# Supplementary material for: Microbial Co-occurrence Relationships in the Human Microbiome
Source: PLoS Comput Biol. 2012 Jul 12;8(7):e1002606. doi: 10.1371/journal.pcbi.1002606 (PMC3395616; doi:10.1371/journal.pcbi.1002606)
Supplement: Table S1 — Complete network of co-occurrence and co-exclusion relationships among clades in the human microbiome. Each row represents an association between two clades in specific body sites, together with their supporting methods, sign of association (positive or negative), and FDR-corrected significance. (XLSX) [file pcbi.1002606.s010.xlsx]

## Sheet: fisherMergeAll.final.txt
Node identifier 1	Bodysite 1	Clade 1	Node identifier 2	Bodysite 2	Clade 2	Houston p-value Spearman	Houston p-value Pearson	Houston p-value Bray-Curtis	Houston p-value Kullback-Leibler	St.Louis p-value Spearman	St.Louis p-value Pearson	St.Louis p-value Bray-Curtis	St.Louis p-value Kullback-Leibler	Houston p-value GBLM	St.Louis p-value GBLM	Fisher-merge p-value	Houston GBLM beta	St.Louis GBLM beta	Houston Spearman interaction type	Houston Pearson interaction type	Houston Bray-Curtis interaction type	Houston Kullback-Leibler interaction type	St.Louis Spearman interaction type	St.Louis Pearson interaction type	St.Louis Bray-Curtis interaction type	St.Louis Kullback-Leibler interaction type	Simes-merge p-value	Fisher-merge FDR-corrected p-value	Simes-merge FDR-corrected p-value	Number of dataset- or method-specific networks supporting relationship	Direction	Relationship between the same clade in different bodysites	Relationship within the same bodysite	GBLM supports relationship	Ensemble (Pearson, Spearman, KLD or BC) supports relationship
Tongue_dorsum|Staphylococcaceae-Gemella	Tongue-dorsum	Staphylococcaceae-Gemella	Tongue_dorsum|Veillonellaceae-Megasphaera	Tongue-dorsum	Veillonellaceae-Megasphaera	None	None	None	None	0.00466437	None	None	None	7.12133e-11	None	9.87632e-12	-0.0228702	NA	nan	nan	nan	nan	mutualExclusion	nan	nan	nan	7.12133e-10	1.71704e-09	1.18206e-07	2	-2	FALSE	TRUE	TRUE	TRUE
Tongue_dorsum|Staphylococcaceae-Gemella	Tongue-dorsum	Staphylococcaceae-Gemella	Tongue_dorsum|Prevotellaceae-Prevotella	Tongue-dorsum	Prevotellaceae-Prevotella	None	None	None	None	0.0022007	9.06674e-05	None	None	None	1.60912e-09	2.16088e-13	NA	-0.116257	nan	nan	nan	nan	mutualExclusion	mutualExclusion	nan	nan	1.60912e-08	4.74976e-11	2.03179e-06	3	-3	FALSE	TRUE	TRUE	TRUE
Tongue_dorsum|Staphylococcaceae-Gemella	Tongue-dorsum	Staphylococcaceae-Gemella	Tongue_dorsum|Flavobacteriaceae-unclassified	Tongue-dorsum	Flavobacteriaceae-unclassified	None	None	None	None	None	None	None	None	1.6791e-08	1.60912e-09	1.05778e-15	0.202426	0.0742583	nan	nan	nan	nan	nan	nan	nan	nan	1.60912e-08	3.108e-13	2.03179e-06	2	2	FALSE	TRUE	TRUE	FALSE
Tongue_dorsum|Staphylococcaceae-Gemella	Tongue-dorsum	Staphylococcaceae-Gemella	Tongue_dorsum|Bacteroidales-Prevotellaceae	Tongue-dorsum	Bacteroidales-Prevotellaceae	None	None	None	None	0.00355444	0.000114218	None	None	None	1.60912e-09	4.22813e-13	NA	-0.0322786	nan	nan	nan	nan	mutualExclusion	mutualExclusion	nan	nan	1.60912e-08	8.94438e-11	2.03179e-06	3	-3	FALSE	TRUE	TRUE	TRUE
Tongue_dorsum|Staphylococcaceae-Gemella	Tongue-dorsum	Staphylococcaceae-Gemella	Tongue_dorsum|Firmicutes-Clostridia	Tongue-dorsum	Firmicutes-Clostridia	None	None	None	None	0.00422495	9.44814e-05	None	None	None	1.60912e-09	4.1612e-13	NA	-0.201018	nan	nan	nan	nan	mutualExclusion	mutualExclusion	nan	nan	1.60912e-08	8.80722e-11	2.03179e-06	3	-3	FALSE	TRUE	TRUE	TRUE
Tongue_dorsum|Staphylococcaceae-Gemella	Tongue-dorsum	Staphylococcaceae-Gemella	Tongue_dorsum|Coriobacteriales-Coriobacteriaceae	Tongue-dorsum	Coriobacteriales-Coriobacteriaceae	None	None	None	None	0.00145185	None	None	None	1.70117e-19	None	1.25351e-20	-0.041988	NA	nan	nan	nan	nan	mutualExclusion	nan	nan	nan	1.70117e-18	6.72903e-18	9.06614e-16	2	-2	FALSE	TRUE	TRUE	TRUE
Tongue_dorsum|Staphylococcaceae-Gemella	Tongue-dorsum	Staphylococcaceae-Gemella	Tongue_dorsum|Clostridia-Clostridiales	Tongue-dorsum	Clostridia-Clostridiales	None	None	None	None	0.00395849	0.000102076	None	None	None	None	6.3526e-06	NA	NA	nan	nan	nan	nan	mutualExclusion	mutualExclusion	nan	nan	0.00102076	0.000364643	0.0407651	2	-2	FALSE	TRUE	FALSE	TRUE
Tongue_dorsum|Staphylococcaceae-Gemella	Tongue-dorsum	Staphylococcaceae-Gemella	Tongue_dorsum|Coriobacteriaceae-Atopobium	Tongue-dorsum	Coriobacteriaceae-Atopobium	None	None	None	None	0.00137469	None	None	None	1.38962e-16	5.63815e-09	2.14444e-24	-0.0421402	-0.152035	nan	nan	nan	nan	mutualExclusion	nan	nan	nan	1.38962e-15	1.75152e-21	4.92401e-13	3	-3	FALSE	TRUE	TRUE	TRUE
Stool|Oxalobacteraceae-unclassified	Stool	Oxalobacteraceae-unclassified	Stool|Oxalobacteraceae-Oxalobacter	Stool	Oxalobacteraceae-Oxalobacter	None	None	None	None	None	None	None	None	3.37034e-05	0.00168777	1.00583e-06	0.407886	0.175026	nan	nan	nan	nan	nan	nan	nan	nan	0.000337034	7.08958e-05	0.0159461	2	2	FALSE	TRUE	TRUE	FALSE
R_Antecubital_fossa|Burkholderiaceae-Ralstonia	R-Antecubital-fossa	Burkholderiaceae-Ralstonia	R_Antecubital_fossa|Burkholderiales-Comamonadaceae	R-Antecubital-fossa	Burkholderiales-Comamonadaceae	None	None	None	None	0.0157086	None	None	None	None	0.000116422	2.5991e-05	NA	0.137856	nan	nan	nan	nan	copresence	nan	nan	nan	0.00116422	0.00124448	0.0454569	2	2	FALSE	TRUE	TRUE	TRUE
R_Antecubital_fossa|Burkholderiaceae-Ralstonia	R-Antecubital-fossa	Burkholderiaceae-Ralstonia	R_Antecubital_fossa|Comamonadaceae-Pelomonas	R-Antecubital-fossa	Comamonadaceae-Pelomonas	None	None	None	None	0.00398276	None	None	None	None	5.2682e-05	3.43623e-06	NA	0.16742	nan	nan	nan	nan	copresence	nan	nan	nan	0.00052682	0.000212448	0.0233165	2	2	FALSE	TRUE	TRUE	TRUE
Supragingival_plaque|Actinomycetales-Corynebacteriaceae	Supragingival-plaque	Actinomycetales-Corynebacteriaceae	Tongue_dorsum|Streptococcaceae-Streptococcus	Tongue-dorsum	Streptococcaceae-Streptococcus	None	None	None	None	None	None	None	None	3.5231e-19	0.0108032	1.82759e-19	0.0154103	0.0136819	nan	nan	nan	nan	nan	nan	nan	nan	3.5231e-18	8.61924e-17	1.78654e-15	2	2	FALSE	FALSE	TRUE	FALSE
Supragingival_plaque|Actinomycetales-Corynebacteriaceae	Supragingival-plaque	Actinomycetales-Corynebacteriaceae	Subgingival_plaque|Fusobacteriales-Leptotrichiaceae	Subgingival-plaque	Fusobacteriales-Leptotrichiaceae	None	None	None	None	None	None	None	None	3.8316e-15	0.0119614	1.77008e-15	0.156201	0.0542044	nan	nan	nan	nan	nan	nan	nan	nan	3.8316e-14	4.99194e-13	1.11814e-11	2	2	FALSE	FALSE	TRUE	FALSE
Supragingival_plaque|Actinomycetales-Corynebacteriaceae	Supragingival-plaque	Actinomycetales-Corynebacteriaceae	Subgingival_plaque|Actinomycetales-Corynebacteriaceae	Subgingival-plaque	Actinomycetales-Corynebacteriaceae	None	None	None	None	0.0693189	None	None	None	2.41986e-17	0.0119614	2.15673e-17	0.0139482	0.060482	nan	nan	nan	nan	copresence	nan	nan	nan	2.41986e-16	7.84525e-15	9.61915e-14	3	3	TRUE	FALSE	TRUE	TRUE
Supragingival_plaque|Actinomycetales-Corynebacteriaceae	Supragingival-plaque	Actinomycetales-Corynebacteriaceae	Subgingival_plaque|Corynebacteriaceae-Corynebacterium	Subgingival-plaque	Corynebacteriaceae-Corynebacterium	None	None	None	None	0.0700274	None	None	None	2.41986e-17	0.0119614	2.17782e-17	0.272221	0.246997	nan	nan	nan	nan	copresence	nan	nan	nan	2.41986e-16	7.91979e-15	9.61915e-14	3	3	FALSE	FALSE	TRUE	TRUE
Supragingival_plaque|Actinomycetales-Corynebacteriaceae	Supragingival-plaque	Actinomycetales-Corynebacteriaceae	Tongue_dorsum|Lactobacillales-Streptococcaceae	Tongue-dorsum	Lactobacillales-Streptococcaceae	None	None	None	None	None	None	None	None	1.9896e-18	0.0127323	1.16838e-18	0.015418	0.0136819	nan	nan	nan	nan	nan	nan	nan	nan	1.9896e-17	4.97178e-16	9.08645e-15	2	2	FALSE	FALSE	TRUE	FALSE
Supragingival_plaque|Prevotellaceae-Prevotella	Supragingival-plaque	Prevotellaceae-Prevotella	Supragingival_plaque|Veillonellaceae-Selenomonas	Supragingival-plaque	Veillonellaceae-Selenomonas	0.0206785	None	None	None	0.0192636	None	None	None	None	2.10683e-05	1.61554e-06	NA	0.0705228	copresence	nan	nan	nan	copresence	nan	nan	nan	0.000210683	0.000107595	0.0106179	3	3	FALSE	TRUE	TRUE	TRUE
Supragingival_plaque|Prevotellaceae-Prevotella	Supragingival-plaque	Prevotellaceae-Prevotella	Supragingival_plaque|Clostridia-Clostridiales	Supragingival-plaque	Clostridia-Clostridiales	0.0239206	None	None	None	None	None	None	None	6.68812e-09	2.10683e-05	1.98716e-12	0.032826	0.0375933	copresence	nan	nan	nan	nan	nan	nan	nan	6.68812e-08	3.87418e-10	7.46352e-06	3	3	FALSE	TRUE	TRUE	TRUE
Supragingival_plaque|Prevotellaceae-Prevotella	Supragingival-plaque	Prevotellaceae-Prevotella	Supragingival_plaque|Bacteroidales-unclassified	Supragingival-plaque	Bacteroidales-unclassified	None	None	None	None	0.0409086	None	None	None	6.68812e-09	None	6.29814e-09	0.136395	NA	nan	nan	nan	nan	copresence	nan	nan	nan	6.68812e-08	6.79977e-07	7.46352e-06	2	2	FALSE	TRUE	TRUE	TRUE
Supragingival_plaque|Prevotellaceae-Prevotella	Supragingival-plaque	Prevotellaceae-Prevotella	Supragingival_plaque|Veillonellaceae-unclassified	Supragingival-plaque	Veillonellaceae-unclassified	0.0145865	0.0868051	None	None	0.0138771	None	None	None	6.68812e-09	None	5.72567e-10	0.149609	NA	copresence	copresence	nan	nan	copresence	nan	nan	nan	6.68812e-08	7.56297e-08	7.46352e-06	4	4	FALSE	TRUE	TRUE	TRUE
Supragingival_plaque|Prevotellaceae-Prevotella	Supragingival-plaque	Prevotellaceae-Prevotella	Supragingival_plaque|Clostridiales-Veillonellaceae	Supragingival-plaque	Clostridiales-Veillonellaceae	None	None	None	None	None	None	None	None	6.68812e-09	0.00112261	1.9983e-10	0.0493114	0.052946	nan	nan	nan	nan	nan	nan	nan	nan	6.68812e-08	2.90519e-08	7.46352e-06	2	2	FALSE	TRUE	TRUE	FALSE
Supragingival_plaque|Prevotellaceae-Prevotella	Supragingival-plaque	Prevotellaceae-Prevotella	Supragingival_plaque|Fusobacteriaceae-Fusobacterium	Supragingival-plaque	Fusobacteriaceae-Fusobacterium	0.017315	None	None	None	0.00765714	None	None	None	None	2.10683e-05	5.99621e-07	NA	0.102813	copresence	nan	nan	nan	copresence	nan	nan	nan	0.000210683	4.44685e-05	0.0106179	3	3	FALSE	TRUE	TRUE	TRUE
Supragingival_plaque|Prevotellaceae-Prevotella	Supragingival-plaque	Prevotellaceae-Prevotella	Supragingival_plaque|Firmicutes-Clostridia	Supragingival-plaque	Firmicutes-Clostridia	0.0220752	None	None	None	None	None	None	None	6.68812e-09	0.000585511	4.17931e-11	0.114164	0.11287	copresence	nan	nan	nan	nan	nan	nan	nan	6.68812e-08	6.70586e-09	7.46352e-06	3	3	FALSE	TRUE	TRUE	TRUE
Supragingival_plaque|Prevotellaceae-Prevotella	Supragingival-plaque	Prevotellaceae-Prevotella	Supragingival_plaque|Fusobacteriales-Fusobacteriaceae	Supragingival-plaque	Fusobacteriales-Fusobacteriaceae	0.0176758	None	None	None	0.0081367	None	None	None	6.68812e-09	2.10683e-05	2.07583e-13	0.213036	0.18459	copresence	nan	nan	nan	copresence	nan	nan	nan	6.68812e-08	4.57191e-11	7.46352e-06	4	4	FALSE	TRUE	TRUE	TRUE
Supragingival_plaque|Prevotellaceae-Prevotella	Supragingival-plaque	Prevotellaceae-Prevotella	Supragingival_plaque|Flavobacteriaceae-unclassified	Supragingival-plaque	Flavobacteriaceae-unclassified	None	None	None	None	None	None	None	None	6.68812e-09	2.10683e-05	4.31045e-12	-0.0347674	-0.0440856	nan	nan	nan	nan	nan	nan	nan	nan	6.68812e-08	7.99861e-10	7.46352e-06	2	-2	FALSE	TRUE	TRUE	FALSE
Supragingival_plaque|Prevotellaceae-Prevotella	Supragingival-plaque	Prevotellaceae-Prevotella	Supragingival_plaque|Lachnospiraceae-Catonella	Supragingival-plaque	Lachnospiraceae-Catonella	None	None	None	None	0.0183911	0.0430103	None	None	None	2.10683e-05	2.98795e-06	NA	0.168798	nan	nan	nan	nan	copresence	copresence	nan	nan	0.000210683	0.000186995	0.0106179	3	3	FALSE	TRUE	TRUE	TRUE
Supragingival_plaque|Prevotellaceae-Prevotella	Supragingival-plaque	Prevotellaceae-Prevotella	Subgingival_plaque|Bacteroidales-Prevotellaceae	Subgingival-plaque	Bacteroidales-Prevotellaceae	None	None	None	None	0.083933	None	None	None	9.14634e-07	None	1.33442e-06	0.0915803	NA	nan	nan	nan	nan	copresence	nan	nan	nan	9.14634e-06	9.10318e-05	0.000671886	2	2	FALSE	FALSE	TRUE	TRUE
Supragingival_plaque|Prevotellaceae-Prevotella	Supragingival-plaque	Prevotellaceae-Prevotella	Subgingival_plaque|Prevotellaceae-Prevotella	Subgingival-plaque	Prevotellaceae-Prevotella	None	None	None	None	0.0843041	None	None	None	6.39422e-07	None	9.56076e-07	0.115084	NA	nan	nan	nan	nan	copresence	nan	nan	nan	6.39422e-06	6.78934e-05	0.000488159	2	2	TRUE	FALSE	TRUE	TRUE
Supragingival_plaque|Prevotellaceae-Prevotella	Supragingival-plaque	Prevotellaceae-Prevotella	Supragingival_plaque|Veillonellaceae-Dialister	Supragingival-plaque	Veillonellaceae-Dialister	0.00385522	None	None	None	None	None	None	None	6.68812e-09	2.10683e-05	3.55204e-13	0.061277	0.191642	copresence	nan	nan	nan	nan	nan	nan	nan	6.68812e-08	7.61727e-11	7.46352e-06	3	3	FALSE	TRUE	TRUE	TRUE
Anterior_nares|Lachnospiraceae-unclassified	Anterior-nares	Lachnospiraceae-unclassified	Anterior_nares|Clostridiales-unclassified	Anterior-nares	Clostridiales-unclassified	None	None	None	None	None	None	None	None	0.016034	2.23722e-06	6.5083e-07	0.0403219	0.69544	nan	nan	nan	nan	nan	nan	nan	nan	2.23722e-05	4.78971e-05	0.00150083	2	2	FALSE	TRUE	TRUE	FALSE
Anterior_nares|Lachnospiraceae-unclassified	Anterior-nares	Lachnospiraceae-unclassified	Anterior_nares|Clostridiales-Ruminococcaceae	Anterior-nares	Clostridiales-Ruminococcaceae	None	None	None	None	None	0.00328219	None	None	None	2.23722e-06	1.44874e-07	NA	0.0253231	nan	nan	nan	nan	nan	copresence	nan	nan	2.23722e-05	1.21536e-05	0.00150083	2	2	FALSE	TRUE	TRUE	TRUE
Anterior_nares|Lachnospiraceae-unclassified	Anterior-nares	Lachnospiraceae-unclassified	Anterior_nares|Bacteria-Bacteroidetes	Anterior-nares	Bacteria-Bacteroidetes	None	None	None	None	None	0.0296667	None	None	None	2.23722e-06	1.16335e-06	NA	0.147669	nan	nan	nan	nan	nan	copresence	nan	nan	2.23722e-05	8.06378e-05	0.00150083	2	2	FALSE	TRUE	TRUE	TRUE
Subgingival_plaque|Pasteurellaceae-unclassified	Subgingival-plaque	Pasteurellaceae-unclassified	Supragingival_plaque|Bacteria-Proteobacteria	Supragingival-plaque	Bacteria-Proteobacteria	None	None	None	None	None	None	None	None	1.89896e-13	1.8556e-08	1.69472e-19	0.102585	0.0605804	nan	nan	nan	nan	nan	nan	nan	nan	1.89896e-12	8.07287e-17	4.56546e-10	2	2	FALSE	FALSE	TRUE	FALSE
Subgingival_plaque|Pasteurellaceae-unclassified	Subgingival-plaque	Pasteurellaceae-unclassified	Supragingival_plaque|Pasteurellaceae-unclassified	Supragingival-plaque	Pasteurellaceae-unclassified	0.0112173	0.332323	None	None	0.0190498	0.261793	None	None	1.89896e-13	7.83135e-10	2.14257e-20	0.612981	0.271305	copresence	mutualExclusion	nan	nan	copresence	mutualExclusion	nan	nan	1.89896e-12	1.12515e-17	4.56546e-10	6	2	TRUE	FALSE	TRUE	TRUE
Subgingival_plaque|Pasteurellaceae-unclassified	Subgingival-plaque	Pasteurellaceae-unclassified	Supragingival_plaque|Pasteurellales-Pasteurellaceae	Supragingival-plaque	Pasteurellales-Pasteurellaceae	0.023074	0.231387	None	None	0.0269656	0.21755	None	None	4.77699e-24	7.83135e-10	4.60969e-30	0.135321	0.395808	copresence	mutualExclusion	nan	nan	copresence	mutualExclusion	nan	nan	4.77699e-23	6.3771e-27	4.27219e-20	6	2	FALSE	FALSE	TRUE	TRUE
Subgingival_plaque|Pasteurellaceae-unclassified	Subgingival-plaque	Pasteurellaceae-unclassified	Supragingival_plaque|Pasteurellaceae-Pasteurella	Supragingival-plaque	Pasteurellaceae-Pasteurella	None	None	None	None	None	None	None	None	1.89896e-13	7.83135e-10	7.62309e-21	0.0371638	0.0592282	nan	nan	nan	nan	nan	nan	nan	nan	1.89896e-12	4.25559e-18	4.56546e-10	2	2	FALSE	FALSE	TRUE	FALSE
Subgingival_plaque|Pasteurellaceae-unclassified	Subgingival-plaque	Pasteurellaceae-unclassified	Subgingival_plaque|Pasteurellaceae-Actinobacillus	Subgingival-plaque	Pasteurellaceae-Actinobacillus	0.0140695	0.0608368	None	None	0.025548	None	None	None	3.28293e-15	None	1.09782e-15	0.377297	NA	copresence	copresence	nan	nan	copresence	nan	nan	nan	3.28293e-14	3.21852e-13	9.79771e-12	4	4	FALSE	TRUE	TRUE	TRUE
Subgingival_plaque|Pasteurellaceae-unclassified	Subgingival-plaque	Pasteurellaceae-unclassified	Supragingival_plaque|Proteobacteria-Gammaproteobacteria	Supragingival-plaque	Proteobacteria-Gammaproteobacteria	0.029242	0.225498	None	None	0.0353528	0.195176	None	None	1.80472e-19	1.02131e-08	1.40801e-24	0.127093	0.238679	copresence	mutualExclusion	nan	nan	copresence	mutualExclusion	nan	nan	1.80472e-18	1.17606e-21	9.55664e-16	6	2	FALSE	FALSE	TRUE	TRUE
Subgingival_plaque|Pasteurellaceae-unclassified	Subgingival-plaque	Pasteurellaceae-unclassified	Subgingival_plaque|Lactobacillales-unclassified	Subgingival-plaque	Lactobacillales-unclassified	None	None	None	None	None	None	None	None	3.28293e-15	0.0166595	2.10262e-15	0.040222	0.136735	nan	nan	nan	nan	nan	nan	nan	nan	3.28293e-14	5.86771e-13	9.79771e-12	2	2	FALSE	TRUE	TRUE	FALSE
Subgingival_plaque|Pasteurellaceae-unclassified	Subgingival-plaque	Pasteurellaceae-unclassified	Subgingival_plaque|Pasteurellaceae-Haemophilus	Subgingival-plaque	Pasteurellaceae-Haemophilus	None	None	None	None	0.0412352	None	None	None	3.28293e-15	None	5.08167e-15	0.0772914	NA	nan	nan	nan	nan	copresence	nan	nan	nan	3.28293e-14	1.33297e-12	9.79771e-12	2	2	FALSE	TRUE	TRUE	TRUE
Supragingival_plaque|Actinomycetaceae-Actinomyces	Supragingival-plaque	Actinomycetaceae-Actinomyces	Subgingival_plaque|Bacteria-Bacteroidetes	Subgingival-plaque	Bacteria-Bacteroidetes	None	None	None	None	0.000275677	0	None	None	None	None	1.29489e-201	NA	NA	nan	nan	nan	nan	mutualExclusion	mutualExclusion	nan	nan	0	8.1891e-197	0	2	-2	FALSE	FALSE	FALSE	TRUE
Supragingival_plaque|Actinomycetaceae-Actinomyces	Supragingival-plaque	Actinomycetaceae-Actinomyces	Subgingival_plaque|Lactobacillales-Streptococcaceae	Subgingival-plaque	Lactobacillales-Streptococcaceae	None	None	None	None	None	None	None	None	1.31823e-13	3.88987e-09	2.56501e-20	0.0791429	0.0889413	nan	nan	nan	nan	nan	nan	nan	nan	1.31823e-12	1.34433e-17	3.22118e-10	2	2	FALSE	FALSE	TRUE	FALSE
Supragingival_plaque|Actinomycetaceae-Actinomyces	Supragingival-plaque	Actinomycetaceae-Actinomyces	Supragingival_plaque|Bacteria-Bacteroidetes	Supragingival-plaque	Bacteria-Bacteroidetes	None	None	None	None	0.000432644	3.67993e-05	None	None	None	None	3.01793e-07	NA	NA	nan	nan	nan	nan	mutualExclusion	mutualExclusion	nan	nan	0.000367993	2.39343e-05	0.0171971	2	-2	FALSE	TRUE	FALSE	TRUE
Supragingival_plaque|Actinomycetaceae-Actinomyces	Supragingival-plaque	Actinomycetaceae-Actinomyces	Supragingival_plaque|Flavobacteriales-Flavobacteriaceae	Supragingival-plaque	Flavobacteriales-Flavobacteriaceae	None	None	None	None	0.00161057	8.91717e-05	None	None	None	None	2.40646e-06	NA	NA	nan	nan	nan	nan	mutualExclusion	mutualExclusion	nan	nan	0.000891717	0.000154963	0.0362494	2	-2	FALSE	TRUE	FALSE	TRUE
Supragingival_plaque|Actinomycetaceae-Actinomyces	Supragingival-plaque	Actinomycetaceae-Actinomyces	Supragingival_plaque|Flavobacteria-Flavobacteriales	Supragingival-plaque	Flavobacteria-Flavobacteriales	None	None	None	None	0.00143423	9.11234e-05	None	None	None	None	2.20221e-06	NA	NA	nan	nan	nan	nan	mutualExclusion	mutualExclusion	nan	nan	0.000911234	0.000143164	0.0369658	2	-2	FALSE	TRUE	FALSE	TRUE
Supragingival_plaque|Actinomycetaceae-Actinomyces	Supragingival-plaque	Actinomycetaceae-Actinomyces	Subgingival_plaque|Actinomycetaceae-Actinomyces	Subgingival-plaque	Actinomycetaceae-Actinomyces	None	0.280212	None	None	0.017002	0.459776	None	None	8.87963e-08	3.88987e-09	1.05407e-13	0.403938	0.535111	nan	mutualExclusion	nan	nan	copresence	mutualExclusion	nan	nan	3.88987e-08	2.39583e-11	4.54597e-06	5	1	TRUE	FALSE	TRUE	TRUE
Supragingival_plaque|Actinomycetaceae-Actinomyces	Supragingival-plaque	Actinomycetaceae-Actinomyces	Subgingival_plaque|Bacteroidales-Porphyromonadaceae	Subgingival-plaque	Bacteroidales-Porphyromonadaceae	None	None	None	None	None	None	None	None	8.87963e-08	0.0175012	3.30737e-08	-0.00905337	-0.0437423	nan	nan	nan	nan	nan	nan	nan	nan	8.87963e-07	3.1415e-06	8.03983e-05	2	-2	FALSE	FALSE	TRUE	FALSE
Throat|Erysipelotrichaceae-Solobacterium	Throat	Erysipelotrichaceae-Solobacterium	Throat|Pasteurellaceae-unclassified	Throat	Pasteurellaceae-unclassified	None	None	None	None	None	None	None	None	9.33907e-10	0.00478018	1.21137e-10	-0.0226505	-0.0671114	nan	nan	nan	nan	nan	nan	nan	nan	9.33907e-09	1.80378e-08	1.23339e-06	2	-2	FALSE	TRUE	TRUE	FALSE
Throat|Erysipelotrichaceae-Solobacterium	Throat	Erysipelotrichaceae-Solobacterium	Throat|TM7generaincertaesedis-unclassified	Throat	TM7generaincertaesedis-unclassified	0.00439194	None	None	None	None	None	None	None	8.44603e-10	None	1.01343e-10	0.1789	NA	copresence	nan	nan	nan	nan	nan	nan	nan	8.44603e-09	1.53223e-08	1.13246e-06	2	2	FALSE	TRUE	TRUE	TRUE
Throat|Erysipelotrichaceae-Solobacterium	Throat	Erysipelotrichaceae-Solobacterium	Saliva|Erysipelotrichaceae-Solobacterium	Saliva	Erysipelotrichaceae-Solobacterium	0.0130644	None	None	None	None	None	None	None	3.3973e-06	None	7.95816e-07	0.0541022	NA	copresence	nan	nan	nan	nan	nan	nan	nan	3.3973e-05	5.73594e-05	0.00217073	2	2	TRUE	FALSE	TRUE	TRUE
Throat|Erysipelotrichaceae-Solobacterium	Throat	Erysipelotrichaceae-Solobacterium	Throat|Erysipelotrichaceae-unclassified	Throat	Erysipelotrichaceae-unclassified	None	None	None	None	None	None	None	None	8.44603e-10	0.00478018	1.09959e-10	0.0133995	0.023262	nan	nan	nan	nan	nan	nan	nan	nan	8.44603e-09	1.64992e-08	1.13246e-06	2	2	FALSE	TRUE	TRUE	FALSE
Throat|Erysipelotrichaceae-Solobacterium	Throat	Erysipelotrichaceae-Solobacterium	Throat|Lachnospiraceae-Moryella	Throat	Lachnospiraceae-Moryella	0.00315218	None	None	None	None	None	None	None	8.44603e-10	0.00478018	6.93387e-12	0.0659733	0.221849	copresence	nan	nan	nan	nan	nan	nan	nan	8.44603e-09	1.24023e-09	1.13246e-06	3	3	FALSE	TRUE	TRUE	TRUE
Subgingival_plaque|Burkholderiales-unclassified	Subgingival-plaque	Burkholderiales-unclassified	Supragingival_plaque|Burkholderiales-unclassified	Supragingival-plaque	Burkholderiales-unclassified	0.0102862	0.346569	None	None	0.0188104	0.260826	None	None	1.4218e-22	0.000960991	3.16834e-23	0.435153	0.229948	copresence	mutualExclusion	nan	nan	copresence	mutualExclusion	nan	nan	1.4218e-21	2.36128e-20	1.11402e-18	6	2	TRUE	FALSE	TRUE	TRUE
Subgingival_plaque|Burkholderiales-unclassified	Subgingival-plaque	Burkholderiales-unclassified	Supragingival_plaque|Betaproteobacteria-unclassified	Supragingival-plaque	Betaproteobacteria-unclassified	0.0354278	None	None	None	None	None	None	None	1.72708e-22	0.000324368	3.87542e-24	-0.0166308	-0.0252204	copresence	nan	nan	nan	nan	nan	nan	nan	1.72708e-21	3.13259e-21	1.34923e-18	3	-1	FALSE	FALSE	TRUE	TRUE
Subgingival_plaque|Burkholderiales-unclassified	Subgingival-plaque	Burkholderiales-unclassified	Subgingival_plaque|Aerococcaceae-Abiotrophia	Subgingival-plaque	Aerococcaceae-Abiotrophia	None	None	None	None	None	None	None	None	3.53286e-06	0.000187942	1.46956e-08	0.100995	0.0763923	nan	nan	nan	nan	nan	nan	nan	nan	3.53286e-05	1.47263e-06	0.00224928	2	2	FALSE	TRUE	TRUE	FALSE
Subgingival_plaque|Burkholderiales-unclassified	Subgingival-plaque	Burkholderiales-unclassified	Supragingival_plaque|Betaproteobacteria-Burkholderiales	Supragingival-plaque	Betaproteobacteria-Burkholderiales	0.0156724	0.336505	None	None	0.0206647	None	None	None	1.8666e-24	0.000236903	5.74344e-26	0.372266	0.133755	copresence	mutualExclusion	nan	nan	copresence	nan	nan	nan	1.8666e-23	5.30008e-23	1.71794e-20	5	3	FALSE	FALSE	TRUE	TRUE
Subgingival_plaque|Burkholderiales-unclassified	Subgingival-plaque	Burkholderiales-unclassified	Subgingival_plaque|Betaproteobacteria-unclassified	Subgingival-plaque	Betaproteobacteria-unclassified	None	None	None	None	None	None	None	None	1.66581e-07	1.71739e-07	9.20765e-13	0.319834	0.403555	nan	nan	nan	nan	nan	nan	nan	nan	8.58695e-07	1.87783e-10	7.78757e-05	2	2	FALSE	TRUE	TRUE	FALSE
L_Antecubital_fossa|Intrasporangiaceae-Janibacter	L-Antecubital-fossa	Intrasporangiaceae-Janibacter	R_Antecubital_fossa|Intrasporangiaceae-Janibacter	R-Antecubital-fossa	Intrasporangiaceae-Janibacter	None	None	None	None	None	None	None	None	0.0358001	2.42049e-06	1.49576e-06	1.17157	0.336153	nan	nan	nan	nan	nan	nan	nan	nan	2.42049e-05	0.00010048	0.00160947	2	2	TRUE	FALSE	TRUE	FALSE
Saliva|Fusobacteria-Fusobacteriales	Saliva	Fusobacteria-Fusobacteriales	Tongue_dorsum|Bacteria-Firmicutes	Tongue-dorsum	Bacteria-Firmicutes	0.000136103	6.20748e-12	None	None	None	None	None	None	None	None	3.01676e-14	NA	NA	mutualExclusion	mutualExclusion	nan	nan	nan	nan	nan	nan	6.20748e-11	7.34866e-12	1.20986e-08	2	-2	FALSE	FALSE	FALSE	TRUE
Saliva|Fusobacteria-Fusobacteriales	Saliva	Fusobacteria-Fusobacteriales	Tongue_dorsum|Streptococcaceae-Streptococcus	Tongue-dorsum	Streptococcaceae-Streptococcus	0.000197956	1.91736e-13	None	None	None	None	None	None	None	None	1.47305e-15	NA	NA	mutualExclusion	mutualExclusion	nan	nan	nan	nan	nan	nan	1.91736e-12	4.23079e-13	4.60802e-10	2	-2	FALSE	FALSE	FALSE	TRUE
Saliva|Fusobacteria-Fusobacteriales	Saliva	Fusobacteria-Fusobacteriales	Hard_palate|Clostridiales-Peptococcaceae	Hard-palate	Clostridiales-Peptococcaceae	None	None	None	None	None	None	None	None	7.34117e-07	1.72796e-05	3.30965e-10	0.43161	0.00965821	nan	nan	nan	nan	nan	nan	nan	nan	7.34117e-06	4.62195e-08	0.000551076	2	2	FALSE	FALSE	TRUE	FALSE
Saliva|Fusobacteria-Fusobacteriales	Saliva	Fusobacteria-Fusobacteriales	Saliva|Flavobacteriales-Flavobacteriaceae	Saliva	Flavobacteriales-Flavobacteriaceae	None	None	None	None	None	None	None	None	9.00451e-14	0.000128562	4.63027e-16	0.15748	0.0531131	nan	nan	nan	nan	nan	nan	nan	nan	9.00451e-13	1.43208e-13	2.24787e-10	2	2	FALSE	TRUE	TRUE	FALSE
Saliva|Fusobacteria-Fusobacteriales	Saliva	Fusobacteria-Fusobacteriales	Tongue_dorsum|Bacilli-Lactobacillales	Tongue-dorsum	Bacilli-Lactobacillales	0.000188157	2.77334e-13	None	None	None	None	None	None	None	None	2.00859e-15	NA	NA	mutualExclusion	mutualExclusion	nan	nan	nan	nan	nan	nan	2.77334e-12	5.61473e-13	6.56659e-10	2	-2	FALSE	FALSE	FALSE	TRUE
Saliva|Fusobacteria-Fusobacteriales	Saliva	Fusobacteria-Fusobacteriales	Hard_palate|Fusobacteria-Fusobacteriales	Hard-palate	Fusobacteria-Fusobacteriales	0.0454095	0.47653	None	None	None	None	None	None	4.03235e-13	7.35637e-05	8.45454e-15	0.565323	0.358661	copresence	copresence	nan	nan	nan	nan	nan	nan	4.03235e-12	2.17223e-12	9.31513e-10	4	4	TRUE	FALSE	TRUE	TRUE
Saliva|Fusobacteria-Fusobacteriales	Saliva	Fusobacteria-Fusobacteriales	Throat|Fusobacteriales-Fusobacteriaceae	Throat	Fusobacteriales-Fusobacteriaceae	0.0519248	None	None	None	None	None	None	None	1.23665e-37	None	5.71116e-37	0.166354	NA	copresence	nan	nan	nan	nan	nan	nan	nan	1.23665e-36	1.20778e-33	3.07559e-33	2	2	FALSE	FALSE	TRUE	TRUE
Saliva|Fusobacteria-Fusobacteriales	Saliva	Fusobacteria-Fusobacteriales	Tongue_dorsum|Fusobacteria-Fusobacteriales	Tongue-dorsum	Fusobacteria-Fusobacteriales	0.0430604	0.252148	None	None	None	None	None	None	2.36881e-27	1.7836e-05	3.59727e-29	0.300374	0.380155	copresence	mutualExclusion	nan	nan	nan	nan	nan	nan	2.36881e-26	4.79663e-26	3.02787e-23	4	2	TRUE	FALSE	TRUE	TRUE
Saliva|Fusobacteria-Fusobacteriales	Saliva	Fusobacteria-Fusobacteriales	Hard_palate|Fusobacteriaceae-Fusobacterium	Hard-palate	Fusobacteriaceae-Fusobacterium	0.0179336	0.283785	None	None	None	None	None	None	4.41573e-35	0.000193325	6.00421e-36	0.319853	0.375523	copresence	copresence	nan	nan	nan	nan	nan	nan	4.41573e-34	1.19372e-32	9.23531e-31	4	4	FALSE	FALSE	TRUE	TRUE
Saliva|Fusobacteria-Fusobacteriales	Saliva	Fusobacteria-Fusobacteriales	Saliva|Flavobacteria-Flavobacteriales	Saliva	Flavobacteria-Flavobacteriales	None	None	None	None	None	None	None	None	6.53805e-12	1.19451e-05	2.97463e-15	0.156912	0.0531154	nan	nan	nan	nan	nan	nan	nan	nan	6.53805e-11	8.23027e-13	1.25969e-08	2	2	FALSE	TRUE	TRUE	FALSE
Saliva|Fusobacteria-Fusobacteriales	Saliva	Fusobacteria-Fusobacteriales	Tongue_dorsum|Fusobacteriales-Fusobacteriaceae	Tongue-dorsum	Fusobacteriales-Fusobacteriaceae	0.0210052	0.394367	None	None	None	None	None	None	None	2.79688e-08	6.23904e-08	NA	0.0644682	copresence	mutualExclusion	nan	nan	nan	nan	nan	nan	2.79688e-07	5.62749e-06	2.79557e-05	3	1	FALSE	FALSE	TRUE	TRUE
Saliva|Fusobacteria-Fusobacteriales	Saliva	Fusobacteria-Fusobacteriales	Saliva|Bacteria-Firmicutes	Saliva	Bacteria-Firmicutes	0.00341543	8.22833e-05	None	None	None	None	None	None	None	None	4.52036e-06	NA	NA	mutualExclusion	mutualExclusion	nan	nan	nan	nan	nan	nan	0.000822833	0.000270935	0.0338943	2	-2	FALSE	TRUE	FALSE	TRUE
Saliva|Fusobacteria-Fusobacteriales	Saliva	Fusobacteria-Fusobacteriales	Tongue_dorsum|Lactobacillales-Streptococcaceae	Tongue-dorsum	Lactobacillales-Streptococcaceae	0.000165879	2.04836e-13	None	None	None	None	None	None	None	None	1.32246e-15	NA	NA	mutualExclusion	mutualExclusion	nan	nan	nan	nan	nan	nan	2.04836e-12	3.83728e-13	4.90866e-10	2	-2	FALSE	FALSE	FALSE	TRUE
Saliva|Fusobacteria-Fusobacteriales	Saliva	Fusobacteria-Fusobacteriales	Hard_palate|IncertaeSedisXI-Parvimonas	Hard-palate	IncertaeSedisXI-Parvimonas	None	None	None	None	None	None	None	None	4.41573e-35	1.72796e-05	6.94893e-38	0.0230915	0.0153121	nan	nan	nan	nan	nan	nan	nan	nan	4.41573e-34	1.54068e-34	9.23531e-31	2	2	FALSE	FALSE	TRUE	FALSE
Saliva|Fusobacteria-Fusobacteriales	Saliva	Fusobacteria-Fusobacteriales	Tongue_dorsum|Peptostreptococcaceae-Filifactor	Tongue-dorsum	Peptostreptococcaceae-Filifactor	None	None	None	None	None	None	None	None	2.93249e-05	1.34276e-05	8.92081e-09	0.648029	0.00367631	nan	nan	nan	nan	nan	nan	nan	nan	0.000134276	9.33044e-07	0.00724619	2	2	FALSE	FALSE	TRUE	FALSE
Saliva|Fusobacteria-Fusobacteriales	Saliva	Fusobacteria-Fusobacteriales	Saliva|Flavobacteriaceae-Capnocytophaga	Saliva	Flavobacteriaceae-Capnocytophaga	None	None	None	None	None	None	None	None	3.02885e-15	0.00184118	2.27126e-16	0.319108	0.0690291	nan	nan	nan	nan	nan	nan	nan	nan	3.02885e-14	7.20077e-14	9.11521e-12	2	2	FALSE	TRUE	TRUE	FALSE
Saliva|Fusobacteria-Fusobacteriales	Saliva	Fusobacteria-Fusobacteriales	Hard_palate|Peptostreptococcaceae-Filifactor	Hard-palate	Peptostreptococcaceae-Filifactor	None	None	None	None	None	None	None	None	0.00744251	1.72796e-05	2.1691e-06	0.277852	0.039378	nan	nan	nan	nan	nan	nan	nan	nan	0.000172796	0.00014142	0.00895975	2	2	FALSE	FALSE	TRUE	FALSE
Saliva|Fusobacteria-Fusobacteriales	Saliva	Fusobacteria-Fusobacteriales	Tongue_dorsum|Fusobacteriaceae-Fusobacterium	Tongue-dorsum	Fusobacteriaceae-Fusobacterium	0.0215936	0.394676	None	None	None	None	None	None	None	2.05063e-05	2.405e-05	NA	0.0643759	copresence	mutualExclusion	nan	nan	nan	nan	nan	nan	0.000205063	0.00116332	0.0103729	3	1	FALSE	FALSE	TRUE	TRUE
Supragingival_plaque|Veillonellaceae-unclassified	Supragingival-plaque	Veillonellaceae-unclassified	Supragingival_plaque|Veillonellaceae-Selenomonas	Supragingival-plaque	Veillonellaceae-Selenomonas	0.00171203	0.0369411	None	None	0.00115057	0.00714725	None	None	4.57829e-23	0.00951463	5.62638e-27	0.211621	0.316939	copresence	copresence	nan	nan	copresence	copresence	nan	nan	4.57829e-22	6.00664e-24	3.80734e-19	6	6	FALSE	TRUE	TRUE	TRUE
Supragingival_plaque|Veillonellaceae-unclassified	Supragingival-plaque	Veillonellaceae-unclassified	Supragingival_plaque|Firmicutes-Bacilli	Supragingival-plaque	Firmicutes-Bacilli	0.000657265	8.83203e-05	None	None	None	None	None	None	None	None	1.02527e-06	NA	NA	mutualExclusion	mutualExclusion	nan	nan	nan	nan	nan	nan	0.000883203	7.22165e-05	0.0359804	2	-2	FALSE	TRUE	FALSE	TRUE
Supragingival_plaque|Veillonellaceae-unclassified	Supragingival-plaque	Veillonellaceae-unclassified	Supragingival_plaque|Veillonellaceae-Centipeda	Supragingival-plaque	Veillonellaceae-Centipeda	0.0033202	0.0320972	None	None	0.00175596	0.00205465	None	None	4.57829e-23	None	2.21583e-26	0.125684	NA	copresence	copresence	nan	nan	copresence	copresence	nan	nan	4.57829e-22	2.15273e-23	3.80734e-19	5	5	FALSE	TRUE	TRUE	TRUE
Supragingival_plaque|Veillonellaceae-unclassified	Supragingival-plaque	Veillonellaceae-unclassified	Supragingival_plaque|Clostridiales-Lachnospiraceae	Supragingival-plaque	Clostridiales-Lachnospiraceae	0.0307161	None	None	None	0.0129098	None	None	None	4.57829e-23	None	3.29832e-23	0.0628049	NA	copresence	nan	nan	nan	copresence	nan	nan	nan	4.57829e-22	2.45264e-20	3.80734e-19	3	3	FALSE	TRUE	TRUE	TRUE
Supragingival_plaque|Veillonellaceae-unclassified	Supragingival-plaque	Veillonellaceae-unclassified	Subgingival_plaque|Veillonellaceae-unclassified	Subgingival-plaque	Veillonellaceae-unclassified	None	None	None	None	0.0476092	None	None	None	1.58946e-06	None	1.31647e-06	0.108129	NA	nan	nan	nan	nan	copresence	nan	nan	nan	1.58946e-05	8.98907e-05	0.00109516	2	2	TRUE	FALSE	TRUE	TRUE
Supragingival_plaque|Veillonellaceae-unclassified	Supragingival-plaque	Veillonellaceae-unclassified	Supragingival_plaque|Streptococcaceae-Streptococcus	Supragingival-plaque	Streptococcaceae-Streptococcus	0.000678361	8.30816e-05	None	None	None	None	None	None	None	None	9.97082e-07	NA	NA	mutualExclusion	mutualExclusion	nan	nan	nan	nan	nan	nan	0.000830816	7.03614e-05	0.0341883	2	-2	FALSE	TRUE	FALSE	TRUE
Supragingival_plaque|Veillonellaceae-unclassified	Supragingival-plaque	Veillonellaceae-unclassified	Supragingival_plaque|Lactobacillales-Streptococcaceae	Supragingival-plaque	Lactobacillales-Streptococcaceae	0.000645239	5.51875e-05	None	None	None	None	None	None	None	None	6.4633e-07	NA	NA	mutualExclusion	mutualExclusion	nan	nan	nan	nan	nan	nan	0.000551875	4.76293e-05	0.0242012	2	-2	FALSE	TRUE	FALSE	TRUE
Supragingival_plaque|Veillonellaceae-unclassified	Supragingival-plaque	Veillonellaceae-unclassified	Supragingival_plaque|Porphyromonadaceae-Tannerella	Supragingival-plaque	Porphyromonadaceae-Tannerella	0.0122461	None	None	None	0.0136909	None	None	None	5.40403e-06	None	2.16179e-07	0.0401769	NA	copresence	nan	nan	nan	copresence	nan	nan	nan	5.40403e-05	1.75405e-05	0.00326062	3	3	FALSE	TRUE	TRUE	TRUE
Supragingival_plaque|Veillonellaceae-unclassified	Supragingival-plaque	Veillonellaceae-unclassified	Supragingival_plaque|Micrococcaceae-Rothia	Supragingival-plaque	Micrococcaceae-Rothia	None	None	None	None	0.0100165	None	None	None	4.57829e-23	None	2.61584e-23	-0.0461656	NA	nan	nan	nan	nan	mutualExclusion	nan	nan	nan	4.57829e-22	1.96273e-20	3.80734e-19	2	-2	FALSE	TRUE	TRUE	TRUE
Supragingival_plaque|Veillonellaceae-unclassified	Supragingival-plaque	Veillonellaceae-unclassified	Supragingival_plaque|Bacteroidales-Prevotellaceae	Supragingival-plaque	Bacteroidales-Prevotellaceae	0.0141513	0.0911307	None	None	0.01849	None	None	None	2.60819e-08	None	2.56509e-09	0.133689	NA	copresence	copresence	nan	nan	copresence	nan	nan	nan	2.60819e-07	2.98122e-07	2.61563e-05	4	4	FALSE	TRUE	TRUE	TRUE
Supragingival_plaque|Veillonellaceae-unclassified	Supragingival-plaque	Veillonellaceae-unclassified	Supragingival_plaque|Bacilli-Lactobacillales	Supragingival-plaque	Bacilli-Lactobacillales	0.000616009	7.45679e-05	None	None	None	None	None	None	None	None	8.22047e-07	NA	NA	mutualExclusion	mutualExclusion	nan	nan	nan	nan	nan	nan	0.000745679	5.91408e-05	0.0312531	2	-2	FALSE	TRUE	FALSE	TRUE
Supragingival_plaque|Veillonellaceae-unclassified	Supragingival-plaque	Veillonellaceae-unclassified	Supragingival_plaque|Fusobacteria-Fusobacteriales	Supragingival-plaque	Fusobacteria-Fusobacteriales	0.0196108	None	None	None	None	None	None	None	4.57829e-23	None	5.0611e-23	0.121424	NA	copresence	nan	nan	nan	nan	nan	nan	nan	4.57829e-22	3.653e-20	3.80734e-19	2	2	FALSE	TRUE	TRUE	TRUE
Supragingival_plaque|Veillonellaceae-unclassified	Supragingival-plaque	Veillonellaceae-unclassified	Supragingival_plaque|Bacteroidia-Bacteroidales	Supragingival-plaque	Bacteroidia-Bacteroidales	0.0204094	0.10188	None	None	0.0304555	None	None	None	4.57829e-23	None	1.15842e-22	0.393196	NA	copresence	copresence	nan	nan	copresence	nan	nan	nan	4.57829e-22	8.038e-20	3.80734e-19	4	4	FALSE	TRUE	TRUE	TRUE
Supragingival_plaque|Veillonellaceae-unclassified	Supragingival-plaque	Veillonellaceae-unclassified	Saliva|Leptotrichiaceae-Streptobacillus	Saliva	Leptotrichiaceae-Streptobacillus	None	None	None	None	None	None	None	None	9.18141e-06	0.00625736	1.0153e-06	0.0113963	0.172952	nan	nan	nan	nan	nan	nan	nan	nan	9.18141e-05	7.15488e-05	0.00520272	2	2	FALSE	FALSE	TRUE	FALSE
Palatine_Tonsils|Burkholderiales-unclassified	Palatine-Tonsils	Burkholderiales-unclassified	Palatine_Tonsils|Comamonadaceae-unclassified	Palatine-Tonsils	Comamonadaceae-unclassified	None	None	None	None	None	None	None	None	6.54426e-05	1.15063e-05	1.65713e-08	0.310138	1.15597	nan	nan	nan	nan	nan	nan	nan	nan	0.000115063	1.65212e-06	0.0063355	2	2	FALSE	TRUE	TRUE	FALSE
Palatine_Tonsils|Burkholderiales-unclassified	Palatine-Tonsils	Burkholderiales-unclassified	Hard_palate|Burkholderiales-unclassified	Hard-palate	Burkholderiales-unclassified	None	None	None	None	None	0.40565	None	None	0.000114485	None	0.000509797	0.197398	NA	nan	nan	nan	nan	nan	copresence	nan	nan	0.00114485	0.0153687	0.0448933	2	2	TRUE	FALSE	TRUE	TRUE
Saliva|Pasteurellaceae-Haemophilus	Saliva	Pasteurellaceae-Haemophilus	Saliva|Pasteurellaceae-unclassified	Saliva	Pasteurellaceae-unclassified	None	None	None	None	None	None	None	None	1.11064e-10	0.000105915	3.89058e-13	0.309665	0.289525	nan	nan	nan	nan	nan	nan	nan	nan	1.11064e-09	8.3124e-11	1.76353e-07	2	2	FALSE	TRUE	TRUE	FALSE
Stool|Veillonellaceae-Dialister	Stool	Veillonellaceae-Dialister	Stool|Veillonellaceae-Phascolarctobacterium	Stool	Veillonellaceae-Phascolarctobacterium	0.025186	None	None	6.01941e-06	0.013422	None	None	2.85526e-06	None	None	3.74227e-11	NA	NA	mutualExclusion	nan	nan	mutualExclusion	mutualExclusion	nan	nan	mutualExclusion	2.85526e-05	6.03598e-09	0.00185873	4	-4	FALSE	TRUE	FALSE	TRUE
Subgingival_plaque|Clostridiales-Veillonellaceae	Subgingival-plaque	Clostridiales-Veillonellaceae	Supragingival_plaque|Coriobacteriaceae-Atopobium	Supragingival-plaque	Coriobacteriaceae-Atopobium	None	None	None	None	None	None	None	None	2.16688e-09	6.16743e-05	4.09524e-12	0.00971352	0.0827729	nan	nan	nan	nan	nan	nan	nan	nan	2.16688e-08	7.62589e-10	2.679e-06	2	2	FALSE	FALSE	TRUE	FALSE
Subgingival_plaque|Clostridiales-Veillonellaceae	Subgingival-plaque	Clostridiales-Veillonellaceae	Subgingival_plaque|Propionibacteriaceae-unclassified	Subgingival-plaque	Propionibacteriaceae-unclassified	None	None	None	None	None	None	None	None	1.94742e-05	0.0225217	6.85945e-06	-0.0276702	-0.00856084	nan	nan	nan	nan	nan	nan	nan	nan	0.000194742	0.000389527	0.00992906	2	-2	FALSE	TRUE	TRUE	FALSE
Subgingival_plaque|Clostridiales-Veillonellaceae	Subgingival-plaque	Clostridiales-Veillonellaceae	Subgingival_plaque|Bacteria-Proteobacteria	Subgingival-plaque	Bacteria-Proteobacteria	None	None	None	None	None	None	None	None	1.94742e-05	0.0225217	6.85945e-06	-0.328524	-0.0374518	nan	nan	nan	nan	nan	nan	nan	nan	0.000194742	0.000389527	0.00992906	2	-2	FALSE	TRUE	TRUE	FALSE
Subgingival_plaque|Clostridiales-Veillonellaceae	Subgingival-plaque	Clostridiales-Veillonellaceae	Supragingival_plaque|Clostridia-Clostridiales	Supragingival-plaque	Clostridia-Clostridiales	None	None	None	None	0.0611839	None	None	None	1.31342e-05	6.16743e-05	1.51773e-08	0.0661085	0.285824	nan	nan	nan	nan	copresence	nan	nan	nan	0.000131342	1.51988e-06	0.00710692	3	3	FALSE	FALSE	TRUE	TRUE
Subgingival_plaque|Clostridiales-Veillonellaceae	Subgingival-plaque	Clostridiales-Veillonellaceae	Subgingival_plaque|Actinomycetales-Micrococcaceae	Subgingival-plaque	Actinomycetales-Micrococcaceae	None	None	None	None	None	None	None	None	1.94742e-05	0.0225217	6.85945e-06	-0.092452	-0.0534711	nan	nan	nan	nan	nan	nan	nan	nan	0.000194742	0.000389527	0.00992906	2	-2	FALSE	TRUE	TRUE	FALSE
Subgingival_plaque|Clostridiales-Veillonellaceae	Subgingival-plaque	Clostridiales-Veillonellaceae	Supragingival_plaque|Clostridiales-Veillonellaceae	Supragingival-plaque	Clostridiales-Veillonellaceae	None	None	None	None	0.0527361	None	None	None	2.16688e-09	6.16743e-05	3.97851e-12	0.223155	0.242375	nan	nan	nan	nan	copresence	nan	nan	nan	2.16688e-08	7.41789e-10	2.679e-06	3	3	TRUE	FALSE	TRUE	TRUE
Subgingival_plaque|Clostridiales-Veillonellaceae	Subgingival-plaque	Clostridiales-Veillonellaceae	Saliva|Bacteria-unclassified	Saliva	Bacteria-unclassified	None	None	None	None	None	None	None	None	0.000114741	0.00359488	6.47638e-06	-0.0264844	-0.0598454	nan	nan	nan	nan	nan	nan	nan	nan	0.00114741	0.000371022	0.0449353	2	-2	FALSE	FALSE	TRUE	FALSE
Subgingival_plaque|Clostridiales-Veillonellaceae	Subgingival-plaque	Clostridiales-Veillonellaceae	Subgingival_plaque|Flavobacteriaceae-unclassified	Subgingival-plaque	Flavobacteriaceae-unclassified	None	None	None	None	None	None	None	None	1.94742e-05	0.0225217	6.85945e-06	-0.0975089	-0.0359702	nan	nan	nan	nan	nan	nan	nan	nan	0.000194742	0.000389527	0.00992906	2	-2	FALSE	TRUE	TRUE	FALSE
Subgingival_plaque|Clostridiales-Veillonellaceae	Subgingival-plaque	Clostridiales-Veillonellaceae	Subgingival_plaque|Coriobacteriaceae-Atopobium	Subgingival-plaque	Coriobacteriaceae-Atopobium	None	None	None	None	None	None	None	None	1.94742e-05	0.0225217	6.85945e-06	0.00760057	0.0532527	nan	nan	nan	nan	nan	nan	nan	nan	0.000194742	0.000389527	0.00992906	2	2	FALSE	TRUE	TRUE	FALSE
Subgingival_plaque|Clostridiales-Veillonellaceae	Subgingival-plaque	Clostridiales-Veillonellaceae	Supragingival_plaque|Firmicutes-Clostridia	Supragingival-plaque	Firmicutes-Clostridia	None	None	None	None	0.0607184	None	None	None	9.63576e-08	None	1.1676e-07	0.0639401	NA	nan	nan	nan	nan	copresence	nan	nan	nan	9.63576e-07	9.99719e-06	8.68183e-05	2	2	FALSE	FALSE	TRUE	TRUE
Subgingival_plaque|Clostridiales-Veillonellaceae	Subgingival-plaque	Clostridiales-Veillonellaceae	Supragingival_plaque|Pasteurellales-Pasteurellaceae	Supragingival-plaque	Pasteurellales-Pasteurellaceae	None	None	None	None	None	None	None	None	4.77699e-24	6.16743e-05	1.8971e-26	-0.0493118	-0.133625	nan	nan	nan	nan	nan	nan	nan	nan	4.77699e-23	1.8594e-23	4.27219e-20	2	-2	FALSE	FALSE	TRUE	FALSE
Subgingival_plaque|Clostridiales-Veillonellaceae	Subgingival-plaque	Clostridiales-Veillonellaceae	Supragingival_plaque|Veillonellaceae-Veillonella	Supragingival-plaque	Veillonellaceae-Veillonella	None	None	None	None	0.0560489	None	None	None	2.16688e-09	6.16743e-05	4.21312e-12	0.187203	0.0343476	nan	nan	nan	nan	copresence	nan	nan	nan	2.16688e-08	7.82565e-10	2.679e-06	3	3	FALSE	FALSE	TRUE	TRUE
Subgingival_plaque|Clostridiales-Veillonellaceae	Subgingival-plaque	Clostridiales-Veillonellaceae	Subgingival_plaque|Neisseriaceae-Neisseria	Subgingival-plaque	Neisseriaceae-Neisseria	None	None	None	None	None	None	None	None	1.94742e-05	0.0225217	6.85945e-06	-0.0130082	-0.0422435	nan	nan	nan	nan	nan	nan	nan	nan	0.000194742	0.000389527	0.00992906	2	-2	FALSE	TRUE	TRUE	FALSE
Subgingival_plaque|Clostridiales-Veillonellaceae	Subgingival-plaque	Clostridiales-Veillonellaceae	Subgingival_plaque|Proteobacteria-Betaproteobacteria	Subgingival-plaque	Proteobacteria-Betaproteobacteria	None	None	None	None	None	None	None	None	1.94742e-05	0.0225217	6.85945e-06	-0.0664574	-0.0602219	nan	nan	nan	nan	nan	nan	nan	nan	0.000194742	0.000389527	0.00992906	2	-2	FALSE	TRUE	TRUE	FALSE
Subgingival_plaque|Clostridiales-Veillonellaceae	Subgingival-plaque	Clostridiales-Veillonellaceae	Subgingival_plaque|Burkholderiales-Comamonadaceae	Subgingival-plaque	Burkholderiales-Comamonadaceae	None	None	None	None	None	None	None	None	1.94742e-05	0.0225217	6.85945e-06	-0.00411439	-0.0252553	nan	nan	nan	nan	nan	nan	nan	nan	0.000194742	0.000389527	0.00992906	2	-2	FALSE	TRUE	TRUE	FALSE
Subgingival_plaque|Clostridiales-Veillonellaceae	Subgingival-plaque	Clostridiales-Veillonellaceae	Supragingival_plaque|Proteobacteria-Gammaproteobacteria	Supragingival-plaque	Proteobacteria-Gammaproteobacteria	None	None	None	None	None	None	None	None	1.80472e-19	1.02131e-08	1.15306e-25	-0.0520735	-0.040237	nan	nan	nan	nan	nan	nan	nan	nan	1.80472e-18	1.01683e-22	9.55664e-16	2	-2	FALSE	FALSE	TRUE	FALSE
Subgingival_plaque|Clostridiales-Veillonellaceae	Subgingival-plaque	Clostridiales-Veillonellaceae	Subgingival_plaque|Actinomycetales-Propionibacteriaceae	Subgingival-plaque	Actinomycetales-Propionibacteriaceae	None	None	None	None	None	None	None	None	1.94742e-05	0.0225217	6.85945e-06	-0.0223097	-0.0328481	nan	nan	nan	nan	nan	nan	nan	nan	0.000194742	0.000389527	0.00992906	2	-2	FALSE	TRUE	TRUE	FALSE
Stool|Veillonellaceae-unclassified	Stool	Veillonellaceae-unclassified	Stool|Prevotellaceae-unclassified	Stool	Prevotellaceae-unclassified	None	None	None	None	None	None	None	None	4.0946e-05	3.50627e-08	4.05857e-11	-0.0869324	-0.0206943	nan	nan	nan	nan	nan	nan	nan	nan	3.50627e-07	6.51292e-09	3.43761e-05	2	-2	FALSE	TRUE	TRUE	FALSE
Hard_palate|Streptococcaceae-Streptococcus	Hard-palate	Streptococcaceae-Streptococcus	Keratinized_gingiva|Firmicutes-Bacilli	Keratinized-gingiva	Firmicutes-Bacilli	None	None	2.96674e-09	1.72877e-16	None	None	None	None	None	None	2.91982e-23	NA	NA	nan	nan	copresence	copresence	nan	nan	nan	nan	1.72877e-15	2.18218e-20	6.06589e-13	2	2	FALSE	FALSE	FALSE	TRUE
Hard_palate|Streptococcaceae-Streptococcus	Hard-palate	Streptococcaceae-Streptococcus	Buccal_mucosa|Lactobacillales-Streptococcaceae	Buccal-mucosa	Lactobacillales-Streptococcaceae	None	None	1.11016e-14	2.14624e-14	None	None	None	None	None	0.0149498	8.43388e-27	NA	0.366053	nan	nan	copresence	copresence	nan	nan	nan	nan	1.07312e-13	8.94635e-24	2.9562e-11	3	3	FALSE	FALSE	TRUE	TRUE
Hard_palate|Streptococcaceae-Streptococcus	Hard-palate	Streptococcaceae-Streptococcus	Tongue_dorsum|Bacteria-Firmicutes	Tongue-dorsum	Bacteria-Firmicutes	None	None	4.68135e-13	1.51518e-23	None	None	None	None	None	None	5.81165e-34	NA	NA	nan	nan	copresence	copresence	nan	nan	nan	nan	1.51518e-22	9.87659e-31	1.30752e-19	2	2	FALSE	FALSE	FALSE	TRUE
Hard_palate|Streptococcaceae-Streptococcus	Hard-palate	Streptococcaceae-Streptococcus	Keratinized_gingiva|Bacilli-Lactobacillales	Keratinized-gingiva	Bacilli-Lactobacillales	None	None	6.4878e-09	4.88855e-17	None	None	None	None	0.00059038	None	3.93765e-25	0.327005	NA	nan	nan	copresence	copresence	nan	nan	nan	nan	4.88855e-16	3.3394e-22	1.83868e-13	3	3	FALSE	FALSE	TRUE	TRUE
Hard_palate|Streptococcaceae-Streptococcus	Hard-palate	Streptococcaceae-Streptococcus	Keratinized_gingiva|Bacteria-Firmicutes	Keratinized-gingiva	Bacteria-Firmicutes	None	None	2.11096e-14	2.02607e-22	None	None	None	None	None	None	3.52592e-34	NA	NA	nan	nan	copresence	copresence	nan	nan	nan	nan	2.02607e-21	6.02662e-31	1.56897e-18	2	2	FALSE	FALSE	FALSE	TRUE
Hard_palate|Streptococcaceae-Streptococcus	Hard-palate	Streptococcaceae-Streptococcus	Hard_palate|Bacteria-Proteobacteria	Hard-palate	Bacteria-Proteobacteria	None	0.0419729	None	None	None	None	None	None	None	3.92703e-09	3.87778e-09	NA	-0.184137	nan	mutualExclusion	nan	nan	nan	nan	nan	nan	3.92703e-08	4.34782e-07	4.58416e-06	2	-2	FALSE	TRUE	TRUE	TRUE
Hard_palate|Streptococcaceae-Streptococcus	Hard-palate	Streptococcaceae-Streptococcus	Buccal_mucosa|Bacteria-Firmicutes	Buccal-mucosa	Bacteria-Firmicutes	None	None	8.99134e-07	2.23522e-12	None	None	None	0.000110304	None	0.0149498	9.2311e-20	NA	0.0583101	nan	nan	copresence	copresence	nan	nan	nan	copresence	2.23522e-11	4.58131e-17	4.70375e-09	4	4	FALSE	FALSE	TRUE	TRUE
Hard_palate|Streptococcaceae-Streptococcus	Hard-palate	Streptococcaceae-Streptococcus	Hard_palate|Fusobacteria-Fusobacteriales	Hard-palate	Fusobacteria-Fusobacteriales	0.000863944	0.000332127	None	None	0.0116799	0.00347856	None	None	None	3.92703e-09	8.22207e-15	NA	-0.065141	mutualExclusion	mutualExclusion	nan	nan	mutualExclusion	mutualExclusion	nan	nan	3.92703e-08	2.11455e-12	4.58416e-06	5	-5	FALSE	TRUE	TRUE	TRUE
Hard_palate|Streptococcaceae-Streptococcus	Hard-palate	Streptococcaceae-Streptococcus	Hard_palate|Clostridiales-Lachnospiraceae	Hard-palate	Clostridiales-Lachnospiraceae	0.00180368	0.00013162	None	None	0.00452844	0.000603423	None	None	None	3.92703e-09	5.84945e-16	NA	-0.093807	mutualExclusion	mutualExclusion	nan	nan	mutualExclusion	mutualExclusion	nan	nan	3.92703e-08	1.783e-13	4.58416e-06	5	-5	FALSE	TRUE	TRUE	TRUE
Hard_palate|Streptococcaceae-Streptococcus	Hard-palate	Streptococcaceae-Streptococcus	Buccal_mucosa|Bacilli-Lactobacillales	Buccal-mucosa	Bacilli-Lactobacillales	None	None	3.72737e-09	2.75235e-12	None	None	None	1.12853e-06	None	None	2.13492e-23	NA	NA	nan	nan	copresence	copresence	nan	nan	nan	copresence	2.75235e-11	1.62483e-20	5.7195e-09	3	3	FALSE	FALSE	FALSE	TRUE
Hard_palate|Streptococcaceae-Streptococcus	Hard-palate	Streptococcaceae-Streptococcus	Buccal_mucosa|Streptococcaceae-Streptococcus	Buccal-mucosa	Streptococcaceae-Streptococcus	None	None	1.50981e-07	2.50998e-09	None	None	None	None	None	None	1.38355e-14	NA	NA	nan	nan	copresence	copresence	nan	nan	nan	nan	2.50998e-08	3.46624e-12	3.05512e-06	2	2	TRUE	FALSE	FALSE	TRUE
Hard_palate|Streptococcaceae-Streptococcus	Hard-palate	Streptococcaceae-Streptococcus	Hard_palate|Bacteroidales-unclassified	Hard-palate	Bacteroidales-unclassified	0.00728406	None	None	None	None	None	None	None	None	3.92703e-09	7.23055e-10	NA	-0.0255716	mutualExclusion	nan	nan	nan	nan	nan	nan	nan	3.92703e-08	9.32212e-08	4.58416e-06	2	-2	FALSE	TRUE	TRUE	TRUE
Hard_palate|Streptococcaceae-Streptococcus	Hard-palate	Streptococcaceae-Streptococcus	Palatine_Tonsils|Bacteria-Firmicutes	Palatine-Tonsils	Bacteria-Firmicutes	None	None	3.72927e-06	8.11317e-08	None	None	None	None	None	None	9.02437e-12	NA	NA	nan	nan	copresence	copresence	nan	nan	nan	nan	8.11317e-07	1.57864e-09	7.38614e-05	2	2	FALSE	FALSE	FALSE	TRUE
Hard_palate|Streptococcaceae-Streptococcus	Hard-palate	Streptococcaceae-Streptococcus	Hard_palate|Campylobacteraceae-Campylobacter	Hard-palate	Campylobacteraceae-Campylobacter	None	None	None	None	0.015377	None	None	None	None	3.92703e-09	1.48128e-09	NA	-0.00306629	nan	nan	nan	nan	mutualExclusion	nan	nan	nan	3.92703e-08	1.79593e-07	4.58416e-06	2	-2	FALSE	TRUE	TRUE	TRUE
Hard_palate|Streptococcaceae-Streptococcus	Hard-palate	Streptococcaceae-Streptococcus	Hard_palate|Actinobacteria-Actinomycetales	Hard-palate	Actinobacteria-Actinomycetales	None	None	None	None	None	0.0110396	None	None	None	3.92703e-09	1.07783e-09	NA	-0.0988258	nan	nan	nan	nan	nan	mutualExclusion	nan	nan	3.92703e-08	1.3403e-07	4.58416e-06	2	-2	FALSE	TRUE	TRUE	TRUE
Hard_palate|Streptococcaceae-Streptococcus	Hard-palate	Streptococcaceae-Streptococcus	Saliva|Bacteria-Firmicutes	Saliva	Bacteria-Firmicutes	None	None	0.00661788	6.49554e-05	None	None	None	None	None	None	6.73162e-06	NA	NA	nan	nan	copresence	copresence	nan	nan	nan	nan	0.000649554	0.000383531	0.0278537	2	2	FALSE	FALSE	FALSE	TRUE
Hard_palate|Streptococcaceae-Streptococcus	Hard-palate	Streptococcaceae-Streptococcus	Hard_palate|Firmicutes-Clostridia	Hard-palate	Firmicutes-Clostridia	0.0106735	0.00249865	None	None	0.014015	0.00347099	None	None	None	3.92703e-09	5.91486e-13	NA	-0.0471565	mutualExclusion	mutualExclusion	nan	nan	mutualExclusion	mutualExclusion	nan	nan	3.92703e-08	1.23106e-10	4.58416e-06	5	-5	FALSE	TRUE	TRUE	TRUE
Hard_palate|Streptococcaceae-Streptococcus	Hard-palate	Streptococcaceae-Streptococcus	Hard_palate|Bacteria-Bacteroidetes	Hard-palate	Bacteria-Bacteroidetes	0.00132598	0.000580022	None	None	0.00598887	0.00213434	None	None	None	3.92703e-09	7.0376e-15	NA	-0.312209	mutualExclusion	mutualExclusion	nan	nan	mutualExclusion	mutualExclusion	nan	nan	3.92703e-08	1.81873e-12	4.58416e-06	5	-5	FALSE	TRUE	TRUE	TRUE
Hard_palate|Streptococcaceae-Streptococcus	Hard-palate	Streptococcaceae-Streptococcus	Throat|Bacteria-Firmicutes	Throat	Bacteria-Firmicutes	None	None	2.41515e-10	1.26066e-12	None	None	None	None	None	None	1.53888e-20	NA	NA	nan	nan	copresence	copresence	nan	nan	nan	nan	1.26066e-11	8.23762e-18	2.72856e-09	2	2	FALSE	FALSE	FALSE	TRUE
Hard_palate|Streptococcaceae-Streptococcus	Hard-palate	Streptococcaceae-Streptococcus	Buccal_mucosa|Firmicutes-Bacilli	Buccal-mucosa	Firmicutes-Bacilli	None	None	1.90263e-06	8.7848e-11	None	None	None	None	None	None	6.23903e-15	NA	NA	nan	nan	copresence	copresence	nan	nan	nan	nan	8.7848e-10	1.62405e-12	1.44e-07	2	2	FALSE	FALSE	FALSE	TRUE
Supragingival_plaque|Bacteria-Bacteroidetes	Supragingival-plaque	Bacteria-Bacteroidetes	Subgingival_plaque|Actinomycetaceae-Actinomyces	Subgingival-plaque	Actinomycetaceae-Actinomyces	None	None	None	None	0.000781018	2.45914e-13	None	None	None	None	7.1426e-15	NA	NA	nan	nan	nan	nan	mutualExclusion	mutualExclusion	nan	nan	2.45914e-12	1.84551e-12	5.87292e-10	2	-2	FALSE	FALSE	FALSE	TRUE
Supragingival_plaque|Bacteria-Bacteroidetes	Supragingival-plaque	Bacteria-Bacteroidetes	Supragingival_plaque|Bacilli-Lactobacillales	Supragingival-plaque	Bacilli-Lactobacillales	2.30141e-05	3.3911e-07	None	None	0.000752027	4.43698e-05	None	None	None	0.0242216	1.34297e-15	NA	-0.253534	mutualExclusion	mutualExclusion	nan	nan	mutualExclusion	mutualExclusion	nan	nan	3.3911e-06	3.89595e-13	0.000276382	5	-5	FALSE	TRUE	TRUE	TRUE
Supragingival_plaque|Bacteria-Bacteroidetes	Supragingival-plaque	Bacteria-Bacteroidetes	Supragingival_plaque|Streptococcaceae-Streptococcus	Supragingival-plaque	Streptococcaceae-Streptococcus	0.000101815	2.17369e-06	None	None	0.00023298	1.62806e-05	None	None	None	None	1.08508e-14	NA	NA	mutualExclusion	mutualExclusion	nan	nan	mutualExclusion	mutualExclusion	nan	nan	2.17369e-05	2.75013e-12	0.00146443	4	-4	FALSE	TRUE	FALSE	TRUE
Supragingival_plaque|Bacteria-Bacteroidetes	Supragingival-plaque	Bacteria-Bacteroidetes	Subgingival_plaque|Actinomycetales-Micrococcaceae	Subgingival-plaque	Actinomycetales-Micrococcaceae	None	None	None	None	0.000237374	1.4988e-14	None	None	None	None	1.465e-16	NA	NA	nan	nan	nan	nan	mutualExclusion	mutualExclusion	nan	nan	1.4988e-13	4.71096e-14	4.05401e-11	2	-2	FALSE	FALSE	FALSE	TRUE
Supragingival_plaque|Bacteria-Bacteroidetes	Supragingival-plaque	Bacteria-Bacteroidetes	Subgingival_plaque|Lactobacillales-Streptococcaceae	Subgingival-plaque	Lactobacillales-Streptococcaceae	None	2.77556e-14	None	None	None	None	None	None	1.31823e-13	None	2.26381e-25	-0.10906	NA	nan	mutualExclusion	nan	nan	nan	nan	nan	nan	2.77556e-13	1.97019e-22	7.39004e-11	2	-2	FALSE	FALSE	TRUE	TRUE
Supragingival_plaque|Bacteria-Bacteroidetes	Supragingival-plaque	Bacteria-Bacteroidetes	Supragingival_plaque|Firmicutes-Bacilli	Supragingival-plaque	Firmicutes-Bacilli	3.80696e-05	1.09108e-06	None	None	0.000642731	4.56661e-05	None	None	None	0.0250329	5.67856e-15	NA	-0.232546	mutualExclusion	mutualExclusion	nan	nan	mutualExclusion	mutualExclusion	nan	nan	1.09108e-05	1.47932e-12	0.00078855	5	-5	FALSE	TRUE	TRUE	TRUE
Supragingival_plaque|Bacteria-Bacteroidetes	Supragingival-plaque	Bacteria-Bacteroidetes	Supragingival_plaque|Bacteria-Firmicutes	Supragingival-plaque	Bacteria-Firmicutes	None	5.70164e-06	None	None	None	0.000163156	None	None	None	None	2.02755e-08	NA	NA	nan	mutualExclusion	nan	nan	nan	mutualExclusion	nan	nan	5.70164e-05	1.99226e-06	0.00342355	2	-2	FALSE	TRUE	FALSE	TRUE
Supragingival_plaque|Bacteria-Bacteroidetes	Supragingival-plaque	Bacteria-Bacteroidetes	Subgingival_plaque|Actinobacteria-Actinomycetales	Subgingival-plaque	Actinobacteria-Actinomycetales	None	None	None	None	0.00121523	5.39568e-14	None	None	None	None	2.50892e-15	NA	NA	nan	nan	nan	nan	mutualExclusion	mutualExclusion	nan	nan	5.39568e-13	6.95624e-13	1.38847e-10	2	-2	FALSE	FALSE	FALSE	TRUE
Supragingival_plaque|Bacteria-Bacteroidetes	Supragingival-plaque	Bacteria-Bacteroidetes	Subgingival_plaque|Micrococcaceae-Rothia	Subgingival-plaque	Micrococcaceae-Rothia	None	None	None	None	0.000215465	1.23235e-14	None	None	None	None	1.10114e-16	NA	NA	nan	nan	nan	nan	mutualExclusion	mutualExclusion	nan	nan	1.23235e-13	3.60731e-14	3.37037e-11	2	-2	FALSE	FALSE	FALSE	TRUE
Supragingival_plaque|Bacteria-Bacteroidetes	Supragingival-plaque	Bacteria-Bacteroidetes	Supragingival_plaque|Lactobacillales-Streptococcaceae	Supragingival-plaque	Lactobacillales-Streptococcaceae	3.20489e-05	4.58597e-07	None	None	0.000271153	1.24366e-05	None	None	None	None	7.7675e-16	NA	NA	mutualExclusion	mutualExclusion	nan	nan	mutualExclusion	mutualExclusion	nan	nan	4.58597e-06	2.31921e-13	0.000361091	4	-4	FALSE	TRUE	FALSE	TRUE
Supragingival_plaque|Bacteria-Bacteroidetes	Supragingival-plaque	Bacteria-Bacteroidetes	Subgingival_plaque|Firmicutes-Bacilli	Subgingival-plaque	Firmicutes-Bacilli	None	6.83897e-14	None	None	None	None	None	None	2.31545e-07	None	7.37799e-19	-0.0936155	NA	nan	mutualExclusion	nan	nan	nan	nan	nan	nan	6.83897e-13	3.22745e-16	1.72839e-10	2	-2	FALSE	FALSE	TRUE	TRUE
Supragingival_plaque|Bacteria-Bacteroidetes	Supragingival-plaque	Bacteria-Bacteroidetes	Subgingival_plaque|Bacteria-Bacteroidetes	Subgingival-plaque	Bacteria-Bacteroidetes	None	None	9.01495e-12	8.1333e-20	0.062282	0.257739	None	None	8.5443e-18	None	7.03611e-43	0.403503	NA	nan	nan	copresence	copresence	copresence	mutualExclusion	nan	nan	8.1333e-19	2.25712e-39	4.54997e-16	5	3	TRUE	FALSE	TRUE	TRUE
Supragingival_plaque|Bacteria-Bacteroidetes	Supragingival-plaque	Bacteria-Bacteroidetes	Subgingival_plaque|Streptococcaceae-Streptococcus	Subgingival-plaque	Streptococcaceae-Streptococcus	None	2.9865e-14	None	None	None	None	None	None	2.60924e-09	None	4.0448e-21	-0.109047	NA	nan	mutualExclusion	nan	nan	nan	nan	nan	nan	2.9865e-13	2.32344e-18	7.93418e-11	2	-2	FALSE	FALSE	TRUE	TRUE
Supragingival_plaque|Bacteria-Bacteroidetes	Supragingival-plaque	Bacteria-Bacteroidetes	Subgingival_plaque|Actinomycetales-Actinomycetaceae	Subgingival-plaque	Actinomycetales-Actinomycetaceae	None	None	None	None	0.000897993	1.34337e-13	None	None	None	None	4.54231e-15	NA	NA	nan	nan	nan	nan	mutualExclusion	mutualExclusion	nan	nan	1.34337e-12	1.19812e-12	3.282e-10	2	-2	FALSE	FALSE	FALSE	TRUE
Supragingival_plaque|Bacteria-Bacteroidetes	Supragingival-plaque	Bacteria-Bacteroidetes	Subgingival_plaque|Bacilli-Lactobacillales	Subgingival-plaque	Bacilli-Lactobacillales	None	7.9714e-14	None	None	None	None	None	None	5.0808e-16	None	2.68831e-27	-0.0958083	NA	nan	mutualExclusion	nan	nan	nan	nan	nan	nan	5.0808e-15	2.94092e-24	1.71872e-12	2	-2	FALSE	FALSE	TRUE	TRUE
Supragingival_plaque|Bacteria-Bacteroidetes	Supragingival-plaque	Bacteria-Bacteroidetes	Subgingival_plaque|Actinobacteria-Actinobacteria	Subgingival-plaque	Actinobacteria-Actinobacteria	None	None	None	None	0.00130989	4.21885e-14	None	None	None	None	2.12398e-15	NA	NA	nan	nan	nan	nan	mutualExclusion	mutualExclusion	nan	nan	4.21885e-13	5.92482e-13	1.10928e-10	2	-2	FALSE	FALSE	FALSE	TRUE
Supragingival_plaque|Bacteria-Bacteroidetes	Supragingival-plaque	Bacteria-Bacteroidetes	Supragingival_plaque|Actinomycetales-Actinomycetaceae	Supragingival-plaque	Actinomycetales-Actinomycetaceae	None	None	None	None	0.000754927	3.80049e-05	None	None	None	None	5.26957e-07	NA	NA	nan	nan	nan	nan	mutualExclusion	mutualExclusion	nan	nan	0.000380049	3.94654e-05	0.0176468	2	-2	FALSE	TRUE	FALSE	TRUE
Throat|Fusobacteriales-Fusobacteriaceae	Throat	Fusobacteriales-Fusobacteriaceae	Tongue_dorsum|Bacteria-Firmicutes	Tongue-dorsum	Bacteria-Firmicutes	8.13995e-06	6.75704e-12	None	None	None	None	None	None	None	None	2.11423e-15	NA	NA	mutualExclusion	mutualExclusion	nan	nan	nan	nan	nan	nan	6.75704e-11	5.89886e-13	1.30018e-08	2	-2	FALSE	FALSE	FALSE	TRUE
Throat|Fusobacteriales-Fusobacteriaceae	Throat	Fusobacteriales-Fusobacteriaceae	Tongue_dorsum|Streptococcaceae-Streptococcus	Tongue-dorsum	Streptococcaceae-Streptococcus	2.17069e-05	6.50058e-12	None	None	None	None	None	None	4.56323e-09	None	1.03545e-21	-0.0293132	NA	mutualExclusion	mutualExclusion	nan	nan	nan	nan	nan	nan	6.50058e-11	6.52969e-19	1.25721e-08	3	-3	FALSE	FALSE	TRUE	TRUE
Throat|Fusobacteriales-Fusobacteriaceae	Throat	Fusobacteriales-Fusobacteriaceae	Tongue_dorsum|Firmicutes-Bacilli	Tongue-dorsum	Firmicutes-Bacilli	3.24883e-05	1.89662e-11	None	None	None	None	None	None	None	None	2.21966e-14	NA	NA	mutualExclusion	mutualExclusion	nan	nan	nan	nan	nan	nan	1.89662e-10	5.44089e-12	3.39056e-08	2	-2	FALSE	FALSE	FALSE	TRUE
Throat|Fusobacteriales-Fusobacteriaceae	Throat	Fusobacteriales-Fusobacteriaceae	Throat|Lactobacillales-Streptococcaceae	Throat	Lactobacillales-Streptococcaceae	0.00127755	4.56619e-05	None	None	None	None	None	None	None	None	1.03003e-06	NA	NA	mutualExclusion	mutualExclusion	nan	nan	nan	nan	nan	nan	0.000456619	7.25476e-05	0.0205658	2	-2	FALSE	TRUE	FALSE	TRUE
Throat|Fusobacteriales-Fusobacteriaceae	Throat	Fusobacteriales-Fusobacteriaceae	Tongue_dorsum|Bacteroidales-Prevotellaceae	Tongue-dorsum	Bacteroidales-Prevotellaceae	None	None	None	None	None	None	None	None	1.28693e-17	0.00036572	2.24999e-19	-0.0569106	-0.0235969	nan	nan	nan	nan	nan	nan	nan	nan	1.28693e-16	1.04117e-16	5.28982e-14	2	-2	FALSE	FALSE	TRUE	FALSE
Throat|Fusobacteriales-Fusobacteriaceae	Throat	Fusobacteriales-Fusobacteriaceae	Tongue_dorsum|Bacilli-Lactobacillales	Tongue-dorsum	Bacilli-Lactobacillales	2.40305e-05	7.65965e-12	None	None	None	None	None	None	1.28693e-17	None	6.86439e-30	-0.0565607	NA	mutualExclusion	mutualExclusion	nan	nan	nan	nan	nan	nan	1.28693e-16	9.35018e-27	5.28982e-14	3	-3	FALSE	FALSE	TRUE	TRUE
Throat|Fusobacteriales-Fusobacteriaceae	Throat	Fusobacteriales-Fusobacteriaceae	Throat|Coriobacteriaceae-Atopobium	Throat	Coriobacteriaceae-Atopobium	None	None	None	None	None	None	None	None	3.68102e-38	0.00224084	7.69559e-39	-0.113191	-0.199432	nan	nan	nan	nan	nan	nan	nan	nan	3.68102e-37	1.91751e-35	9.56688e-34	2	-2	FALSE	TRUE	TRUE	FALSE
Throat|Fusobacteriales-Fusobacteriaceae	Throat	Fusobacteriales-Fusobacteriaceae	Tongue_dorsum|Clostridia-unclassified	Tongue-dorsum	Clostridia-unclassified	None	None	None	None	None	None	None	None	1.28693e-17	0.00036572	2.24999e-19	0.00367768	0.00758583	nan	nan	nan	nan	nan	nan	nan	nan	1.28693e-16	1.04117e-16	5.28982e-14	2	2	FALSE	FALSE	TRUE	FALSE
Throat|Fusobacteriales-Fusobacteriaceae	Throat	Fusobacteriales-Fusobacteriaceae	Hard_palate|Fusobacteria-Fusobacteriales	Hard-palate	Fusobacteria-Fusobacteriales	0.0599106	None	None	None	None	None	None	None	1.15174e-16	None	2.79559e-16	0.138716	NA	copresence	nan	nan	nan	nan	nan	nan	nan	1.15174e-15	8.76891e-14	4.14413e-13	2	2	FALSE	FALSE	TRUE	TRUE
Throat|Fusobacteriales-Fusobacteriaceae	Throat	Fusobacteriales-Fusobacteriaceae	Hard_palate|Fusobacteriaceae-Fusobacterium	Hard-palate	Fusobacteriaceae-Fusobacterium	0.0152362	None	None	None	None	None	None	None	1.13346e-27	None	1.16101e-27	0.0316481	NA	copresence	nan	nan	nan	nan	nan	nan	nan	1.13346e-26	1.34665e-24	1.5298e-23	2	2	FALSE	FALSE	TRUE	TRUE
Throat|Fusobacteriales-Fusobacteriaceae	Throat	Fusobacteriales-Fusobacteriaceae	Saliva|Fusobacteriaceae-Fusobacterium	Saliva	Fusobacteriaceae-Fusobacterium	0.0206	0.486115	None	None	None	None	None	None	1.99806e-22	None	3.09017e-21	0.195297	NA	copresence	mutualExclusion	nan	nan	nan	nan	nan	nan	1.99806e-21	1.842e-18	1.54818e-18	3	1	FALSE	FALSE	TRUE	TRUE
Throat|Fusobacteriales-Fusobacteriaceae	Throat	Fusobacteriales-Fusobacteriaceae	Tongue_dorsum|Fusobacteriales-Fusobacteriaceae	Tongue-dorsum	Fusobacteriales-Fusobacteriaceae	0.0114741	0.432571	None	None	None	None	None	None	2.09777e-49	0.00031742	1.11384e-49	0.332511	0.208155	copresence	copresence	nan	nan	nan	nan	nan	nan	2.09777e-48	7.3231e-46	1.54273e-44	4	4	TRUE	FALSE	TRUE	TRUE
Throat|Fusobacteriales-Fusobacteriaceae	Throat	Fusobacteriales-Fusobacteriaceae	Saliva|Bacteria-Firmicutes	Saliva	Bacteria-Firmicutes	0.000231452	None	None	None	None	None	None	None	4.16062e-13	None	3.64769e-15	-0.105856	NA	mutualExclusion	nan	nan	nan	nan	nan	nan	nan	4.16062e-12	9.80252e-13	9.54978e-10	2	-2	FALSE	FALSE	TRUE	TRUE
Throat|Fusobacteriales-Fusobacteriaceae	Throat	Fusobacteriales-Fusobacteriaceae	Tongue_dorsum|Lactobacillales-Streptococcaceae	Tongue-dorsum	Lactobacillales-Streptococcaceae	2.01605e-05	4.30245e-12	None	None	None	None	None	None	1.28693e-17	None	3.29905e-30	-0.125402	NA	mutualExclusion	mutualExclusion	nan	nan	nan	nan	nan	nan	1.28693e-16	4.66105e-27	5.28982e-14	3	-3	FALSE	FALSE	TRUE	TRUE
Throat|Fusobacteriales-Fusobacteriaceae	Throat	Fusobacteriales-Fusobacteriaceae	Throat|Bacteria-Firmicutes	Throat	Bacteria-Firmicutes	0.00288237	0.000809477	None	None	None	None	None	None	1.37009e-06	None	1.20762e-09	-0.0234607	NA	mutualExclusion	mutualExclusion	nan	nan	nan	nan	nan	nan	1.37009e-05	1.49151e-07	0.000962284	3	-3	FALSE	TRUE	TRUE	TRUE
Throat|Fusobacteriales-Fusobacteriaceae	Throat	Fusobacteriales-Fusobacteriaceae	Saliva|Fusobacteriales-Fusobacteriaceae	Saliva	Fusobacteriales-Fusobacteriaceae	0.0223954	0.485799	None	None	None	None	None	None	1.75265e-36	None	7.35948e-35	0.202071	NA	copresence	mutualExclusion	nan	nan	nan	nan	nan	nan	1.75265e-35	1.31724e-31	4.06222e-32	3	1	TRUE	FALSE	TRUE	TRUE
Throat|Fusobacteriales-Fusobacteriaceae	Throat	Fusobacteriales-Fusobacteriaceae	Tongue_dorsum|Fusobacteriaceae-Fusobacterium	Tongue-dorsum	Fusobacteriaceae-Fusobacterium	0.010693	0.432199	None	None	None	None	None	None	1.28693e-17	0.00036572	5.4589e-19	0.433525	0.650566	copresence	copresence	nan	nan	nan	nan	nan	nan	1.28693e-16	2.41661e-16	5.28982e-14	4	4	FALSE	FALSE	TRUE	TRUE
Palatine_Tonsils|Porphyromonadaceae-Tannerella	Palatine-Tonsils	Porphyromonadaceae-Tannerella	Palatine_Tonsils|Bacteroidales-unclassified	Palatine-Tonsils	Bacteroidales-unclassified	None	None	None	None	None	None	None	None	0.000850615	1.79763e-06	3.25675e-08	0.0799723	0.0560467	nan	nan	nan	nan	nan	nan	nan	nan	1.79763e-05	3.09696e-06	0.00122468	2	2	FALSE	TRUE	TRUE	FALSE
Palatine_Tonsils|Porphyromonadaceae-Tannerella	Palatine-Tonsils	Porphyromonadaceae-Tannerella	Tongue_dorsum|Porphyromonadaceae-Tannerella	Tongue-dorsum	Porphyromonadaceae-Tannerella	None	None	None	None	None	None	None	None	6.1497e-05	0.00970103	9.14686e-06	0.109066	0.151498	nan	nan	nan	nan	nan	nan	nan	nan	0.00061497	0.000504514	0.0265896	2	2	TRUE	FALSE	TRUE	FALSE
Throat|Propionibacteriaceae-Propionibacterium	Throat	Propionibacteriaceae-Propionibacterium	Keratinized_gingiva|Fusobacteriales-Leptotrichiaceae	Keratinized-gingiva	Fusobacteriales-Leptotrichiaceae	None	None	6.40725e-06	0.00636587	None	None	None	None	None	None	7.34786e-07	NA	NA	nan	nan	mutualExclusion	mutualExclusion	nan	nan	nan	nan	6.40725e-05	5.32903e-05	0.00378292	2	-2	FALSE	FALSE	FALSE	TRUE
Throat|Propionibacteriaceae-Propionibacterium	Throat	Propionibacteriaceae-Propionibacterium	Keratinized_gingiva|Burkholderiales-unclassified	Keratinized-gingiva	Burkholderiales-unclassified	None	None	0	0.000133797	None	None	None	None	None	None	6.2943e-202	NA	NA	nan	nan	mutualExclusion	mutualExclusion	nan	nan	nan	nan	0	4.39963e-197	0	2	-2	FALSE	FALSE	FALSE	TRUE
Supragingival_plaque|Proteobacteria-unclassified	Supragingival-plaque	Proteobacteria-unclassified	Supragingival_plaque|Betaproteobacteria-Burkholderiales	Supragingival-plaque	Betaproteobacteria-Burkholderiales	None	None	None	None	None	None	None	None	4.22281e-10	4.08702e-06	6.03935e-14	0.0369108	0.299114	nan	nan	nan	nan	nan	nan	nan	nan	4.22281e-09	1.40492e-11	6.08464e-07	2	2	FALSE	TRUE	TRUE	FALSE
Supragingival_plaque|Proteobacteria-unclassified	Supragingival-plaque	Proteobacteria-unclassified	Supragingival_plaque|Bacteria-unclassified	Supragingival-plaque	Bacteria-unclassified	None	None	None	None	None	None	None	None	1.52414e-05	4.08702e-06	1.5261e-09	0.0355207	0.042016	nan	nan	nan	nan	nan	nan	nan	nan	4.08702e-05	1.8474e-07	0.00255658	2	2	FALSE	TRUE	TRUE	FALSE
Supragingival_plaque|Proteobacteria-unclassified	Supragingival-plaque	Proteobacteria-unclassified	Supragingival_plaque|Betaproteobacteria-unclassified	Supragingival-plaque	Betaproteobacteria-unclassified	None	None	None	None	None	None	None	None	8.05524e-12	4.08702e-06	1.28239e-15	0.0849927	0.0544796	nan	nan	nan	nan	nan	nan	nan	nan	8.05524e-11	3.7259e-13	1.53134e-08	2	2	FALSE	TRUE	TRUE	FALSE
Hard_palate|Spirochaetales-Spirochaetaceae	Hard-palate	Spirochaetales-Spirochaetaceae	Buccal_mucosa|Spirochaetes-Spirochaetales	Buccal-mucosa	Spirochaetes-Spirochaetales	None	0.46671	None	None	None	None	None	None	3.67534e-07	None	2.84374e-06	0.328032	NA	nan	copresence	nan	nan	nan	nan	nan	nan	3.67534e-06	0.000179499	0.000296924	2	2	FALSE	FALSE	TRUE	TRUE
Hard_palate|Spirochaetales-Spirochaetaceae	Hard-palate	Spirochaetales-Spirochaetaceae	Saliva|Spirochaetaceae-unclassified	Saliva	Spirochaetaceae-unclassified	None	None	None	None	None	None	None	None	7.23114e-05	0.00321871	3.7876e-06	0.105914	0.0395925	nan	nan	nan	nan	nan	nan	nan	nan	0.000723114	0.000232107	0.0304883	2	2	FALSE	FALSE	TRUE	FALSE
Palatine_Tonsils|Pasteurellaceae-unclassified	Palatine-Tonsils	Pasteurellaceae-unclassified	Throat|Pasteurellaceae-unclassified	Throat	Pasteurellaceae-unclassified	None	None	None	None	None	None	None	None	6.76309e-06	0.00129521	1.71278e-07	0.132838	0.0966985	nan	nan	nan	nan	nan	nan	nan	nan	6.76309e-05	1.40997e-05	0.00396349	2	2	TRUE	FALSE	TRUE	FALSE
Palatine_Tonsils|Pasteurellaceae-unclassified	Palatine-Tonsils	Pasteurellaceae-unclassified	Palatine_Tonsils|Pasteurellaceae-Haemophilus	Palatine-Tonsils	Pasteurellaceae-Haemophilus	None	None	None	None	0.0189884	None	None	None	6.13331e-12	6.07985e-06	6.4864e-16	0.228954	0.206048	nan	nan	nan	nan	copresence	nan	nan	nan	6.13331e-11	1.94808e-13	1.19558e-08	3	3	FALSE	TRUE	TRUE	TRUE
Palatine_Tonsils|Pasteurellaceae-unclassified	Palatine-Tonsils	Pasteurellaceae-unclassified	Tongue_dorsum|TM7generaincertaesedis-unclassified	Tongue-dorsum	TM7generaincertaesedis-unclassified	None	None	None	None	None	None	None	None	1.69919e-07	0.00121245	4.80086e-09	-0.0737107	-0.211646	nan	nan	nan	nan	nan	nan	nan	nan	1.69919e-06	5.29736e-07	0.000145104	2	-2	FALSE	FALSE	TRUE	FALSE
Palatine_Tonsils|Pasteurellaceae-unclassified	Palatine-Tonsils	Pasteurellaceae-unclassified	Supragingival_plaque|Cardiobacteriaceae-Cardiobacterium	Supragingival-plaque	Cardiobacteriaceae-Cardiobacterium	None	None	None	None	None	None	None	None	7.06358e-06	0.0439415	4.96163e-06	0.00676077	0.0625466	nan	nan	nan	nan	nan	nan	nan	nan	7.06358e-05	0.000293372	0.00411898	2	2	FALSE	FALSE	TRUE	FALSE
Palatine_Tonsils|Pasteurellaceae-unclassified	Palatine-Tonsils	Pasteurellaceae-unclassified	Palatine_Tonsils|Pasteurellaceae-Pasteurella	Palatine-Tonsils	Pasteurellaceae-Pasteurella	None	None	None	None	None	None	None	None	6.13331e-12	6.07985e-06	1.44787e-15	0.0675008	0.048424	nan	nan	nan	nan	nan	nan	nan	nan	6.13331e-11	4.15939e-13	1.19558e-08	2	2	FALSE	TRUE	TRUE	FALSE
Palatine_Tonsils|Pasteurellaceae-unclassified	Palatine-Tonsils	Pasteurellaceae-unclassified	Keratinized_gingiva|Pasteurellaceae-unclassified	Keratinized-gingiva	Pasteurellaceae-unclassified	None	None	None	None	None	None	None	None	9.01671e-07	0.0160052	2.74974e-07	0.10634	0.149234	nan	nan	nan	nan	nan	nan	nan	nan	9.01671e-06	2.19003e-05	0.000663428	2	2	TRUE	FALSE	TRUE	FALSE
Palatine_Tonsils|Pasteurellaceae-unclassified	Palatine-Tonsils	Pasteurellaceae-unclassified	Tongue_dorsum|Pasteurellaceae-unclassified	Tongue-dorsum	Pasteurellaceae-unclassified	None	None	None	None	None	None	None	None	1.69919e-07	7.50326e-08	4.20647e-13	0.218563	0.136233	nan	nan	nan	nan	nan	nan	nan	nan	7.50326e-07	8.89996e-11	6.87946e-05	2	2	TRUE	FALSE	TRUE	FALSE
Palatine_Tonsils|Pasteurellaceae-unclassified	Palatine-Tonsils	Pasteurellaceae-unclassified	Hard_palate|Pasteurellales-Pasteurellaceae	Hard-palate	Pasteurellales-Pasteurellaceae	None	None	None	None	None	None	None	None	4.29848e-07	0.00235651	2.19914e-08	0.0929162	0.0100282	nan	nan	nan	nan	nan	nan	nan	nan	4.29848e-06	2.14783e-06	0.000340635	2	2	FALSE	FALSE	TRUE	FALSE
Palatine_Tonsils|Pasteurellaceae-unclassified	Palatine-Tonsils	Pasteurellaceae-unclassified	Palatine_Tonsils|Pasteurellaceae-Actinobacillus	Palatine-Tonsils	Pasteurellaceae-Actinobacillus	0.0181474	None	None	None	0.00539499	None	None	None	6.13331e-12	6.07985e-06	6.76311e-17	0.168761	0.107351	copresence	nan	nan	nan	copresence	nan	nan	nan	6.13331e-11	2.24492e-14	1.19558e-08	4	4	FALSE	TRUE	TRUE	TRUE
Buccal_mucosa|Bacteria-Bacteroidetes	Buccal-mucosa	Bacteria-Bacteroidetes	Buccal_mucosa|Lactobacillales-Streptococcaceae	Buccal-mucosa	Lactobacillales-Streptococcaceae	0.00182996	1.20639e-05	None	None	0.00432632	7.54174e-05	None	None	None	0.000411292	3.62552e-13	NA	-0.167979	mutualExclusion	mutualExclusion	nan	nan	mutualExclusion	mutualExclusion	nan	nan	0.000120639	7.77359e-11	0.00660499	5	-5	FALSE	TRUE	TRUE	TRUE
Buccal_mucosa|Bacteria-Bacteroidetes	Buccal-mucosa	Bacteria-Bacteroidetes	Buccal_mucosa|Bacteria-Firmicutes	Buccal-mucosa	Bacteria-Firmicutes	0.0034935	3.34154e-05	None	None	0.0242031	0.00157907	None	None	5.60172e-07	0.000210807	1.37705e-15	-0.0497837	-0.128336	mutualExclusion	mutualExclusion	nan	nan	mutualExclusion	mutualExclusion	nan	nan	5.60172e-06	3.99395e-13	0.000432932	6	-6	FALSE	TRUE	TRUE	TRUE
Buccal_mucosa|Bacteria-Bacteroidetes	Buccal-mucosa	Bacteria-Bacteroidetes	Buccal_mucosa|Bacilli-Lactobacillales	Buccal-mucosa	Bacilli-Lactobacillales	0.00348634	0.00161425	None	None	0.0115486	0.00437533	None	None	3.0745e-07	7.29593e-05	1.29148e-14	-0.0336092	-0.143687	mutualExclusion	mutualExclusion	nan	nan	mutualExclusion	mutualExclusion	nan	nan	3.0745e-06	3.24908e-12	0.000252453	6	-6	FALSE	TRUE	TRUE	TRUE
Buccal_mucosa|Bacteria-Bacteroidetes	Buccal-mucosa	Bacteria-Bacteroidetes	Buccal_mucosa|Firmicutes-Bacilli	Buccal-mucosa	Firmicutes-Bacilli	0.0012279	1.18208e-05	None	None	0.0151714	0.000666406	None	None	1.37362e-05	0.000185329	1.01042e-15	-0.0346153	-0.128403	mutualExclusion	mutualExclusion	nan	nan	mutualExclusion	mutualExclusion	nan	nan	6.8681e-05	2.9695e-13	0.00401574	6	-6	FALSE	TRUE	TRUE	TRUE
Supragingival_plaque|Actinomycetales-Propionibacteriaceae	Supragingival-plaque	Actinomycetales-Propionibacteriaceae	Tongue_dorsum|Bacilli-Lactobacillales	Tongue-dorsum	Bacilli-Lactobacillales	None	None	None	None	None	None	None	None	3.51012e-15	0.00246013	3.47924e-16	-0.00680742	-0.00344091	nan	nan	nan	nan	nan	nan	nan	nan	3.51012e-14	1.0862e-13	1.03067e-11	2	-2	FALSE	FALSE	TRUE	FALSE
Keratinized_gingiva|Clostridia-Clostridiales	Keratinized-gingiva	Clostridia-Clostridiales	Keratinized_gingiva|Streptococcaceae-Streptococcus	Keratinized-gingiva	Streptococcaceae-Streptococcus	None	None	None	None	None	0.0725925	None	None	None	1.60826e-05	1.7116e-05	NA	-0.0632038	nan	nan	nan	nan	nan	mutualExclusion	nan	nan	0.000160826	0.000866946	0.00845797	2	-2	FALSE	TRUE	TRUE	TRUE
Keratinized_gingiva|Clostridia-Clostridiales	Keratinized-gingiva	Clostridia-Clostridiales	Supragingival_plaque|Clostridiales-Veillonellaceae	Supragingival-plaque	Clostridiales-Veillonellaceae	None	None	None	None	None	None	None	None	4.72811e-06	0.00555169	4.84442e-07	0.149085	0.258615	nan	nan	nan	nan	nan	nan	nan	nan	4.72811e-05	3.66137e-05	0.00290506	2	2	FALSE	FALSE	TRUE	FALSE
Keratinized_gingiva|Clostridia-Clostridiales	Keratinized-gingiva	Clostridia-Clostridiales	Keratinized_gingiva|Lactobacillales-Streptococcaceae	Keratinized-gingiva	Lactobacillales-Streptococcaceae	None	None	None	None	None	0.0111344	None	None	None	2.38939e-07	5.51901e-08	NA	-0.0646716	nan	nan	nan	nan	nan	mutualExclusion	nan	nan	2.38939e-06	5.03273e-06	0.000199628	2	-2	FALSE	TRUE	TRUE	TRUE
Keratinized_gingiva|Clostridia-Clostridiales	Keratinized-gingiva	Clostridia-Clostridiales	Supragingival_plaque|Veillonellaceae-Veillonella	Supragingival-plaque	Veillonellaceae-Veillonella	None	None	None	None	None	None	None	None	4.72811e-06	0.00555169	4.84442e-07	0.142837	0.0167169	nan	nan	nan	nan	nan	nan	nan	nan	4.72811e-05	3.66137e-05	0.00290506	2	2	FALSE	FALSE	TRUE	FALSE
Supragingival_plaque|Firmicutes-Clostridia	Supragingival-plaque	Firmicutes-Clostridia	Supragingival_plaque|Bacteria-Proteobacteria	Supragingival-plaque	Bacteria-Proteobacteria	None	0.000114806	None	None	None	None	None	None	0.0015353	0.00361284	1.56881e-07	-0.208262	-0.145491	nan	mutualExclusion	nan	nan	nan	nan	nan	nan	0.00114806	1.30284e-05	0.0449504	3	-3	FALSE	TRUE	TRUE	TRUE
Supragingival_plaque|Firmicutes-Clostridia	Supragingival-plaque	Firmicutes-Clostridia	Supragingival_plaque|Proteobacteria-Betaproteobacteria	Supragingival-plaque	Proteobacteria-Betaproteobacteria	0.000313937	1.10718e-05	None	None	None	None	None	None	0.0015353	0.00689304	2.00247e-10	-0.109391	-0.166244	mutualExclusion	mutualExclusion	nan	nan	nan	nan	nan	nan	0.000110718	2.90625e-08	0.00614202	4	-4	FALSE	TRUE	TRUE	TRUE
Supragingival_plaque|Firmicutes-Clostridia	Supragingival-plaque	Firmicutes-Clostridia	Supragingival_plaque|Neisseriaceae-Neisseria	Supragingival-plaque	Neisseriaceae-Neisseria	None	None	None	None	None	None	None	None	8.20583e-06	0.0108233	1.53086e-06	-0.0226654	-0.142425	nan	nan	nan	nan	nan	nan	nan	nan	8.20583e-05	0.000102532	0.00471365	2	-2	FALSE	TRUE	TRUE	FALSE
Supragingival_plaque|Firmicutes-Clostridia	Supragingival-plaque	Firmicutes-Clostridia	Supragingival_plaque|Flavobacteriaceae-unclassified	Supragingival-plaque	Flavobacteriaceae-unclassified	None	None	None	None	None	None	None	None	1.3751e-14	0.000585511	3.24959e-16	-0.17392	-0.138669	nan	nan	nan	nan	nan	nan	nan	nan	1.3751e-13	1.01641e-13	3.74459e-11	2	-2	FALSE	TRUE	TRUE	FALSE
Supragingival_plaque|Firmicutes-Clostridia	Supragingival-plaque	Firmicutes-Clostridia	Supragingival_plaque|Micrococcaceae-Rothia	Supragingival-plaque	Micrococcaceae-Rothia	None	None	None	None	None	None	None	None	9.73154e-05	0.00702629	1.03903e-05	-0.132261	-0.34492	nan	nan	nan	nan	nan	nan	nan	nan	0.000973154	0.000562773	0.0389965	2	-2	FALSE	TRUE	TRUE	FALSE
Supragingival_plaque|Firmicutes-Clostridia	Supragingival-plaque	Firmicutes-Clostridia	Supragingival_plaque|Bacteroidales-Prevotellaceae	Supragingival-plaque	Bacteroidales-Prevotellaceae	0.0285881	None	None	None	None	None	None	None	2.60819e-08	None	1.64164e-08	0.142293	NA	copresence	nan	nan	nan	nan	nan	nan	nan	2.60819e-07	1.63693e-06	2.61563e-05	2	2	FALSE	TRUE	TRUE	TRUE
Buccal_mucosa|Veillonellaceae-Veillonella	Buccal-mucosa	Veillonellaceae-Veillonella	Saliva|Bacteria-Proteobacteria	Saliva	Bacteria-Proteobacteria	0.000145658	4.46054e-12	None	None	None	None	None	None	7.94832e-05	None	5.32697e-17	-0.231464	NA	mutualExclusion	mutualExclusion	nan	nan	nan	nan	nan	nan	4.46054e-11	1.8168e-14	8.91622e-09	3	-3	FALSE	FALSE	TRUE	TRUE
Buccal_mucosa|Veillonellaceae-Veillonella	Buccal-mucosa	Veillonellaceae-Veillonella	Hard_palate|Neisseriaceae-Neisseria	Hard-palate	Neisseriaceae-Neisseria	None	None	None	None	None	None	None	None	1.14389e-19	0.00824271	4.65904e-20	-0.176904	-0.131557	nan	nan	nan	nan	nan	nan	nan	nan	1.14389e-18	2.40574e-17	6.30886e-16	2	-2	FALSE	FALSE	TRUE	FALSE
L_Retroauricular_crease|Actinomycetales-Micrococcaceae	L-Retroauricular-crease	Actinomycetales-Micrococcaceae	L_Retroauricular_crease|Actinomycetales-Actinomycetaceae	L-Retroauricular-crease	Actinomycetales-Actinomycetaceae	None	0.0145869	None	None	None	None	None	None	1.13836e-05	None	2.75827e-06	0.0678041	NA	nan	copresence	nan	nan	nan	nan	nan	nan	0.000113836	0.000174496	0.00628619	2	2	FALSE	TRUE	TRUE	TRUE
L_Retroauricular_crease|Actinomycetales-Micrococcaceae	L-Retroauricular-crease	Actinomycetales-Micrococcaceae	L_Retroauricular_crease|Fusobacteriales-Leptotrichiaceae	L-Retroauricular-crease	Fusobacteriales-Leptotrichiaceae	None	0.0110948	None	None	None	None	None	None	1.13836e-05	None	2.1325e-06	0.0343133	NA	nan	copresence	nan	nan	nan	nan	nan	nan	0.000113836	0.000139199	0.00628619	2	2	FALSE	TRUE	TRUE	TRUE
L_Retroauricular_crease|Actinomycetales-Micrococcaceae	L-Retroauricular-crease	Actinomycetales-Micrococcaceae	L_Retroauricular_crease|Actinomycetaceae-Actinomyces	L-Retroauricular-crease	Actinomycetaceae-Actinomyces	None	0.0142684	None	None	None	None	None	None	1.13836e-05	None	2.70164e-06	0.0828327	NA	nan	copresence	nan	nan	nan	nan	nan	nan	0.000113836	0.00017137	0.00628619	2	2	FALSE	TRUE	TRUE	TRUE
L_Retroauricular_crease|Actinomycetales-Micrococcaceae	L-Retroauricular-crease	Actinomycetales-Micrococcaceae	L_Retroauricular_crease|Clostridiales-Veillonellaceae	L-Retroauricular-crease	Clostridiales-Veillonellaceae	None	0.0577591	None	None	None	None	None	None	1.13836e-05	None	1.0017e-05	0.0343803	NA	nan	copresence	nan	nan	nan	nan	nan	nan	0.000113836	0.00054466	0.00628619	2	2	FALSE	TRUE	TRUE	TRUE
Palatine_Tonsils|Bacteria-Proteobacteria	Palatine-Tonsils	Bacteria-Proteobacteria	Tongue_dorsum|Bacteria-Firmicutes	Tongue-dorsum	Bacteria-Firmicutes	None	1.14246e-07	None	None	None	None	None	None	None	3.28443e-12	1.62951e-17	NA	-0.0328251	nan	mutualExclusion	nan	nan	nan	nan	nan	nan	3.28443e-11	6.03491e-15	6.67581e-09	2	-2	FALSE	FALSE	TRUE	TRUE
Palatine_Tonsils|Bacteria-Proteobacteria	Palatine-Tonsils	Bacteria-Proteobacteria	Tongue_dorsum|Clostridia-Clostridiales	Tongue-dorsum	Clostridia-Clostridiales	None	9.02203e-11	None	None	None	4.98175e-09	None	None	None	None	1.94372e-17	NA	NA	nan	mutualExclusion	nan	nan	nan	mutualExclusion	nan	nan	9.02203e-10	7.12114e-15	1.47452e-07	2	-2	FALSE	FALSE	FALSE	TRUE
Palatine_Tonsils|Bacteria-Proteobacteria	Palatine-Tonsils	Bacteria-Proteobacteria	Saliva|Clostridiales-Veillonellaceae	Saliva	Clostridiales-Veillonellaceae	None	5.46803e-10	None	None	None	None	None	None	4.30718e-11	0.00895524	2.73436e-19	-0.14857	-0.148058	nan	mutualExclusion	nan	nan	nan	nan	nan	nan	4.30718e-10	1.25655e-16	7.33085e-08	3	-3	FALSE	FALSE	TRUE	TRUE
Palatine_Tonsils|Bacteria-Proteobacteria	Palatine-Tonsils	Bacteria-Proteobacteria	Palatine_Tonsils|Veillonellaceae-Megasphaera	Palatine-Tonsils	Veillonellaceae-Megasphaera	0.00541102	0.00148556	None	None	0.00706708	None	None	None	8.83897e-16	4.28939e-05	1.36298e-21	-0.114835	-0.0577398	mutualExclusion	mutualExclusion	nan	nan	mutualExclusion	nan	nan	nan	8.83897e-15	8.33779e-19	2.84509e-12	5	-5	FALSE	TRUE	TRUE	TRUE
Palatine_Tonsils|Bacteria-Proteobacteria	Palatine-Tonsils	Bacteria-Proteobacteria	Palatine_Tonsils|Fusobacteriales-Leptotrichiaceae	Palatine-Tonsils	Fusobacteriales-Leptotrichiaceae	None	None	None	None	None	None	None	None	0.000625353	1.677e-07	2.51464e-09	-0.0324857	-0.105845	nan	nan	nan	nan	nan	nan	nan	nan	1.677e-06	2.93105e-07	0.000143292	2	-2	FALSE	TRUE	TRUE	FALSE
Palatine_Tonsils|Bacteria-Proteobacteria	Palatine-Tonsils	Bacteria-Proteobacteria	Tongue_dorsum|Firmicutes-Clostridia	Tongue-dorsum	Firmicutes-Clostridia	None	1.05066e-10	None	None	None	4.5801e-09	None	None	None	None	2.07778e-17	NA	NA	nan	mutualExclusion	nan	nan	nan	mutualExclusion	nan	nan	1.05066e-09	7.5622e-15	1.68135e-07	2	-2	FALSE	FALSE	FALSE	TRUE
Palatine_Tonsils|Bacteria-Proteobacteria	Palatine-Tonsils	Bacteria-Proteobacteria	Tongue_dorsum|Bacteria-Proteobacteria	Tongue-dorsum	Bacteria-Proteobacteria	None	None	None	None	0.0672811	0.409013	None	None	None	6.65507e-10	6.06825e-09	NA	0.666567	nan	nan	nan	nan	copresence	copresence	nan	nan	6.65507e-09	6.59338e-07	9.08276e-07	3	3	TRUE	FALSE	TRUE	TRUE
Palatine_Tonsils|Bacteria-Proteobacteria	Palatine-Tonsils	Bacteria-Proteobacteria	Tongue_dorsum|Proteobacteria-Betaproteobacteria	Tongue-dorsum	Proteobacteria-Betaproteobacteria	None	None	None	None	None	0.473143	None	None	None	4.58581e-48	2.40298e-46	NA	0.364566	nan	nan	nan	nan	nan	copresence	nan	nan	4.58581e-47	1.04292e-42	2.49603e-43	2	2	FALSE	FALSE	TRUE	TRUE
Palatine_Tonsils|Bacteria-Proteobacteria	Palatine-Tonsils	Bacteria-Proteobacteria	Saliva|Pasteurellaceae-Actinobacillus	Saliva	Pasteurellaceae-Actinobacillus	None	None	None	None	None	None	None	None	4.30718e-11	0.00895524	1.1411e-11	0.00481938	0.103108	nan	nan	nan	nan	nan	nan	nan	nan	4.30718e-10	1.95771e-09	7.33085e-08	2	2	FALSE	FALSE	TRUE	FALSE
Palatine_Tonsils|Bacteria-Proteobacteria	Palatine-Tonsils	Bacteria-Proteobacteria	Throat|Neisseriaceae-Neisseria	Throat	Neisseriaceae-Neisseria	None	0.448719	None	None	None	None	None	None	3.20578e-17	0.00148818	2.29467e-17	0.280009	0.707392	nan	mutualExclusion	nan	nan	nan	nan	nan	nan	3.20578e-16	8.31515e-15	1.24235e-13	3	1	FALSE	FALSE	TRUE	TRUE
Palatine_Tonsils|Bacteria-Proteobacteria	Palatine-Tonsils	Bacteria-Proteobacteria	Palatine_Tonsils|Leptotrichiaceae-Leptotrichia	Palatine-Tonsils	Leptotrichiaceae-Leptotrichia	None	None	None	None	None	None	None	None	5.39283e-07	1.05314e-07	1.78898e-12	-0.0324772	-0.0408872	nan	nan	nan	nan	nan	nan	nan	nan	1.05314e-06	3.51932e-10	9.41471e-05	2	-2	FALSE	TRUE	TRUE	FALSE
Palatine_Tonsils|Bacteria-Proteobacteria	Palatine-Tonsils	Bacteria-Proteobacteria	Palatine_Tonsils|Firmicutes-Clostridia	Palatine-Tonsils	Firmicutes-Clostridia	None	0.000298667	None	None	None	0.000110128	None	None	None	2.9781e-09	7.02598e-14	NA	-0.204832	nan	mutualExclusion	nan	nan	nan	mutualExclusion	nan	nan	2.9781e-08	1.62448e-11	3.57123e-06	3	-3	FALSE	TRUE	TRUE	TRUE
Palatine_Tonsils|Bacteria-Proteobacteria	Palatine-Tonsils	Bacteria-Proteobacteria	Saliva|Neisseriaceae-Neisseria	Saliva	Neisseriaceae-Neisseria	None	None	None	None	None	None	None	None	4.30718e-11	0.00895524	1.1411e-11	0.175689	0.0535105	nan	nan	nan	nan	nan	nan	nan	nan	4.30718e-10	1.95771e-09	7.33085e-08	2	2	FALSE	FALSE	TRUE	FALSE
Palatine_Tonsils|Bacteria-Proteobacteria	Palatine-Tonsils	Bacteria-Proteobacteria	Palatine_Tonsils|Prevotellaceae-Prevotella	Palatine-Tonsils	Prevotellaceae-Prevotella	0.00505513	0.00110535	None	None	0.00215102	8.92465e-05	None	None	None	2.41131e-12	1.01077e-18	NA	-0.237186	mutualExclusion	mutualExclusion	nan	nan	mutualExclusion	mutualExclusion	nan	nan	2.41131e-11	4.36829e-16	5.04792e-09	5	-5	FALSE	TRUE	TRUE	TRUE
Palatine_Tonsils|Bacteria-Proteobacteria	Palatine-Tonsils	Bacteria-Proteobacteria	Tongue_dorsum|Clostridiales-Veillonellaceae	Tongue-dorsum	Clostridiales-Veillonellaceae	0.000275755	1.91813e-12	None	None	None	None	None	None	None	None	1.91346e-14	NA	NA	mutualExclusion	mutualExclusion	nan	nan	nan	nan	nan	nan	1.91813e-11	4.71644e-12	4.06312e-09	2	-2	FALSE	FALSE	FALSE	TRUE
Palatine_Tonsils|Bacteria-Proteobacteria	Palatine-Tonsils	Bacteria-Proteobacteria	Throat|Clostridiales-Veillonellaceae	Throat	Clostridiales-Veillonellaceae	None	2.08402e-09	None	None	None	None	None	None	3.20578e-17	None	3.9396e-24	-0.0350944	NA	nan	mutualExclusion	nan	nan	nan	nan	nan	nan	3.20578e-16	3.18253e-21	1.24235e-13	2	-2	FALSE	FALSE	TRUE	TRUE
Palatine_Tonsils|Bacteria-Proteobacteria	Palatine-Tonsils	Bacteria-Proteobacteria	Palatine_Tonsils|Clostridia-Clostridiales	Palatine-Tonsils	Clostridia-Clostridiales	None	0.000320615	None	None	None	0.000122609	None	None	None	7.02372e-10	2.11499e-14	NA	-0.213769	nan	mutualExclusion	nan	nan	nan	mutualExclusion	nan	nan	7.02372e-09	5.19969e-12	9.56525e-07	3	-3	FALSE	TRUE	TRUE	TRUE
Palatine_Tonsils|Bacteria-Proteobacteria	Palatine-Tonsils	Bacteria-Proteobacteria	Tongue_dorsum|Veillonellaceae-Veillonella	Tongue-dorsum	Veillonellaceae-Veillonella	0.000309183	1.91791e-12	None	None	None	None	None	None	None	None	2.13839e-14	NA	NA	mutualExclusion	mutualExclusion	nan	nan	nan	nan	nan	nan	1.91791e-11	5.25526e-12	4.06312e-09	2	-2	FALSE	FALSE	FALSE	TRUE
Palatine_Tonsils|Bacteria-Proteobacteria	Palatine-Tonsils	Bacteria-Proteobacteria	Tongue_dorsum|Neisseriaceae-Neisseria	Tongue-dorsum	Neisseriaceae-Neisseria	None	None	None	None	None	0.474119	None	None	4.07003e-10	3.18109e-35	3.24394e-41	0.223786	0.338858	nan	nan	nan	nan	nan	copresence	nan	nan	3.18109e-34	9.38605e-38	6.89189e-31	3	3	FALSE	FALSE	TRUE	TRUE
Palatine_Tonsils|Bacteria-Proteobacteria	Palatine-Tonsils	Bacteria-Proteobacteria	Tongue_dorsum|Neisseriales-Neisseriaceae	Tongue-dorsum	Neisseriales-Neisseriaceae	None	None	None	None	None	0.471388	None	None	None	6.65507e-10	7.17853e-09	NA	0.147127	nan	nan	nan	nan	nan	copresence	nan	nan	6.65507e-09	7.64832e-07	9.08276e-07	2	2	FALSE	FALSE	TRUE	TRUE
Palatine_Tonsils|Bacteria-Proteobacteria	Palatine-Tonsils	Bacteria-Proteobacteria	Palatine_Tonsils|Bacteroidales-Prevotellaceae	Palatine-Tonsils	Bacteroidales-Prevotellaceae	0.00268233	0.000455596	None	None	None	9.89087e-05	None	None	None	1.50658e-07	1.8805e-13	NA	-0.198028	mutualExclusion	mutualExclusion	nan	nan	nan	mutualExclusion	nan	nan	1.50658e-06	4.15549e-11	0.000130527	4	-4	FALSE	TRUE	TRUE	TRUE
Stool|Firmicutes-unclassified	Stool	Firmicutes-unclassified	Stool|Bacteria-unclassified	Stool	Bacteria-unclassified	None	None	None	None	None	None	None	None	5.76703e-10	2.79815e-06	5.65768e-14	0.67772	0.410497	nan	nan	nan	nan	nan	nan	nan	nan	5.76703e-09	1.32123e-11	8.03425e-07	2	2	FALSE	TRUE	TRUE	FALSE
Stool|Firmicutes-unclassified	Stool	Firmicutes-unclassified	Stool|Bacteria-Bacteroidetes	Stool	Bacteria-Bacteroidetes	0.00776019	None	None	None	0.00350582	None	None	None	5.76703e-10	None	8.44031e-12	-0.248805	NA	mutualExclusion	nan	nan	nan	mutualExclusion	nan	nan	nan	5.76703e-09	1.48843e-09	8.03425e-07	3	-3	FALSE	TRUE	TRUE	TRUE
Tongue_dorsum|SR1generaincertaesedis-unclassified	Tongue-dorsum	SR1generaincertaesedis-unclassified	Palatine_Tonsils|Pasteurellaceae-Aggregatibacter	Palatine-Tonsils	Pasteurellaceae-Aggregatibacter	None	None	None	None	None	None	0.00014455	3.17806e-08	None	None	1.24524e-10	NA	NA	nan	nan	nan	nan	nan	nan	mutualExclusion	mutualExclusion	3.17806e-07	1.85172e-08	3.14743e-05	2	-2	FALSE	FALSE	FALSE	TRUE
Tongue_dorsum|SR1generaincertaesedis-unclassified	Tongue-dorsum	SR1generaincertaesedis-unclassified	Tongue_dorsum|Peptococcaceae-Peptococcus	Tongue-dorsum	Peptococcaceae-Peptococcus	None	None	None	None	0.00865165	None	None	None	5.75259e-12	None	1.57427e-12	0.0445375	NA	nan	nan	nan	nan	copresence	nan	nan	nan	5.75259e-11	3.12146e-10	1.12566e-08	2	2	FALSE	TRUE	TRUE	TRUE
Tongue_dorsum|SR1generaincertaesedis-unclassified	Tongue-dorsum	SR1generaincertaesedis-unclassified	Hard_palate|Peptostreptococcaceae-Peptostreptococcus	Hard-palate	Peptostreptococcaceae-Peptostreptococcus	None	None	None	None	None	None	None	None	8.02103e-20	6.93605e-07	3.29082e-24	0.0433024	0.0612197	nan	nan	nan	nan	nan	nan	nan	nan	8.02103e-19	2.66349e-21	4.48906e-16	2	2	FALSE	FALSE	TRUE	FALSE
Tongue_dorsum|SR1generaincertaesedis-unclassified	Tongue-dorsum	SR1generaincertaesedis-unclassified	Hard_palate|SR1generaincertaesedis-unclassified	Hard-palate	SR1generaincertaesedis-unclassified	None	None	None	None	0.0134268	None	None	None	0.000107267	0.000712437	2.42045e-07	0.612584	0.328366	nan	nan	nan	nan	copresence	nan	nan	nan	0.00107267	1.9495e-05	0.0424565	3	3	TRUE	FALSE	TRUE	TRUE
Tongue_dorsum|SR1generaincertaesedis-unclassified	Tongue-dorsum	SR1generaincertaesedis-unclassified	Hard_palate|Clostridiales-Peptostreptococcaceae	Hard-palate	Clostridiales-Peptostreptococcaceae	None	None	None	None	None	None	None	None	8.74934e-11	1.12522e-07	3.95368e-16	0.00423111	0.0554667	nan	nan	nan	nan	nan	nan	nan	nan	8.74934e-10	1.22826e-13	1.43454e-07	2	2	FALSE	FALSE	TRUE	FALSE
Tongue_dorsum|SR1generaincertaesedis-unclassified	Tongue-dorsum	SR1generaincertaesedis-unclassified	Saliva|SR1generaincertaesedis-unclassified	Saliva	SR1generaincertaesedis-unclassified	None	None	None	None	0.0405085	None	None	None	8.64332e-12	None	1.0392e-11	0.707076	NA	nan	nan	nan	nan	copresence	nan	nan	nan	8.64332e-11	1.79564e-09	1.63146e-08	2	2	TRUE	FALSE	TRUE	TRUE
Tongue_dorsum|SR1generaincertaesedis-unclassified	Tongue-dorsum	SR1generaincertaesedis-unclassified	Throat|TM7generaincertaesedis-unclassified	Throat	TM7generaincertaesedis-unclassified	None	None	None	None	None	None	None	None	1.84784e-05	0.0316882	8.98857e-06	0.291629	0.257617	nan	nan	nan	nan	nan	nan	nan	nan	0.000184784	0.000496383	0.00950159	2	2	FALSE	FALSE	TRUE	FALSE
Tongue_dorsum|SR1generaincertaesedis-unclassified	Tongue-dorsum	SR1generaincertaesedis-unclassified	Hard_palate|Clostridiales-IncertaeSedisXI	Hard-palate	Clostridiales-IncertaeSedisXI	None	None	None	None	None	None	None	None	4.79773e-23	5.65712e-08	1.8749e-28	0.0243349	0.0657869	nan	nan	nan	nan	nan	nan	nan	nan	4.79773e-22	2.37823e-25	3.965e-19	2	2	FALSE	FALSE	TRUE	FALSE
Tongue_dorsum|SR1generaincertaesedis-unclassified	Tongue-dorsum	SR1generaincertaesedis-unclassified	Tongue_dorsum|Erysipelotrichales-Erysipelotrichaceae	Tongue-dorsum	Erysipelotrichales-Erysipelotrichaceae	None	None	None	None	None	None	None	None	2.96016e-12	0.00210424	2.09973e-13	0.128903	0.0146809	nan	nan	nan	nan	nan	nan	nan	nan	2.96016e-11	4.61689e-11	6.0781e-09	2	2	FALSE	TRUE	TRUE	FALSE
Tongue_dorsum|SR1generaincertaesedis-unclassified	Tongue-dorsum	SR1generaincertaesedis-unclassified	Hard_palate|IncertaeSedisXI-Parvimonas	Hard-palate	IncertaeSedisXI-Parvimonas	None	None	None	None	None	None	None	None	1.83972e-32	0.000712437	1.06585e-33	0.02309	0.578305	nan	nan	nan	nan	nan	nan	nan	nan	1.83972e-31	1.70957e-30	3.20641e-28	2	2	FALSE	FALSE	TRUE	FALSE
Tongue_dorsum|SR1generaincertaesedis-unclassified	Tongue-dorsum	SR1generaincertaesedis-unclassified	Tongue_dorsum|Clostridiales-Peptococcaceae	Tongue-dorsum	Clostridiales-Peptococcaceae	None	None	None	None	0.00851703	None	None	None	5.64455e-12	None	1.52234e-12	0.109418	NA	nan	nan	nan	nan	copresence	nan	nan	nan	5.64455e-11	3.01893e-10	1.10615e-08	2	2	FALSE	TRUE	TRUE	TRUE
Tongue_dorsum|SR1generaincertaesedis-unclassified	Tongue-dorsum	SR1generaincertaesedis-unclassified	Hard_palate|Clostridiales-unclassified	Hard-palate	Clostridiales-unclassified	None	None	None	None	None	None	None	None	0.000107267	0.00012385	2.5423e-07	0.0232186	0.0121956	nan	nan	nan	nan	nan	nan	nan	nan	0.00061925	2.03217e-05	0.0267494	2	2	FALSE	FALSE	TRUE	FALSE
Stool|Clostridiales-Ruminococcaceae	Stool	Clostridiales-Ruminococcaceae	Stool|Bacteroidia-Bacteroidales	Stool	Bacteroidia-Bacteroidales	0.00419197	0.00585235	None	None	0.00800678	0.0131728	None	None	3.50235e-05	None	3.52446e-09	-1.63334	NA	mutualExclusion	mutualExclusion	nan	nan	mutualExclusion	mutualExclusion	nan	nan	0.000350235	3.98497e-07	0.0164715	5	-5	FALSE	TRUE	TRUE	TRUE
Stool|Clostridiales-Ruminococcaceae	Stool	Clostridiales-Ruminococcaceae	Stool|Bacteria-Bacteroidetes	Stool	Bacteria-Bacteroidetes	0.00356252	0.00617211	None	None	0.00889034	0.0143342	None	None	3.50235e-05	None	3.7778e-09	-0.11164	NA	mutualExclusion	mutualExclusion	nan	nan	mutualExclusion	mutualExclusion	nan	nan	0.000350235	4.25439e-07	0.0164715	5	-5	FALSE	TRUE	TRUE	TRUE
Stool|Clostridiales-Ruminococcaceae	Stool	Clostridiales-Ruminococcaceae	Stool|Bacteroidaceae-Bacteroides	Stool	Bacteroidaceae-Bacteroides	0.00863212	0.0219623	None	None	0.0577247	0.0357417	None	None	7.99149e-16	None	8.50262e-17	-0.00967312	NA	mutualExclusion	mutualExclusion	nan	nan	mutualExclusion	mutualExclusion	nan	nan	7.99149e-15	2.80063e-14	2.59051e-12	5	-5	FALSE	TRUE	TRUE	TRUE
Supragingival_plaque|Lactobacillales-Streptococcaceae	Supragingival-plaque	Lactobacillales-Streptococcaceae	Supragingival_plaque|Veillonellaceae-Selenomonas	Supragingival-plaque	Veillonellaceae-Selenomonas	0.000447079	2.63345e-05	None	None	None	None	None	None	None	None	2.26729e-07	NA	NA	mutualExclusion	mutualExclusion	nan	nan	nan	nan	nan	nan	0.000263345	1.83348e-05	0.0128875	2	-2	FALSE	TRUE	FALSE	TRUE
Supragingival_plaque|Lactobacillales-Streptococcaceae	Supragingival-plaque	Lactobacillales-Streptococcaceae	Tongue_dorsum|Firmicutes-Bacilli	Tongue-dorsum	Firmicutes-Bacilli	None	None	None	None	None	None	None	None	1.29001e-19	0.000309352	2.09812e-21	0.1241	0.177702	nan	nan	nan	nan	nan	nan	nan	nan	1.29001e-18	1.25629e-18	7.05614e-16	2	2	FALSE	FALSE	TRUE	FALSE
Supragingival_plaque|Lactobacillales-Streptococcaceae	Supragingival-plaque	Lactobacillales-Streptococcaceae	Subgingival_plaque|Streptococcaceae-Streptococcus	Subgingival-plaque	Streptococcaceae-Streptococcus	0.0554124	0.220383	None	None	None	None	None	None	2.60924e-09	None	1.01089e-08	0.527623	NA	copresence	mutualExclusion	nan	nan	nan	nan	nan	nan	2.60924e-08	1.0469e-06	3.15656e-06	3	1	FALSE	FALSE	TRUE	TRUE
Supragingival_plaque|Lactobacillales-Streptococcaceae	Supragingival-plaque	Lactobacillales-Streptococcaceae	Subgingival_plaque|Bacilli-Lactobacillales	Subgingival-plaque	Bacilli-Lactobacillales	0.0611546	0.209681	None	None	None	None	None	None	5.0808e-16	None	5.36557e-15	0.497256	NA	copresence	mutualExclusion	nan	nan	nan	nan	nan	nan	5.0808e-15	1.39998e-12	1.71872e-12	3	1	FALSE	FALSE	TRUE	TRUE
Supragingival_plaque|Lactobacillales-Streptococcaceae	Supragingival-plaque	Lactobacillales-Streptococcaceae	Subgingival_plaque|Lactobacillales-Streptococcaceae	Subgingival-plaque	Lactobacillales-Streptococcaceae	0.0579923	0.218996	None	None	None	None	None	None	1.12765e-21	None	2.05795e-20	0.381571	NA	copresence	mutualExclusion	nan	nan	nan	nan	nan	nan	1.12765e-20	1.0863e-17	7.95329e-18	3	1	TRUE	FALSE	TRUE	TRUE
Supragingival_plaque|Lactobacillales-Streptococcaceae	Supragingival-plaque	Lactobacillales-Streptococcaceae	Tongue_dorsum|Bacilli-Lactobacillales	Tongue-dorsum	Bacilli-Lactobacillales	None	None	None	None	None	None	None	None	3.51012e-15	0.00246013	3.47924e-16	0.0364444	0.204124	nan	nan	nan	nan	nan	nan	nan	nan	3.51012e-14	1.0862e-13	1.03067e-11	2	2	FALSE	FALSE	TRUE	FALSE
Supragingival_plaque|Lactobacillales-Streptococcaceae	Supragingival-plaque	Lactobacillales-Streptococcaceae	Supragingival_plaque|Clostridiales-Lachnospiraceae	Supragingival-plaque	Clostridiales-Lachnospiraceae	0.000267212	8.45465e-05	None	None	None	None	None	None	None	None	4.20336e-07	NA	NA	mutualExclusion	mutualExclusion	nan	nan	nan	nan	nan	nan	0.000845465	3.22557e-05	0.0347167	2	-2	FALSE	TRUE	FALSE	TRUE
Supragingival_plaque|Lactobacillales-Streptococcaceae	Supragingival-plaque	Lactobacillales-Streptococcaceae	Supragingival_plaque|Fusobacteriaceae-Fusobacterium	Supragingival-plaque	Fusobacteriaceae-Fusobacterium	0.00022051	2.32519e-05	None	None	None	None	None	None	None	None	1.03e-07	NA	NA	mutualExclusion	mutualExclusion	nan	nan	nan	nan	nan	nan	0.000232519	8.89128e-06	0.0115561	2	-2	FALSE	TRUE	FALSE	TRUE
Supragingival_plaque|Lactobacillales-Streptococcaceae	Supragingival-plaque	Lactobacillales-Streptococcaceae	Supragingival_plaque|Porphyromonadaceae-unclassified	Supragingival-plaque	Porphyromonadaceae-unclassified	0.00253708	None	None	None	None	None	None	None	2.59301e-09	None	1.75961e-10	-0.200969	NA	mutualExclusion	nan	nan	nan	nan	nan	nan	nan	2.59301e-08	2.57907e-08	3.1395e-06	2	-2	FALSE	TRUE	TRUE	TRUE
Supragingival_plaque|Lactobacillales-Streptococcaceae	Supragingival-plaque	Lactobacillales-Streptococcaceae	Supragingival_plaque|Leptotrichiaceae-Leptotrichia	Supragingival-plaque	Leptotrichiaceae-Leptotrichia	0.00119446	0.000101512	None	None	None	None	None	None	None	None	2.05224e-06	NA	NA	mutualExclusion	mutualExclusion	nan	nan	nan	nan	nan	nan	0.00101512	0.000134263	0.0405688	2	-2	FALSE	TRUE	FALSE	TRUE
Supragingival_plaque|Lactobacillales-Streptococcaceae	Supragingival-plaque	Lactobacillales-Streptococcaceae	Supragingival_plaque|Fusobacteriales-Fusobacteriaceae	Supragingival-plaque	Fusobacteriales-Fusobacteriaceae	0.000229817	1.24047e-05	None	None	None	None	None	None	None	None	5.89425e-08	NA	NA	mutualExclusion	mutualExclusion	nan	nan	nan	nan	nan	nan	0.000124047	5.33716e-06	0.00676845	2	-2	FALSE	TRUE	FALSE	TRUE
Supragingival_plaque|Lactobacillales-Streptococcaceae	Supragingival-plaque	Lactobacillales-Streptococcaceae	Supragingival_plaque|Flavobacteriaceae-Capnocytophaga	Supragingival-plaque	Flavobacteriaceae-Capnocytophaga	None	None	None	None	None	3.46588e-05	None	None	1.59687e-08	None	1.61734e-11	-0.0123074	NA	nan	nan	nan	nan	nan	mutualExclusion	nan	nan	1.59687e-07	2.72134e-09	1.66191e-05	2	-2	FALSE	TRUE	TRUE	TRUE
Supragingival_plaque|Lactobacillales-Streptococcaceae	Supragingival-plaque	Lactobacillales-Streptococcaceae	Supragingival_plaque|Lachnospiraceae-unclassified	Supragingival-plaque	Lachnospiraceae-unclassified	0.000354106	6.23754e-05	None	None	None	None	None	None	1.60161e-20	None	7.29407e-25	-0.0487617	NA	mutualExclusion	mutualExclusion	nan	nan	nan	nan	nan	nan	1.60161e-19	6.13884e-22	9.59864e-17	3	-3	FALSE	TRUE	TRUE	TRUE
Supragingival_plaque|Lactobacillales-Streptococcaceae	Supragingival-plaque	Lactobacillales-Streptococcaceae	Subgingival_plaque|Firmicutes-Bacilli	Subgingival-plaque	Firmicutes-Bacilli	0.0620633	0.210011	None	None	None	None	None	None	2.31545e-07	None	6.43019e-07	0.446428	NA	copresence	mutualExclusion	nan	nan	nan	nan	nan	nan	2.31545e-06	4.73906e-05	0.000193768	3	1	FALSE	FALSE	TRUE	TRUE
Supragingival_plaque|Lactobacillales-Streptococcaceae	Supragingival-plaque	Lactobacillales-Streptococcaceae	Supragingival_plaque|Fusobacteria-Fusobacteriales	Supragingival-plaque	Fusobacteria-Fusobacteriales	6.89632e-05	6.38768e-06	None	None	None	0.000243341	None	None	None	None	5.11104e-11	NA	NA	mutualExclusion	mutualExclusion	nan	nan	nan	mutualExclusion	nan	nan	6.38768e-05	8.04914e-09	0.00377557	3	-3	FALSE	TRUE	FALSE	TRUE
Supragingival_plaque|Lactobacillales-Streptococcaceae	Supragingival-plaque	Lactobacillales-Streptococcaceae	Supragingival_plaque|Fusobacteriales-Leptotrichiaceae	Supragingival-plaque	Fusobacteriales-Leptotrichiaceae	0.000808896	6.81969e-05	None	None	None	None	None	None	None	None	9.7712e-07	NA	NA	mutualExclusion	mutualExclusion	nan	nan	nan	nan	nan	nan	0.000681969	6.91621e-05	0.0290579	2	-2	FALSE	TRUE	FALSE	TRUE
Stool|Eubacteriaceae-Eubacterium	Stool	Eubacteriaceae-Eubacterium	Stool|Porphyromonadaceae-unclassified	Stool	Porphyromonadaceae-unclassified	None	None	0	0.000150406	None	None	None	None	0.0106617	None	1.80798e-201	-0.0127961	NA	nan	nan	mutualExclusion	mutualExclusion	nan	nan	nan	nan	0	1.09143e-196	0	3	-3	FALSE	TRUE	TRUE	TRUE
Tongue_dorsum|Bacteroidales-Porphyromonadaceae	Tongue-dorsum	Bacteroidales-Porphyromonadaceae	Saliva|Coriobacteriales-Coriobacteriaceae	Saliva	Coriobacteriales-Coriobacteriaceae	0.000248699	None	None	None	0.00590303	None	None	None	8.86914e-11	None	9.19946e-14	-0.0468222	NA	mutualExclusion	nan	nan	nan	mutualExclusion	nan	nan	nan	8.86914e-10	2.1043e-11	1.44989e-07	3	-3	FALSE	FALSE	TRUE	TRUE
Tongue_dorsum|Bacteroidales-Porphyromonadaceae	Tongue-dorsum	Bacteroidales-Porphyromonadaceae	Saliva|Clostridia-Clostridiales	Saliva	Clostridia-Clostridiales	0.000264902	1.76714e-12	None	None	None	6.91233e-06	None	None	None	None	3.75727e-18	NA	NA	mutualExclusion	mutualExclusion	nan	nan	nan	mutualExclusion	nan	nan	1.76714e-11	1.51947e-15	3.76528e-09	3	-3	FALSE	FALSE	FALSE	TRUE
Tongue_dorsum|Bacteroidales-Porphyromonadaceae	Tongue-dorsum	Bacteroidales-Porphyromonadaceae	Tongue_dorsum|Bacteria-Firmicutes	Tongue-dorsum	Bacteria-Firmicutes	0.00340226	0.00123148	None	None	0.0262191	0.0168955	None	None	2.24267e-26	8.42519e-11	3.4511e-37	-0.454285	-0.620033	mutualExclusion	mutualExclusion	nan	nan	mutualExclusion	mutualExclusion	nan	nan	2.24267e-25	7.37806e-34	2.40974e-22	6	-6	FALSE	TRUE	TRUE	TRUE
Tongue_dorsum|Bacteroidales-Porphyromonadaceae	Tongue-dorsum	Bacteroidales-Porphyromonadaceae	Supragingival_plaque|Bacteroidales-Porphyromonadaceae	Supragingival-plaque	Bacteroidales-Porphyromonadaceae	None	None	None	None	None	None	None	None	2.57559e-10	0.0145819	1.0256e-10	0.0931266	0.168401	nan	nan	nan	nan	nan	nan	nan	nan	2.57559e-09	1.54675e-08	3.86725e-07	2	2	TRUE	FALSE	TRUE	FALSE
Tongue_dorsum|Bacteroidales-Porphyromonadaceae	Tongue-dorsum	Bacteroidales-Porphyromonadaceae	Throat|Bacteroidales-Porphyromonadaceae	Throat	Bacteroidales-Porphyromonadaceae	0.00331662	0.462682	None	None	0.0217169	None	None	None	2.32793e-44	None	1.80621e-43	0.462987	NA	copresence	copresence	nan	nan	copresence	nan	nan	nan	2.32793e-43	6.29602e-40	1.02713e-39	4	4	TRUE	FALSE	TRUE	TRUE
Tongue_dorsum|Bacteroidales-Porphyromonadaceae	Tongue-dorsum	Bacteroidales-Porphyromonadaceae	Tongue_dorsum|Veillonellaceae-Megasphaera	Tongue-dorsum	Veillonellaceae-Megasphaera	0.00200707	None	None	None	0.0055769	None	None	None	2.24267e-26	8.42519e-11	2.99056e-36	-0.11278	-0.0602765	mutualExclusion	nan	nan	nan	mutualExclusion	nan	nan	nan	2.24267e-25	6.01771e-33	2.40974e-22	4	-4	FALSE	TRUE	TRUE	TRUE
Tongue_dorsum|Bacteroidales-Porphyromonadaceae	Tongue-dorsum	Bacteroidales-Porphyromonadaceae	Saliva|Clostridiales-Veillonellaceae	Saliva	Clostridiales-Veillonellaceae	4.80774e-05	1.05471e-14	None	None	None	1.54606e-06	None	None	1.36555e-38	None	5.29444e-57	-0.235118	NA	mutualExclusion	mutualExclusion	nan	nan	nan	mutualExclusion	nan	nan	1.36555e-37	5.95883e-53	3.69359e-34	4	-4	FALSE	FALSE	TRUE	TRUE
Tongue_dorsum|Bacteroidales-Porphyromonadaceae	Tongue-dorsum	Bacteroidales-Porphyromonadaceae	Tongue_dorsum|Prevotellaceae-Prevotella	Tongue-dorsum	Prevotellaceae-Prevotella	None	None	None	None	0.024448	None	None	None	2.24267e-26	4.00393e-11	8.44577e-35	-0.323391	-0.0213555	nan	nan	nan	nan	mutualExclusion	nan	nan	nan	2.24267e-25	1.50559e-31	2.40974e-22	3	-3	FALSE	TRUE	TRUE	TRUE
Tongue_dorsum|Bacteroidales-Porphyromonadaceae	Tongue-dorsum	Bacteroidales-Porphyromonadaceae	Tongue_dorsum|Flavobacteriaceae-Capnocytophaga	Tongue-dorsum	Flavobacteriaceae-Capnocytophaga	None	None	None	None	0.0111861	None	None	None	2.40052e-09	None	6.80457e-10	0.0453922	NA	nan	nan	nan	nan	copresence	nan	nan	nan	2.40052e-08	8.80884e-08	2.93859e-06	2	2	FALSE	TRUE	TRUE	TRUE
Tongue_dorsum|Bacteroidales-Porphyromonadaceae	Tongue-dorsum	Bacteroidales-Porphyromonadaceae	Tongue_dorsum|Flavobacteriales-Flavobacteriaceae	Tongue-dorsum	Flavobacteriales-Flavobacteriaceae	None	None	None	None	0.00911543	None	None	None	1.04376e-13	5.33058e-13	1.03403e-24	0.0410773	0.142251	nan	nan	nan	nan	copresence	nan	nan	nan	1.04376e-12	8.6587e-22	2.58715e-10	3	3	FALSE	TRUE	TRUE	TRUE
Tongue_dorsum|Bacteroidales-Porphyromonadaceae	Tongue-dorsum	Bacteroidales-Porphyromonadaceae	Tongue_dorsum|Flavobacteria-Flavobacteriales	Tongue-dorsum	Flavobacteria-Flavobacteriales	None	None	None	None	0.00725051	None	None	None	1.44667e-12	3.4676e-13	6.96516e-24	0.0410769	0.142219	nan	nan	nan	nan	copresence	nan	nan	nan	3.4676e-12	5.44133e-21	8.06098e-10	3	3	FALSE	TRUE	TRUE	TRUE
Tongue_dorsum|Bacteroidales-Porphyromonadaceae	Tongue-dorsum	Bacteroidales-Porphyromonadaceae	Hard_palate|Bacteroidales-Porphyromonadaceae	Hard-palate	Bacteroidales-Porphyromonadaceae	0.0157723	0.484014	None	None	0.0148035	0.494492	None	None	None	2.66114e-11	9.49783e-11	NA	0.407204	copresence	copresence	nan	nan	copresence	copresence	nan	nan	2.66114e-10	1.44439e-08	4.6761e-08	5	5	TRUE	FALSE	TRUE	TRUE
Tongue_dorsum|Bacteroidales-Porphyromonadaceae	Tongue-dorsum	Bacteroidales-Porphyromonadaceae	Tongue_dorsum|Actinobacteria-Actinobacteria	Tongue-dorsum	Actinobacteria-Actinobacteria	0.000677991	0.000373836	None	None	0.0101061	0.00624751	None	None	2.24267e-26	8.42519e-11	3.72535e-39	-0.353281	-0.213083	mutualExclusion	mutualExclusion	nan	nan	mutualExclusion	mutualExclusion	nan	nan	2.24267e-25	9.40597e-36	2.40974e-22	6	-6	FALSE	TRUE	TRUE	TRUE
Tongue_dorsum|Bacteroidales-Porphyromonadaceae	Tongue-dorsum	Bacteroidales-Porphyromonadaceae	Tongue_dorsum|Bacteroidetes-unclassified	Tongue-dorsum	Bacteroidetes-unclassified	None	None	None	None	0.0117521	None	None	None	2.24267e-26	8.42519e-11	8.54065e-35	0.123444	0.240591	nan	nan	nan	nan	copresence	nan	nan	nan	2.24267e-25	1.52046e-31	2.40974e-22	3	3	FALSE	TRUE	TRUE	TRUE
Tongue_dorsum|Bacteroidales-Porphyromonadaceae	Tongue-dorsum	Bacteroidales-Porphyromonadaceae	Palatine_Tonsils|Micrococcaceae-unclassified	Palatine-Tonsils	Micrococcaceae-unclassified	None	None	None	None	None	None	None	None	2.10121e-35	4.05675e-07	8.1461e-40	-0.0103943	-0.0794359	nan	nan	nan	nan	nan	nan	nan	nan	2.10121e-34	2.24453e-36	4.61251e-31	2	-2	FALSE	FALSE	TRUE	FALSE
Tongue_dorsum|Bacteroidales-Porphyromonadaceae	Tongue-dorsum	Bacteroidales-Porphyromonadaceae	Tongue_dorsum|Coriobacteriales-Coriobacteriaceae	Tongue-dorsum	Coriobacteriales-Coriobacteriaceae	0.000123546	0.00121142	None	None	0.000537758	None	None	None	1.70117e-19	None	7.01053e-25	-0.0467817	NA	mutualExclusion	mutualExclusion	nan	nan	mutualExclusion	nan	nan	nan	1.70117e-18	5.90394e-22	9.06614e-16	4	-4	FALSE	TRUE	TRUE	TRUE
Tongue_dorsum|Bacteroidales-Porphyromonadaceae	Tongue-dorsum	Bacteroidales-Porphyromonadaceae	Throat|Coriobacteriaceae-Atopobium	Throat	Coriobacteriaceae-Atopobium	5.41446e-05	1.02374e-12	None	None	None	None	None	None	1.97081e-25	None	4.96309e-38	-0.165813	NA	mutualExclusion	mutualExclusion	nan	nan	nan	nan	nan	nan	1.97081e-24	1.13254e-34	1.9105e-21	3	-3	FALSE	FALSE	TRUE	TRUE
Tongue_dorsum|Bacteroidales-Porphyromonadaceae	Tongue-dorsum	Bacteroidales-Porphyromonadaceae	Throat|Veillonellaceae-Megasphaera	Throat	Veillonellaceae-Megasphaera	0.00031505	None	None	None	None	None	None	None	4.98188e-09	None	4.42301e-11	-0.138458	NA	mutualExclusion	nan	nan	nan	nan	nan	nan	nan	4.98188e-08	7.03568e-09	5.71406e-06	2	-2	FALSE	FALSE	TRUE	TRUE
Tongue_dorsum|Bacteroidales-Porphyromonadaceae	Tongue-dorsum	Bacteroidales-Porphyromonadaceae	Palatine_Tonsils|Flavobacteriaceae-Capnocytophaga	Palatine-Tonsils	Flavobacteriaceae-Capnocytophaga	None	None	None	None	None	None	None	None	3.44891e-08	4.05675e-07	4.60321e-13	0.288589	0.0889583	nan	nan	nan	nan	nan	nan	nan	nan	3.44891e-07	9.66852e-11	3.38888e-05	2	2	FALSE	FALSE	TRUE	FALSE
Tongue_dorsum|Bacteroidales-Porphyromonadaceae	Tongue-dorsum	Bacteroidales-Porphyromonadaceae	Supragingival_plaque|Flavobacteriaceae-unclassified	Supragingival-plaque	Flavobacteriaceae-unclassified	None	None	None	None	None	None	None	None	2.57559e-10	0.0145819	1.0256e-10	0.0319022	0.0702733	nan	nan	nan	nan	nan	nan	nan	nan	2.57559e-09	1.54675e-08	3.86725e-07	2	2	FALSE	FALSE	TRUE	FALSE
Tongue_dorsum|Bacteroidales-Porphyromonadaceae	Tongue-dorsum	Bacteroidales-Porphyromonadaceae	Hard_palate|Porphyromonadaceae-Porphyromonas	Hard-palate	Porphyromonadaceae-Porphyromonas	0.01337	0.471264	None	None	0.0120528	0.488497	None	None	2.95353e-43	5.35307e-07	1.4092e-45	0.47713	0.419869	copresence	copresence	nan	nan	copresence	copresence	nan	nan	2.95353e-42	5.57002e-42	1.10493e-38	6	6	FALSE	FALSE	TRUE	TRUE
Tongue_dorsum|Bacteroidales-Porphyromonadaceae	Tongue-dorsum	Bacteroidales-Porphyromonadaceae	Saliva|Porphyromonadaceae-Porphyromonas	Saliva	Porphyromonadaceae-Porphyromonas	0.0113631	0.293499	None	None	0.0158929	None	None	None	1.36555e-38	0.000930511	3.41438e-39	0.129127	0.104797	copresence	mutualExclusion	nan	nan	copresence	nan	nan	nan	1.36555e-37	8.85538e-36	3.69359e-34	5	3	FALSE	FALSE	TRUE	TRUE
Tongue_dorsum|Bacteroidales-Porphyromonadaceae	Tongue-dorsum	Bacteroidales-Porphyromonadaceae	Tongue_dorsum|Clostridiales-IncertaeSedisXI	Tongue-dorsum	Clostridiales-IncertaeSedisXI	None	None	None	None	None	None	None	None	2.24267e-26	8.42519e-11	1.57313e-34	0.0936274	0.0616333	nan	nan	nan	nan	nan	nan	nan	nan	2.24267e-25	2.7346e-31	2.40974e-22	2	2	FALSE	TRUE	TRUE	FALSE
Tongue_dorsum|Bacteroidales-Porphyromonadaceae	Tongue-dorsum	Bacteroidales-Porphyromonadaceae	Throat|Coriobacteriales-Coriobacteriaceae	Throat	Coriobacteriales-Coriobacteriaceae	3.68496e-05	9.59344e-13	None	None	None	None	None	None	1.97081e-25	None	3.19525e-38	-0.0926369	NA	mutualExclusion	mutualExclusion	nan	nan	nan	nan	nan	nan	1.97081e-24	7.52399e-35	1.9105e-21	3	-3	FALSE	FALSE	TRUE	TRUE
Tongue_dorsum|Bacteroidales-Porphyromonadaceae	Tongue-dorsum	Bacteroidales-Porphyromonadaceae	Saliva|Bacteria-Firmicutes	Saliva	Bacteria-Firmicutes	5.79805e-05	1.52101e-14	None	None	None	None	None	None	1.13995e-18	None	3.53775e-33	-0.0244868	NA	mutualExclusion	mutualExclusion	nan	nan	nan	nan	nan	nan	1.13995e-17	5.63358e-30	5.41273e-15	3	-3	FALSE	FALSE	TRUE	TRUE
Tongue_dorsum|Bacteroidales-Porphyromonadaceae	Tongue-dorsum	Bacteroidales-Porphyromonadaceae	Saliva|Coriobacteriaceae-Atopobium	Saliva	Coriobacteriaceae-Atopobium	0.000267146	None	None	None	0.00581779	None	None	None	5.46027e-10	None	5.41302e-13	-0.0375072	NA	mutualExclusion	nan	nan	nan	mutualExclusion	nan	nan	nan	5.46027e-09	1.13157e-10	7.64297e-07	3	-3	FALSE	FALSE	TRUE	TRUE
Tongue_dorsum|Bacteroidales-Porphyromonadaceae	Tongue-dorsum	Bacteroidales-Porphyromonadaceae	Palatine_Tonsils|Coriobacteriaceae-Atopobium	Palatine-Tonsils	Coriobacteriaceae-Atopobium	0.000286034	None	None	None	None	None	None	None	2.10121e-35	None	5.34949e-37	-0.097889	NA	mutualExclusion	nan	nan	nan	nan	nan	nan	nan	2.10121e-34	1.1331e-33	4.61251e-31	2	-2	FALSE	FALSE	TRUE	TRUE
Tongue_dorsum|Bacteroidales-Porphyromonadaceae	Tongue-dorsum	Bacteroidales-Porphyromonadaceae	Palatine_Tonsils|Porphyromonadaceae-Porphyromonas	Palatine-Tonsils	Porphyromonadaceae-Porphyromonas	0.0181934	None	None	None	0.0252735	None	None	None	2.10121e-35	4.05675e-07	7.19239e-40	0.39222	0.123532	copresence	nan	nan	nan	copresence	nan	nan	nan	2.10121e-34	1.98587e-36	4.61251e-31	4	4	FALSE	FALSE	TRUE	TRUE
Tongue_dorsum|Bacteroidales-Porphyromonadaceae	Tongue-dorsum	Bacteroidales-Porphyromonadaceae	Tongue_dorsum|Veillonellaceae-Selenomonas	Tongue-dorsum	Veillonellaceae-Selenomonas	None	None	None	None	None	None	None	None	2.24267e-26	8.42519e-11	1.57313e-34	-0.10748	-0.0120994	nan	nan	nan	nan	nan	nan	nan	nan	2.24267e-25	2.7346e-31	2.40974e-22	2	-2	FALSE	TRUE	TRUE	FALSE
Tongue_dorsum|Bacteroidales-Porphyromonadaceae	Tongue-dorsum	Bacteroidales-Porphyromonadaceae	Saliva|Bacteroidales-Porphyromonadaceae	Saliva	Bacteroidales-Porphyromonadaceae	0.0116401	0.302992	None	None	0.0170956	None	None	None	1.36555e-38	0.00554426	2.1501e-38	0.305686	0.089192	copresence	mutualExclusion	nan	nan	copresence	nan	nan	nan	1.36555e-37	5.10823e-35	3.69359e-34	5	3	TRUE	FALSE	TRUE	TRUE
Tongue_dorsum|Bacteroidales-Porphyromonadaceae	Tongue-dorsum	Bacteroidales-Porphyromonadaceae	Tongue_dorsum|Clostridiales-Veillonellaceae	Tongue-dorsum	Clostridiales-Veillonellaceae	0.00197776	0.000329319	None	None	0.0168513	None	None	None	None	2.39392e-16	7.41131e-20	NA	-0.00932625	mutualExclusion	mutualExclusion	nan	nan	mutualExclusion	nan	nan	nan	2.39392e-15	3.71847e-17	8.27298e-13	4	-4	FALSE	TRUE	TRUE	TRUE
Tongue_dorsum|Bacteroidales-Porphyromonadaceae	Tongue-dorsum	Bacteroidales-Porphyromonadaceae	Throat|Clostridiales-Veillonellaceae	Throat	Clostridiales-Veillonellaceae	6.34646e-05	6.18283e-13	None	None	None	None	None	None	1.97081e-25	None	3.53891e-38	-0.0861578	NA	mutualExclusion	mutualExclusion	nan	nan	nan	nan	nan	nan	1.97081e-24	8.28914e-35	1.9105e-21	3	-3	FALSE	FALSE	TRUE	TRUE
Tongue_dorsum|Bacteroidales-Porphyromonadaceae	Tongue-dorsum	Bacteroidales-Porphyromonadaceae	Tongue_dorsum|Veillonellaceae-Veillonella	Tongue-dorsum	Veillonellaceae-Veillonella	0.00267973	0.000452393	None	None	None	None	None	None	1.18641e-12	None	1.2743e-15	-0.00421243	NA	mutualExclusion	mutualExclusion	nan	nan	nan	nan	nan	nan	1.18641e-11	3.70403e-13	2.57416e-09	3	-3	FALSE	TRUE	TRUE	TRUE
Tongue_dorsum|Bacteroidales-Porphyromonadaceae	Tongue-dorsum	Bacteroidales-Porphyromonadaceae	Throat|Veillonellaceae-Veillonella	Throat	Veillonellaceae-Veillonella	9.67574e-05	3.19189e-12	None	None	None	None	None	None	None	None	1.13386e-14	NA	NA	mutualExclusion	mutualExclusion	nan	nan	nan	nan	nan	nan	3.19189e-11	2.86393e-12	6.52265e-09	2	-2	FALSE	FALSE	FALSE	TRUE
Tongue_dorsum|Bacteroidales-Porphyromonadaceae	Tongue-dorsum	Bacteroidales-Porphyromonadaceae	Tongue_dorsum|Coriobacteriaceae-Atopobium	Tongue-dorsum	Coriobacteriaceae-Atopobium	0.000138687	0.00115255	None	None	0.000499006	None	None	None	1.38962e-16	5.63815e-09	1.05472e-28	-0.0509449	-0.0933674	mutualExclusion	mutualExclusion	nan	nan	mutualExclusion	nan	nan	nan	1.38962e-15	1.34558e-25	4.92401e-13	5	-5	FALSE	TRUE	TRUE	TRUE
Tongue_dorsum|Bacteroidales-Porphyromonadaceae	Tongue-dorsum	Bacteroidales-Porphyromonadaceae	Throat|Porphyromonadaceae-Porphyromonas	Throat	Porphyromonadaceae-Porphyromonas	0.00261067	0.461155	None	None	0.022875	None	None	None	6.83965e-38	1.63356e-05	1.75148e-40	0.502479	0.41157	copresence	copresence	nan	nan	copresence	nan	nan	nan	6.83965e-37	5.03485e-37	1.72692e-33	5	5	FALSE	FALSE	TRUE	TRUE
Tongue_dorsum|Bacteroidales-Porphyromonadaceae	Tongue-dorsum	Bacteroidales-Porphyromonadaceae	Supragingival_plaque|Proteobacteria-Gammaproteobacteria	Supragingival-plaque	Proteobacteria-Gammaproteobacteria	None	None	None	None	None	None	None	None	2.57559e-10	0.0145819	1.0256e-10	0.0573209	0.175228	nan	nan	nan	nan	nan	nan	nan	nan	2.57559e-09	1.54675e-08	3.86725e-07	2	2	FALSE	FALSE	TRUE	FALSE
Tongue_dorsum|Bacteroidales-Porphyromonadaceae	Tongue-dorsum	Bacteroidales-Porphyromonadaceae	Palatine_Tonsils|Bacteroidales-Porphyromonadaceae	Palatine-Tonsils	Bacteroidales-Porphyromonadaceae	0.0256072	None	None	None	0.0228289	0.48163	None	None	1.00358e-20	5.5926e-06	1.35397e-23	0.301375	0.357469	copresence	nan	nan	nan	copresence	mutualExclusion	nan	nan	1.00358e-19	1.03761e-20	6.21366e-17	5	3	TRUE	FALSE	TRUE	TRUE
Tongue_dorsum|Bacteroidales-Porphyromonadaceae	Tongue-dorsum	Bacteroidales-Porphyromonadaceae	Tongue_dorsum|Bacteroidales-unclassified	Tongue-dorsum	Bacteroidales-unclassified	None	None	None	None	None	None	None	None	2.24267e-26	8.42519e-11	1.57313e-34	0.0847629	0.0234082	nan	nan	nan	nan	nan	nan	nan	nan	2.24267e-25	2.7346e-31	2.40974e-22	2	2	FALSE	TRUE	TRUE	FALSE
Tongue_dorsum|Bacteroidales-Porphyromonadaceae	Tongue-dorsum	Bacteroidales-Porphyromonadaceae	Saliva|Fusobacteriales-Fusobacteriaceae	Saliva	Fusobacteriales-Fusobacteriaceae	0.0268259	None	None	None	None	None	None	None	1.36555e-38	None	3.36301e-38	0.219916	NA	copresence	nan	nan	nan	nan	nan	nan	nan	1.36555e-37	7.89104e-35	3.69359e-34	2	2	FALSE	FALSE	TRUE	TRUE
Tongue_dorsum|Bacteroidales-Porphyromonadaceae	Tongue-dorsum	Bacteroidales-Porphyromonadaceae	Tongue_dorsum|Fusobacteriaceae-Fusobacterium	Tongue-dorsum	Fusobacteriaceae-Fusobacterium	0.00601104	None	None	None	None	None	None	None	2.24267e-26	None	8.78592e-27	0.282692	NA	copresence	nan	nan	nan	nan	nan	nan	nan	2.24267e-25	9.3087e-24	2.40974e-22	2	2	FALSE	TRUE	TRUE	TRUE
L_Retroauricular_crease|IncertaeSedisXI-unclassified	L-Retroauricular-crease	IncertaeSedisXI-unclassified	R_Retroauricular_crease|IncertaeSedisXI-unclassified	R-Retroauricular-crease	IncertaeSedisXI-unclassified	None	None	None	None	None	None	None	None	1.11695e-06	0.000564519	1.39882e-08	0.0478836	0.117037	nan	nan	nan	nan	nan	nan	nan	nan	1.11695e-05	1.41122e-06	0.000803398	2	2	TRUE	FALSE	TRUE	FALSE
Palatine_Tonsils|Proteobacteria-Gammaproteobacteria	Palatine-Tonsils	Proteobacteria-Gammaproteobacteria	Hard_palate|Clostridiales-Veillonellaceae	Hard-palate	Clostridiales-Veillonellaceae	None	None	None	None	None	None	None	None	4.89279e-06	0.00322811	2.9952e-07	-0.0817078	-0.0623486	nan	nan	nan	nan	nan	nan	nan	nan	4.89279e-05	2.37782e-05	0.00298758	2	-2	FALSE	FALSE	TRUE	FALSE
Palatine_Tonsils|Proteobacteria-Gammaproteobacteria	Palatine-Tonsils	Proteobacteria-Gammaproteobacteria	Tongue_dorsum|Pasteurellales-Pasteurellaceae	Tongue-dorsum	Pasteurellales-Pasteurellaceae	None	None	None	None	None	None	None	None	1.67078e-05	7.90294e-06	3.13569e-09	0.15281	0.0321346	nan	nan	nan	nan	nan	nan	nan	nan	7.90294e-05	3.5906e-07	0.00456414	2	2	FALSE	FALSE	TRUE	FALSE
Palatine_Tonsils|Proteobacteria-Gammaproteobacteria	Palatine-Tonsils	Proteobacteria-Gammaproteobacteria	Tongue_dorsum|Bacteria-Proteobacteria	Tongue-dorsum	Bacteria-Proteobacteria	None	None	None	None	None	None	None	None	1.67078e-05	7.90294e-06	3.13569e-09	0.0802595	0.273342	nan	nan	nan	nan	nan	nan	nan	nan	7.90294e-05	3.5906e-07	0.00456414	2	2	FALSE	FALSE	TRUE	FALSE
Palatine_Tonsils|Proteobacteria-Gammaproteobacteria	Palatine-Tonsils	Proteobacteria-Gammaproteobacteria	Hard_palate|TM7generaincertaesedis-unclassified	Hard-palate	TM7generaincertaesedis-unclassified	None	None	None	None	None	None	None	None	4.89279e-06	0.00322811	2.9952e-07	-0.0195303	-0.0213214	nan	nan	nan	nan	nan	nan	nan	nan	4.89279e-05	2.37782e-05	0.00298758	2	-2	FALSE	FALSE	TRUE	FALSE
Palatine_Tonsils|Proteobacteria-Gammaproteobacteria	Palatine-Tonsils	Proteobacteria-Gammaproteobacteria	Hard_palate|Pasteurellales-Pasteurellaceae	Hard-palate	Pasteurellales-Pasteurellaceae	None	None	None	None	None	None	None	None	4.89279e-06	0.00322811	2.9952e-07	0.456791	0.0332638	nan	nan	nan	nan	nan	nan	nan	nan	4.89279e-05	2.37782e-05	0.00298758	2	2	FALSE	FALSE	TRUE	FALSE
L_Antecubital_fossa|Bacteroidia-Bacteroidales	L-Antecubital-fossa	Bacteroidia-Bacteroidales	L_Antecubital_fossa|Clostridia-Clostridiales	L-Antecubital-fossa	Clostridia-Clostridiales	1.9689e-05	None	None	None	0.0173277	0.00325124	None	None	None	None	2.59781e-07	NA	NA	copresence	nan	nan	nan	copresence	copresence	nan	nan	0.00019689	2.07499e-05	0.0100239	3	3	FALSE	TRUE	FALSE	TRUE
L_Antecubital_fossa|Bacteroidia-Bacteroidales	L-Antecubital-fossa	Bacteroidia-Bacteroidales	L_Antecubital_fossa|Firmicutes-Clostridia	L-Antecubital-fossa	Firmicutes-Clostridia	0.000123871	None	None	None	0.0181477	0.00313817	None	None	None	None	1.38211e-06	NA	NA	copresence	nan	nan	nan	copresence	copresence	nan	nan	0.00123871	9.39524e-05	0.047813	3	3	FALSE	TRUE	FALSE	TRUE
Stool|Prevotellaceae-Prevotella	Stool	Prevotellaceae-Prevotella	R_Retroauricular_crease|Neisseriaceae-Neisseria	R-Retroauricular-crease	Neisseriaceae-Neisseria	None	None	None	None	None	None	8.23107e-05	0.0516213	None	None	5.6804e-05	NA	NA	nan	nan	nan	nan	nan	nan	mutualExclusion	mutualExclusion	0.000823107	0.00243685	0.0339045	2	-2	FALSE	FALSE	FALSE	TRUE
Stool|Prevotellaceae-Prevotella	Stool	Prevotellaceae-Prevotella	Stool|Verrucomicrobiales-Verrucomicrobiaceae	Stool	Verrucomicrobiales-Verrucomicrobiaceae	None	None	None	None	None	None	7.54663e-12	4.7919e-05	None	None	1.32196e-14	NA	NA	nan	nan	nan	nan	nan	nan	mutualExclusion	mutualExclusion	7.54663e-11	3.32386e-12	1.4425e-08	2	-2	FALSE	TRUE	FALSE	TRUE
Stool|Prevotellaceae-Prevotella	Stool	Prevotellaceae-Prevotella	Stool|Prevotellaceae-unclassified	Stool	Prevotellaceae-unclassified	None	None	None	None	0.00172355	None	None	None	4.0946e-05	None	1.23266e-06	0.261026	NA	nan	nan	nan	nan	copresence	nan	nan	nan	0.00040946	8.48309e-05	0.01878	2	2	FALSE	TRUE	TRUE	TRUE
Stool|Prevotellaceae-Prevotella	Stool	Prevotellaceae-Prevotella	Stool|Verrucomicrobiaceae-Akkermansia	Stool	Verrucomicrobiaceae-Akkermansia	None	None	None	None	None	None	0	1.13055e-07	None	None	5.39852e-205	NA	NA	nan	nan	nan	nan	nan	nan	mutualExclusion	mutualExclusion	0	4.21744e-200	0	2	-2	FALSE	TRUE	FALSE	TRUE
Stool|Prevotellaceae-Prevotella	Stool	Prevotellaceae-Prevotella	Stool|Bacteria-Verrucomicrobia	Stool	Bacteria-Verrucomicrobia	None	None	None	None	None	None	0	0.000837524	None	None	3.92465e-201	NA	NA	nan	nan	nan	nan	nan	nan	mutualExclusion	mutualExclusion	0	2.17177e-196	0	2	-2	FALSE	TRUE	FALSE	TRUE
Hard_palate|Veillonellaceae-Selenomonas	Hard-palate	Veillonellaceae-Selenomonas	Hard_palate|Veillonellaceae-Centipeda	Hard-palate	Veillonellaceae-Centipeda	None	None	None	None	None	None	None	None	8.59657e-07	7.08789e-06	1.63442e-10	0.0257104	0.0612784	nan	nan	nan	nan	nan	nan	nan	nan	8.59657e-06	2.40593e-08	0.000636535	2	2	FALSE	TRUE	TRUE	FALSE
Hard_palate|Veillonellaceae-Selenomonas	Hard-palate	Veillonellaceae-Selenomonas	Buccal_mucosa|Prevotellaceae-Prevotella	Buccal-mucosa	Prevotellaceae-Prevotella	None	None	None	None	None	None	None	None	4.46388e-17	0.00400407	7.89452e-18	0.0220647	0.0112298	nan	nan	nan	nan	nan	nan	nan	nan	4.46388e-16	3.01713e-15	1.70404e-13	2	2	FALSE	FALSE	TRUE	FALSE
Hard_palate|Veillonellaceae-Selenomonas	Hard-palate	Veillonellaceae-Selenomonas	Hard_palate|Lachnospiraceae-unclassified	Hard-palate	Lachnospiraceae-unclassified	None	None	None	None	None	None	None	None	8.38583e-14	7.08789e-06	2.55385e-17	0.00660548	0.0866	nan	nan	nan	nan	nan	nan	nan	nan	8.38583e-13	9.11015e-15	2.10371e-10	2	2	FALSE	TRUE	TRUE	FALSE
Hard_palate|Veillonellaceae-Selenomonas	Hard-palate	Veillonellaceae-Selenomonas	Hard_palate|Veillonellaceae-unclassified	Hard-palate	Veillonellaceae-unclassified	None	0.0704582	None	None	None	None	None	None	0.012555	7.08789e-06	1.24306e-06	0.604756	0.191974	nan	copresence	nan	nan	nan	nan	nan	nan	7.08789e-05	8.55333e-05	0.00413188	3	3	FALSE	TRUE	TRUE	TRUE
Throat|Micrococcaceae-Rothia	Throat	Micrococcaceae-Rothia	Palatine_Tonsils|Micrococcaceae-Rothia	Palatine-Tonsils	Micrococcaceae-Rothia	0.02249	None	None	None	None	None	None	None	1.35222e-06	None	5.56786e-07	0.138137	NA	copresence	nan	nan	nan	nan	nan	nan	nan	1.35222e-05	4.15471e-05	0.000952201	2	2	TRUE	FALSE	TRUE	TRUE
Throat|Micrococcaceae-Rothia	Throat	Micrococcaceae-Rothia	Tongue_dorsum|Micrococcaceae-Rothia	Tongue-dorsum	Micrococcaceae-Rothia	0.0215789	None	None	None	None	None	None	None	2.52338e-09	None	1.34135e-09	0.299526	NA	copresence	nan	nan	nan	nan	nan	nan	nan	2.52338e-08	1.64215e-07	3.06357e-06	2	2	TRUE	FALSE	TRUE	TRUE
Saliva|Neisseriales-Neisseriaceae	Saliva	Neisseriales-Neisseriaceae	Saliva|Clostridia-Clostridiales	Saliva	Clostridia-Clostridiales	0.00216757	0.0001075	None	None	None	None	None	None	1.52552e-05	0.00734021	1.46662e-10	-0.02464	-0.252685	mutualExclusion	mutualExclusion	nan	nan	nan	nan	nan	nan	0.000152552	2.16733e-08	0.00805697	4	-4	FALSE	TRUE	TRUE	TRUE
Saliva|Neisseriales-Neisseriaceae	Saliva	Neisseriales-Neisseriaceae	Saliva|Firmicutes-Clostridia	Saliva	Firmicutes-Clostridia	0.0025012	0.00013921	None	None	None	None	None	None	1.61591e-05	None	2.03903e-09	-0.0437504	NA	mutualExclusion	mutualExclusion	nan	nan	nan	nan	nan	nan	0.000161591	2.42282e-07	0.00848778	3	-3	FALSE	TRUE	TRUE	TRUE
Saliva|Neisseriales-Neisseriaceae	Saliva	Neisseriales-Neisseriaceae	Saliva|Clostridiales-Veillonellaceae	Saliva	Clostridiales-Veillonellaceae	0.000440192	2.58696e-05	None	None	None	None	None	None	None	None	2.19675e-07	NA	NA	mutualExclusion	mutualExclusion	nan	nan	nan	nan	nan	nan	0.000258696	1.77991e-05	0.0126769	2	-2	FALSE	TRUE	FALSE	TRUE
Saliva|Neisseriales-Neisseriaceae	Saliva	Neisseriales-Neisseriaceae	Buccal_mucosa|Clostridiales-Veillonellaceae	Buccal-mucosa	Clostridiales-Veillonellaceae	None	None	None	None	None	None	None	None	3.61428e-07	0.00215852	1.71411e-08	-0.192881	-0.0171286	nan	nan	nan	nan	nan	nan	nan	nan	3.61428e-06	1.70432e-06	0.000292721	2	-2	FALSE	FALSE	TRUE	FALSE
Saliva|Neisseriales-Neisseriaceae	Saliva	Neisseriales-Neisseriaceae	Buccal_mucosa|Bacteroidales-Prevotellaceae	Buccal-mucosa	Bacteroidales-Prevotellaceae	None	None	None	None	None	None	None	None	3.61428e-07	0.00215852	1.71411e-08	-0.0415032	-0.0565346	nan	nan	nan	nan	nan	nan	nan	nan	3.61428e-06	1.70432e-06	0.000292721	2	-2	FALSE	FALSE	TRUE	FALSE
Saliva|Neisseriales-Neisseriaceae	Saliva	Neisseriales-Neisseriaceae	Throat|Neisseriaceae-Neisseria	Throat	Neisseriaceae-Neisseria	0.031127	0.467508	None	None	None	None	None	None	7.55343e-18	None	1.09645e-16	0.37981	NA	copresence	mutualExclusion	nan	nan	nan	nan	nan	nan	7.55343e-17	3.59282e-14	3.21214e-14	3	1	FALSE	FALSE	TRUE	TRUE
Saliva|Neisseriales-Neisseriaceae	Saliva	Neisseriales-Neisseriaceae	Saliva|Veillonellaceae-Veillonella	Saliva	Veillonellaceae-Veillonella	0.000795355	7.28728e-05	None	None	None	None	None	None	None	None	1.02377e-06	NA	NA	mutualExclusion	mutualExclusion	nan	nan	nan	nan	nan	nan	0.000728728	7.21183e-05	0.0306738	2	-2	FALSE	TRUE	FALSE	TRUE
Saliva|Neisseriales-Neisseriaceae	Saliva	Neisseriales-Neisseriaceae	Palatine_Tonsils|Neisseriaceae-Neisseria	Palatine-Tonsils	Neisseriaceae-Neisseria	0.0562528	0.441541	None	None	None	None	None	None	7.56113e-15	None	1.30116e-13	0.469738	NA	copresence	mutualExclusion	nan	nan	nan	nan	nan	nan	7.56113e-14	2.9269e-11	2.11807e-11	3	1	FALSE	FALSE	TRUE	TRUE
Saliva|Neisseriales-Neisseriaceae	Saliva	Neisseriales-Neisseriaceae	Tongue_dorsum|Neisseriaceae-Neisseria	Tongue-dorsum	Neisseriaceae-Neisseria	0.0382517	None	None	None	None	None	None	None	2.48752e-17	None	4.0436e-17	0.389904	NA	copresence	nan	nan	nan	nan	nan	nan	nan	2.48752e-16	1.41173e-14	9.83511e-14	2	2	FALSE	FALSE	TRUE	TRUE
Subgingival_plaque|Bacteroidales-Prevotellaceae	Subgingival-plaque	Bacteroidales-Prevotellaceae	Subgingival_plaque|Lactobacillales-Streptococcaceae	Subgingival-plaque	Lactobacillales-Streptococcaceae	0.000175079	9.83567e-05	None	None	None	None	None	None	None	None	3.25068e-07	NA	NA	mutualExclusion	mutualExclusion	nan	nan	nan	nan	nan	nan	0.000875393	2.56077e-05	0.0357005	2	-2	FALSE	TRUE	FALSE	TRUE
Subgingival_plaque|Bacteroidales-Prevotellaceae	Subgingival-plaque	Bacteroidales-Prevotellaceae	Subgingival_plaque|Actinobacteria-Actinomycetales	Subgingival-plaque	Actinobacteria-Actinomycetales	0.000593586	5.65886e-05	None	None	0.0211569	0.013288	None	None	None	0.00088033	4.34565e-10	NA	-0.032868	mutualExclusion	mutualExclusion	nan	nan	mutualExclusion	mutualExclusion	nan	nan	0.000565886	5.89094e-08	0.0247461	5	-5	FALSE	TRUE	TRUE	TRUE
Subgingival_plaque|Bacteroidales-Prevotellaceae	Subgingival-plaque	Bacteroidales-Prevotellaceae	Subgingival_plaque|Bacteria-Proteobacteria	Subgingival-plaque	Bacteria-Proteobacteria	0.00215252	0.000123362	None	None	None	None	None	None	None	None	4.28621e-06	NA	NA	mutualExclusion	mutualExclusion	nan	nan	nan	nan	nan	nan	0.00123362	0.000258581	0.0476373	2	-2	FALSE	TRUE	FALSE	TRUE
Subgingival_plaque|Bacteroidales-Prevotellaceae	Subgingival-plaque	Bacteroidales-Prevotellaceae	Subgingival_plaque|Firmicutes-Bacilli	Subgingival-plaque	Firmicutes-Bacilli	0.000148411	7.7219e-05	None	None	None	None	None	None	None	None	2.21002e-07	NA	NA	mutualExclusion	mutualExclusion	nan	nan	nan	nan	nan	nan	0.000742056	1.79055e-05	0.03112	2	-2	FALSE	TRUE	FALSE	TRUE
Subgingival_plaque|Bacteroidales-Prevotellaceae	Subgingival-plaque	Bacteroidales-Prevotellaceae	Subgingival_plaque|Streptococcaceae-Streptococcus	Subgingival-plaque	Streptococcaceae-Streptococcus	0.000288114	0.000112987	None	None	None	None	None	None	None	None	5.93784e-07	NA	NA	mutualExclusion	mutualExclusion	nan	nan	nan	nan	nan	nan	0.00112987	4.40873e-05	0.044386	2	-2	FALSE	TRUE	FALSE	TRUE
Subgingival_plaque|Bacteroidales-Prevotellaceae	Subgingival-plaque	Bacteroidales-Prevotellaceae	Subgingival_plaque|Bacilli-Lactobacillales	Subgingival-plaque	Bacilli-Lactobacillales	0.000153349	5.93163e-05	None	None	None	None	None	None	None	None	1.77514e-07	NA	NA	mutualExclusion	mutualExclusion	nan	nan	nan	nan	nan	nan	0.000593163	1.4576e-05	0.0258041	2	-2	FALSE	TRUE	FALSE	TRUE
Subgingival_plaque|Bacteroidales-Prevotellaceae	Subgingival-plaque	Bacteroidales-Prevotellaceae	Supragingival_plaque|Bacteroidales-Prevotellaceae	Supragingival-plaque	Bacteroidales-Prevotellaceae	None	None	None	None	0.0907445	None	None	None	9.14634e-07	None	1.43623e-06	0.0280592	NA	nan	nan	nan	nan	copresence	nan	nan	nan	9.14634e-06	9.73327e-05	0.000671886	2	2	TRUE	FALSE	TRUE	TRUE
Subgingival_plaque|Bacteroidales-Prevotellaceae	Subgingival-plaque	Bacteroidales-Prevotellaceae	Subgingival_plaque|Actinobacteria-Actinobacteria	Subgingival-plaque	Actinobacteria-Actinobacteria	0.000630716	5.29243e-05	None	None	0.0231267	None	None	None	None	None	1.86899e-07	NA	NA	mutualExclusion	mutualExclusion	nan	nan	mutualExclusion	nan	nan	nan	0.000529243	1.53059e-05	0.0233816	3	-3	FALSE	TRUE	FALSE	TRUE
Subgingival_plaque|Neisseriaceae-Kingella	Subgingival-plaque	Neisseriaceae-Kingella	Supragingival_plaque|Neisseriaceae-Kingella	Supragingival-plaque	Neisseriaceae-Kingella	None	0.277668	None	None	0.0762159	None	None	None	6.59781e-10	0.000116022	1.16611e-11	0.473567	0.676353	nan	mutualExclusion	nan	nan	copresence	nan	nan	nan	6.59781e-09	1.98906e-09	9.02476e-07	4	2	TRUE	FALSE	TRUE	TRUE
Mid_vagina|IncertaeSedisXI-Peptoniphilus	Mid-vagina	IncertaeSedisXI-Peptoniphilus	Vaginal_introitus|Peptococcaceae-Peptococcus	Vaginal-introitus	Peptococcaceae-Peptococcus	None	None	None	None	None	None	None	None	0.0178438	5.65281e-07	1.95805e-07	0.0845602	0.764408	nan	nan	nan	nan	nan	nan	nan	nan	5.65281e-06	1.59977e-05	0.000436271	2	2	FALSE	FALSE	TRUE	FALSE
Mid_vagina|Campylobacterales-Campylobacteraceae	Mid-vagina	Campylobacterales-Campylobacteraceae	Saliva|Propionibacteriaceae-unclassified	Saliva	Propionibacteriaceae-unclassified	None	None	None	None	None	None	None	None	0.00698671	4.10739e-05	4.60988e-06	0.149284	0.693181	nan	nan	nan	nan	nan	nan	nan	nan	0.000410739	0.000275443	0.0188192	2	2	FALSE	FALSE	TRUE	FALSE
R_Antecubital_fossa|Carnobacteriaceae-Granulicatella	R-Antecubital-fossa	Carnobacteriaceae-Granulicatella	R_Antecubital_fossa|Veillonellaceae-Veillonella	R-Antecubital-fossa	Veillonellaceae-Veillonella	None	None	None	None	None	None	None	None	6.47613e-08	4.08733e-05	7.32099e-11	0.261127	0.0667874	nan	nan	nan	nan	nan	nan	nan	nan	6.47613e-07	1.13558e-08	6.04583e-05	2	2	FALSE	TRUE	TRUE	FALSE
L_Retroauricular_crease|Fusobacteriales-Leptotrichiaceae	L-Retroauricular-crease	Fusobacteriales-Leptotrichiaceae	L_Retroauricular_crease|Actinomycetales-Actinomycetaceae	L-Retroauricular-crease	Actinomycetales-Actinomycetaceae	None	0.00110606	None	None	None	None	None	None	5.86059e-08	None	1.5855e-09	0.373907	NA	nan	copresence	nan	nan	nan	nan	nan	nan	5.86059e-07	1.91355e-07	5.51655e-05	2	2	FALSE	TRUE	TRUE	TRUE
L_Retroauricular_crease|Fusobacteriales-Leptotrichiaceae	L-Retroauricular-crease	Fusobacteriales-Leptotrichiaceae	L_Retroauricular_crease|Flavobacteriaceae-Capnocytophaga	L-Retroauricular-crease	Flavobacteriaceae-Capnocytophaga	None	0.00281282	None	None	None	None	None	None	3.33202e-11	None	2.90529e-12	0.0279624	NA	nan	copresence	nan	nan	nan	nan	nan	nan	3.33202e-10	5.54773e-10	5.74997e-08	2	2	FALSE	TRUE	TRUE	TRUE
L_Retroauricular_crease|Fusobacteriales-Leptotrichiaceae	L-Retroauricular-crease	Fusobacteriales-Leptotrichiaceae	L_Retroauricular_crease|Actinomycetaceae-Actinomyces	L-Retroauricular-crease	Actinomycetaceae-Actinomyces	None	0.000959917	None	None	None	None	None	None	3.33202e-11	None	1.02586e-12	0.825389	NA	nan	copresence	nan	nan	nan	nan	nan	nan	3.33202e-10	2.07971e-10	5.74997e-08	2	2	FALSE	TRUE	TRUE	TRUE
L_Retroauricular_crease|Fusobacteriales-Leptotrichiaceae	L-Retroauricular-crease	Fusobacteriales-Leptotrichiaceae	L_Retroauricular_crease|Micrococcaceae-Rothia	L-Retroauricular-crease	Micrococcaceae-Rothia	None	0.00225258	None	None	None	None	None	None	3.33202e-11	None	2.3433e-12	0.399433	NA	nan	copresence	nan	nan	nan	nan	nan	nan	3.33202e-10	4.55449e-10	5.74997e-08	2	2	FALSE	TRUE	TRUE	TRUE
Palatine_Tonsils|Pasteurellales-Pasteurellaceae	Palatine-Tonsils	Pasteurellales-Pasteurellaceae	Hard_palate|Clostridiales-Veillonellaceae	Hard-palate	Clostridiales-Veillonellaceae	None	None	None	None	None	None	None	None	0.000103599	0.00435314	7.04064e-06	-0.0819571	-0.062767	nan	nan	nan	nan	nan	nan	nan	nan	0.00103599	0.000399151	0.0412741	2	-2	FALSE	FALSE	TRUE	FALSE
Palatine_Tonsils|Pasteurellales-Pasteurellaceae	Palatine-Tonsils	Pasteurellales-Pasteurellaceae	Throat|Firmicutes-Clostridia	Throat	Firmicutes-Clostridia	None	None	None	None	None	1.95952e-05	None	None	None	0.000290172	1.13636e-07	NA	-0.216817	nan	nan	nan	nan	nan	mutualExclusion	nan	nan	0.000195952	9.73594e-06	0.0099781	2	-2	FALSE	FALSE	TRUE	TRUE
Palatine_Tonsils|Pasteurellales-Pasteurellaceae	Palatine-Tonsils	Pasteurellales-Pasteurellaceae	Saliva|Staphylococcaceae-Gemella	Saliva	Staphylococcaceae-Gemella	None	None	None	None	None	None	None	None	9.86059e-12	0.000905998	2.97929e-13	0.057002	0.0270728	nan	nan	nan	nan	nan	nan	nan	nan	9.86059e-11	6.44102e-11	1.83721e-08	2	2	FALSE	FALSE	TRUE	FALSE
Palatine_Tonsils|Pasteurellales-Pasteurellaceae	Palatine-Tonsils	Pasteurellales-Pasteurellaceae	Supragingival_plaque|Cardiobacteriaceae-Cardiobacterium	Supragingival-plaque	Cardiobacteriaceae-Cardiobacterium	None	None	None	None	None	None	None	None	2.85241e-08	0.0141479	9.13276e-09	0.0356522	0.0595829	nan	nan	nan	nan	nan	nan	nan	nan	2.85241e-07	9.5234e-07	2.84337e-05	2	2	FALSE	FALSE	TRUE	FALSE
Palatine_Tonsils|Pasteurellales-Pasteurellaceae	Palatine-Tonsils	Pasteurellales-Pasteurellaceae	Hard_palate|Pasteurellales-Pasteurellaceae	Hard-palate	Pasteurellales-Pasteurellaceae	None	None	None	None	None	None	None	None	4.29848e-07	0.0182499	1.54253e-07	0.0796295	0.195618	nan	nan	nan	nan	nan	nan	nan	nan	4.29848e-06	1.28536e-05	0.000340635	2	2	TRUE	FALSE	TRUE	FALSE
Palatine_Tonsils|Pasteurellales-Pasteurellaceae	Palatine-Tonsils	Pasteurellales-Pasteurellaceae	Throat|Clostridia-Clostridiales	Throat	Clostridia-Clostridiales	None	None	None	None	None	1.91737e-05	None	None	None	0.000780771	2.84692e-07	NA	-0.216464	nan	nan	nan	nan	nan	mutualExclusion	nan	nan	0.000191737	2.26376e-05	0.00979879	2	-2	FALSE	FALSE	TRUE	TRUE
Palatine_Tonsils|Pasteurellales-Pasteurellaceae	Palatine-Tonsils	Pasteurellales-Pasteurellaceae	Supragingival_plaque|Proteobacteria-Gammaproteobacteria	Supragingival-plaque	Proteobacteria-Gammaproteobacteria	None	None	None	None	None	None	None	None	2.85241e-08	0.0141479	9.13276e-09	0.126455	0.0416023	nan	nan	nan	nan	nan	nan	nan	nan	2.85241e-07	9.5234e-07	2.84337e-05	2	2	FALSE	FALSE	TRUE	FALSE
Mid_vagina|Mycoplasmataceae-Ureaplasma	Mid-vagina	Mycoplasmataceae-Ureaplasma	Vaginal_introitus|Mycoplasmataceae-Ureaplasma	Vaginal-introitus	Mycoplasmataceae-Ureaplasma	None	None	None	None	None	None	None	None	2.54883e-06	0.00485383	2.37632e-07	0.460192	0.613283	nan	nan	nan	nan	nan	nan	nan	nan	2.54883e-05	1.91477e-05	0.00168603	2	2	TRUE	FALSE	TRUE	FALSE
Mid_vagina|Mycoplasmataceae-Ureaplasma	Mid-vagina	Mycoplasmataceae-Ureaplasma	Posterior_fornix|Mycoplasmatales-Mycoplasmataceae	Posterior-fornix	Mycoplasmatales-Mycoplasmataceae	None	None	None	None	None	None	None	None	1.57523e-11	0.0159658	7.54779e-12	0.49905	0.388274	nan	nan	nan	nan	nan	nan	nan	nan	1.57523e-10	1.34353e-09	2.83549e-08	2	2	FALSE	FALSE	TRUE	FALSE
Subgingival_plaque|Coriobacteriaceae-Olsenella	Subgingival-plaque	Coriobacteriaceae-Olsenella	Supragingival_plaque|Bacilli-Lactobacillales	Supragingival-plaque	Bacilli-Lactobacillales	None	None	None	None	None	None	None	None	2.47457e-23	0.0231991	3.26174e-23	-0.0422652	-0.00681103	nan	nan	nan	nan	nan	nan	nan	nan	2.47457e-22	2.4268e-20	2.10129e-19	2	-2	FALSE	FALSE	TRUE	FALSE
Throat|Lactobacillales-Aerococcaceae	Throat	Lactobacillales-Aerococcaceae	Palatine_Tonsils|Veillonellaceae-Veillonella	Palatine-Tonsils	Veillonellaceae-Veillonella	None	None	None	None	None	None	None	None	0.000146823	0.000145383	3.9836e-07	-0.00929923	-0.00570781	nan	nan	nan	nan	nan	nan	nan	nan	0.000734115	3.07124e-05	0.0308346	2	-2	FALSE	FALSE	TRUE	FALSE
R_Antecubital_fossa|Prevotellaceae-Prevotella	R-Antecubital-fossa	Prevotellaceae-Prevotella	R_Antecubital_fossa|Clostridiales-Veillonellaceae	R-Antecubital-fossa	Clostridiales-Veillonellaceae	None	None	None	None	None	3.69504e-05	None	None	None	0.0258123	1.41758e-05	NA	0.485699	nan	nan	nan	nan	nan	copresence	nan	nan	0.000369504	0.000739166	0.0172531	2	2	FALSE	TRUE	TRUE	TRUE
R_Antecubital_fossa|Prevotellaceae-Prevotella	R-Antecubital-fossa	Prevotellaceae-Prevotella	L_Antecubital_fossa|Bacteroidales-Prevotellaceae	L-Antecubital-fossa	Bacteroidales-Prevotellaceae	None	None	None	None	None	0.19337	None	None	None	3.10198e-06	9.19337e-06	NA	0.640441	nan	nan	nan	nan	nan	copresence	nan	nan	3.10198e-05	0.000506534	0.00199877	2	2	FALSE	FALSE	TRUE	TRUE
R_Retroauricular_crease|Actinobacteria-Actinomycetales	R-Retroauricular-crease	Actinobacteria-Actinomycetales	L_Retroauricular_crease|Actinobacteria-Actinobacteria	L-Retroauricular-crease	Actinobacteria-Actinobacteria	0.00869121	0.0243684	3.45256e-27	1.36897e-36	0.0200268	0.00503783	5.20239e-22	5.19955e-33	None	0.00467711	1.62475e-111	NA	0.331964	copresence	copresence	copresence	copresence	copresence	copresence	copresence	copresence	1.36897e-35	3.37155e-107	3.22357e-32	9	9	FALSE	FALSE	TRUE	TRUE
R_Retroauricular_crease|Actinobacteria-Actinomycetales	R-Retroauricular-crease	Actinobacteria-Actinomycetales	L_Retroauricular_crease|Staphylococcaceae-Staphylococcus	L-Retroauricular-crease	Staphylococcaceae-Staphylococcus	4.39193e-07	7.62528e-11	None	None	2.88837e-05	5.44689e-09	None	None	None	None	2.81391e-25	NA	NA	mutualExclusion	mutualExclusion	nan	nan	mutualExclusion	mutualExclusion	nan	nan	7.62528e-10	2.4157e-22	1.25879e-07	4	-4	FALSE	FALSE	FALSE	TRUE
R_Retroauricular_crease|Actinobacteria-Actinomycetales	R-Retroauricular-crease	Actinobacteria-Actinomycetales	Anterior_nares|Actinobacteria-Actinomycetales	Anterior-nares	Actinobacteria-Actinomycetales	None	None	0.000276823	1.85481e-07	None	None	None	None	None	None	1.26784e-09	NA	NA	nan	nan	copresence	copresence	nan	nan	nan	nan	1.85481e-06	1.55949e-07	0.000157491	2	2	TRUE	FALSE	FALSE	TRUE
R_Retroauricular_crease|Actinobacteria-Actinomycetales	R-Retroauricular-crease	Actinobacteria-Actinomycetales	Anterior_nares|Actinobacteria-Actinobacteria	Anterior-nares	Actinobacteria-Actinobacteria	None	None	0.00299462	3.23345e-07	None	None	None	None	None	None	2.10657e-08	NA	NA	nan	nan	copresence	copresence	nan	nan	nan	nan	3.23345e-06	2.0638e-06	0.000264621	2	2	FALSE	FALSE	FALSE	TRUE
R_Retroauricular_crease|Actinobacteria-Actinomycetales	R-Retroauricular-crease	Actinobacteria-Actinomycetales	L_Antecubital_fossa|Actinomycetales-Propionibacteriaceae	L-Antecubital-fossa	Actinomycetales-Propionibacteriaceae	None	None	None	None	0.0212948	None	None	None	None	0.000111425	3.31036e-05	NA	0.47231	nan	nan	nan	nan	copresence	nan	nan	nan	0.00111425	0.00153753	0.0438696	2	2	FALSE	FALSE	TRUE	TRUE
R_Retroauricular_crease|Actinobacteria-Actinomycetales	R-Retroauricular-crease	Actinobacteria-Actinomycetales	L_Retroauricular_crease|Bacilli-Bacillales	L-Retroauricular-crease	Bacilli-Bacillales	2.49363e-07	4.90609e-11	None	None	2.81697e-05	6.01243e-09	None	None	None	None	1.15251e-25	NA	NA	mutualExclusion	mutualExclusion	nan	nan	mutualExclusion	mutualExclusion	nan	nan	4.90609e-10	1.01683e-22	8.25812e-08	4	-4	FALSE	FALSE	FALSE	TRUE
R_Retroauricular_crease|Actinobacteria-Actinomycetales	R-Retroauricular-crease	Actinobacteria-Actinomycetales	R_Retroauricular_crease|Bacteria-Firmicutes	R-Retroauricular-crease	Bacteria-Firmicutes	0.000311088	4.58602e-05	None	None	0.00123844	0.000404615	None	None	3.65628e-07	None	5.98899e-16	-1.49864	NA	mutualExclusion	mutualExclusion	nan	nan	mutualExclusion	mutualExclusion	nan	nan	3.65628e-06	1.82511e-13	0.0002956	5	-5	FALSE	TRUE	TRUE	TRUE
R_Retroauricular_crease|Actinobacteria-Actinomycetales	R-Retroauricular-crease	Actinobacteria-Actinomycetales	L_Retroauricular_crease|Actinobacteria-Actinomycetales	L-Retroauricular-crease	Actinobacteria-Actinomycetales	0.0270879	0.239851	1.96908e-17	1.37211e-23	0.043746	0.0747972	2.80045e-21	8.23787e-28	None	None	5.15617e-80	NA	NA	copresence	copresence	copresence	copresence	copresence	copresence	copresence	copresence	8.23787e-27	7.69414e-76	1.15895e-23	8	8	TRUE	FALSE	FALSE	TRUE
R_Retroauricular_crease|Actinobacteria-Actinomycetales	R-Retroauricular-crease	Actinobacteria-Actinomycetales	L_Retroauricular_crease|Bacillales-Staphylococcaceae	L-Retroauricular-crease	Bacillales-Staphylococcaceae	4.33754e-07	4.65972e-11	None	None	2.87195e-05	5.42568e-09	None	None	None	None	1.72024e-25	NA	NA	mutualExclusion	mutualExclusion	nan	nan	mutualExclusion	mutualExclusion	nan	nan	4.65972e-10	1.50601e-22	7.85138e-08	4	-4	FALSE	FALSE	FALSE	TRUE
R_Retroauricular_crease|Actinobacteria-Actinomycetales	R-Retroauricular-crease	Actinobacteria-Actinomycetales	L_Retroauricular_crease|Propionibacteriaceae-Propionibacterium	L-Retroauricular-crease	Propionibacteriaceae-Propionibacterium	0.0438902	0.296183	8.12808e-22	1.69601e-27	0.061846	0.124206	2.60477e-13	1.65403e-46	None	1.46004e-05	5.37548e-101	NA	0.248241	copresence	copresence	copresence	copresence	copresence	copresence	copresence	copresence	1.65403e-45	1.04986e-96	8.48138e-42	9	9	FALSE	FALSE	TRUE	TRUE
R_Retroauricular_crease|Actinobacteria-Actinomycetales	R-Retroauricular-crease	Actinobacteria-Actinomycetales	L_Retroauricular_crease|Firmicutes-Bacilli	L-Retroauricular-crease	Firmicutes-Bacilli	1.01052e-07	7.27629e-12	None	None	2.1941e-05	3.94088e-09	None	None	None	0.00467711	4.63754e-28	NA	-0.0832135	mutualExclusion	mutualExclusion	nan	nan	mutualExclusion	mutualExclusion	nan	nan	7.27629e-11	5.74534e-25	1.39123e-08	5	-5	FALSE	FALSE	TRUE	TRUE
R_Retroauricular_crease|Actinobacteria-Actinomycetales	R-Retroauricular-crease	Actinobacteria-Actinomycetales	L_Retroauricular_crease|Bacteria-Firmicutes	L-Retroauricular-crease	Bacteria-Firmicutes	1.40803e-07	1.8322e-12	None	None	2.29936e-06	9.62919e-12	None	None	None	2.48218e-10	6.98618e-39	NA	-0.719018	mutualExclusion	mutualExclusion	nan	nan	mutualExclusion	mutualExclusion	nan	nan	1.8322e-11	1.7506e-35	3.89765e-09	5	-5	FALSE	FALSE	TRUE	TRUE
R_Retroauricular_crease|Actinobacteria-Actinomycetales	R-Retroauricular-crease	Actinobacteria-Actinomycetales	L_Retroauricular_crease|Actinomycetales-Propionibacteriaceae	L-Retroauricular-crease	Actinomycetales-Propionibacteriaceae	0.0350625	0.280214	1.66834e-20	4.1114e-28	0.0546851	0.11364	2.27735e-10	8.42854e-34	None	0.00273436	3.40387e-83	NA	0.269194	copresence	copresence	copresence	copresence	copresence	copresence	copresence	copresence	8.42854e-33	5.44651e-79	1.61993e-29	9	9	FALSE	FALSE	TRUE	TRUE
R_Retroauricular_crease|Bacteria-Proteobacteria	R-Retroauricular-crease	Bacteria-Proteobacteria	L_Retroauricular_crease|Neisseriaceae-unclassified	L-Retroauricular-crease	Neisseriaceae-unclassified	None	None	None	None	None	0.226316	None	None	1.29478e-21	8.10732e-08	5.31904e-26	0.102235	0.241492	nan	nan	nan	nan	nan	copresence	nan	nan	1.29478e-20	4.92958e-23	9.01713e-18	3	3	FALSE	FALSE	TRUE	TRUE
R_Retroauricular_crease|Bacteria-Proteobacteria	R-Retroauricular-crease	Bacteria-Proteobacteria	R_Retroauricular_crease|Bacillales-Staphylococcaceae	R-Retroauricular-crease	Bacillales-Staphylococcaceae	None	None	None	None	None	None	None	None	1.65459e-06	6.08512e-06	2.65016e-10	-0.0938046	-0.0988699	nan	nan	nan	nan	nan	nan	nan	nan	1.65459e-05	3.74746e-08	0.00113703	2	-2	FALSE	TRUE	TRUE	FALSE
R_Retroauricular_crease|Bacteria-Proteobacteria	R-Retroauricular-crease	Bacteria-Proteobacteria	R_Retroauricular_crease|Bacteria-Firmicutes	R-Retroauricular-crease	Bacteria-Firmicutes	None	None	None	None	None	None	None	None	3.65628e-07	0.000268032	2.35651e-09	-0.0613506	-0.112691	nan	nan	nan	nan	nan	nan	nan	nan	3.65628e-06	2.76396e-07	0.0002956	2	-2	FALSE	TRUE	TRUE	FALSE
R_Retroauricular_crease|Bacteria-Proteobacteria	R-Retroauricular-crease	Bacteria-Proteobacteria	R_Retroauricular_crease|Staphylococcaceae-Staphylococcus	R-Retroauricular-crease	Staphylococcaceae-Staphylococcus	None	None	None	None	None	None	None	None	0.000689845	3.69782e-05	4.71518e-07	-0.387326	-0.0991442	nan	nan	nan	nan	nan	nan	nan	nan	0.000369782	3.57631e-05	0.017263	2	-2	FALSE	TRUE	TRUE	FALSE
R_Retroauricular_crease|Bacteria-Proteobacteria	R-Retroauricular-crease	Bacteria-Proteobacteria	Anterior_nares|Neisseriaceae-unclassified	Anterior-nares	Neisseriaceae-unclassified	None	0.302868	None	None	None	None	None	None	2.40006e-06	None	1.10013e-05	0.333586	NA	nan	copresence	nan	nan	nan	nan	nan	nan	2.40006e-05	0.000593827	0.00159652	2	2	FALSE	FALSE	TRUE	TRUE
R_Retroauricular_crease|Bacteria-Proteobacteria	R-Retroauricular-crease	Bacteria-Proteobacteria	L_Antecubital_fossa|Actinomycetales-Propionibacteriaceae	L-Antecubital-fossa	Actinomycetales-Propionibacteriaceae	None	None	None	None	0.00157586	0.000851717	None	None	None	0.000111425	4.18048e-08	NA	-0.0302256	nan	nan	nan	nan	mutualExclusion	mutualExclusion	nan	nan	0.00111425	3.88823e-06	0.0438696	3	-3	FALSE	FALSE	TRUE	TRUE
R_Retroauricular_crease|Bacteria-Proteobacteria	R-Retroauricular-crease	Bacteria-Proteobacteria	L_Retroauricular_crease|Proteobacteria-Betaproteobacteria	L-Retroauricular-crease	Proteobacteria-Betaproteobacteria	None	0.295353	None	None	None	0.259591	None	None	None	3.71427e-07	4.8214e-06	NA	0.357228	nan	copresence	nan	nan	nan	copresence	nan	nan	3.71427e-06	0.000286326	0.000299522	3	3	FALSE	FALSE	TRUE	TRUE
R_Retroauricular_crease|Bacteria-Proteobacteria	R-Retroauricular-crease	Bacteria-Proteobacteria	R_Retroauricular_crease|Bacilli-Bacillales	R-Retroauricular-crease	Bacilli-Bacillales	None	None	None	None	None	None	None	None	2.55407e-05	0.000109448	5.78512e-08	-0.093898	-0.0985345	nan	nan	nan	nan	nan	nan	nan	nan	0.000255407	5.25626e-06	0.0125393	2	-2	FALSE	TRUE	TRUE	FALSE
R_Retroauricular_crease|Bacteria-Proteobacteria	R-Retroauricular-crease	Bacteria-Proteobacteria	L_Retroauricular_crease|Bacteria-Proteobacteria	L-Retroauricular-crease	Bacteria-Proteobacteria	0.105055	0.183884	None	None	0.134674	None	None	None	1.29478e-21	4.39162e-11	2.3906e-28	0.362527	0.25458	copresence	copresence	nan	nan	copresence	nan	nan	nan	1.29478e-20	2.98393e-25	9.01713e-18	5	5	TRUE	FALSE	TRUE	TRUE
R_Retroauricular_crease|Bacteria-Proteobacteria	R-Retroauricular-crease	Bacteria-Proteobacteria	R_Retroauricular_crease|Firmicutes-Bacilli	R-Retroauricular-crease	Firmicutes-Bacilli	None	None	None	None	None	None	None	None	3.85632e-07	8.95489e-06	9.45915e-11	-0.0713611	-0.135795	nan	nan	nan	nan	nan	nan	nan	nan	3.85632e-06	1.4423e-08	0.000309268	2	-2	FALSE	TRUE	TRUE	FALSE
R_Retroauricular_crease|Bacteria-Proteobacteria	R-Retroauricular-crease	Bacteria-Proteobacteria	L_Retroauricular_crease|Neisseriales-Neisseriaceae	L-Retroauricular-crease	Neisseriales-Neisseriaceae	None	0.277062	None	None	None	0.205931	None	None	1.29478e-21	7.31074e-07	2.60005e-24	0.0959523	0.182712	nan	copresence	nan	nan	nan	copresence	nan	nan	1.29478e-20	2.11068e-21	9.01713e-18	4	4	FALSE	FALSE	TRUE	TRUE
Throat|Pasteurellaceae-Pasteurella	Throat	Pasteurellaceae-Pasteurella	Tongue_dorsum|Pasteurellaceae-Pasteurella	Tongue-dorsum	Pasteurellaceae-Pasteurella	None	0.257951	None	None	None	None	None	None	7.57342e-28	None	1.26597e-26	0.915625	NA	nan	copresence	nan	nan	nan	nan	nan	nan	7.57342e-27	1.28736e-23	1.0666e-23	2	2	TRUE	FALSE	TRUE	TRUE
Anterior_nares|Bacteroidaceae-Bacteroides	Anterior-nares	Bacteroidaceae-Bacteroides	Anterior_nares|Bacteroidales-Porphyromonadaceae	Anterior-nares	Bacteroidales-Porphyromonadaceae	None	0.00297261	None	None	None	0.00997932	None	None	None	6.22513e-05	4.12385e-07	NA	0.10727	nan	copresence	nan	nan	nan	copresence	nan	nan	0.000622513	3.16632e-05	0.0268799	3	3	FALSE	TRUE	TRUE	TRUE
Anterior_nares|Bacteroidaceae-Bacteroides	Anterior-nares	Bacteroidaceae-Bacteroides	Anterior_nares|Clostridiales-Ruminococcaceae	Anterior-nares	Clostridiales-Ruminococcaceae	0.00833523	None	None	None	None	0.00321916	None	None	None	7.2911e-07	6.44921e-09	NA	0.464256	copresence	nan	nan	nan	nan	copresence	nan	nan	7.2911e-06	6.94876e-07	0.000548029	3	3	FALSE	TRUE	TRUE	TRUE
Anterior_nares|Bacteroidaceae-Bacteroides	Anterior-nares	Bacteroidaceae-Bacteroides	Anterior_nares|Porphyromonadaceae-Parabacteroides	Anterior-nares	Porphyromonadaceae-Parabacteroides	0.00642763	0.000274691	None	None	None	None	None	None	None	6.22513e-05	3.15287e-08	NA	0.0525888	copresence	copresence	nan	nan	nan	nan	nan	nan	0.000622513	3.00657e-06	0.0268799	3	3	FALSE	TRUE	TRUE	TRUE
Hard_palate|Bacilli-Bacillales	Hard-palate	Bacilli-Bacillales	Hard_palate|Clostridiales-Veillonellaceae	Hard-palate	Clostridiales-Veillonellaceae	None	None	None	None	0.00038515	9.84394e-05	None	None	None	1.64325e-18	1.08607e-22	NA	-0.0254143	nan	nan	nan	nan	mutualExclusion	mutualExclusion	nan	nan	1.64325e-17	7.53989e-20	7.60669e-15	3	-3	FALSE	TRUE	TRUE	TRUE
Hard_palate|Bacilli-Bacillales	Hard-palate	Bacilli-Bacillales	Hard_palate|Veillonellaceae-Veillonella	Hard-palate	Veillonellaceae-Veillonella	None	None	None	None	0.000331676	0.000111961	None	None	None	1.82368e-19	1.27094e-23	NA	-0.122507	nan	nan	nan	nan	mutualExclusion	mutualExclusion	nan	nan	1.82368e-18	9.74539e-21	9.63399e-16	3	-3	FALSE	TRUE	TRUE	TRUE
Supragingival_plaque|Fusobacteria-Fusobacteriales	Supragingival-plaque	Fusobacteria-Fusobacteriales	Supragingival_plaque|Bacteroidales-Porphyromonadaceae	Supragingival-plaque	Bacteroidales-Porphyromonadaceae	None	None	None	None	0.0343119	None	None	None	1.73635e-10	None	1.59944e-10	0.238386	NA	nan	nan	nan	nan	copresence	nan	nan	nan	1.73635e-09	2.35888e-08	2.69929e-07	2	2	FALSE	TRUE	TRUE	TRUE
Supragingival_plaque|Fusobacteria-Fusobacteriales	Supragingival-plaque	Fusobacteria-Fusobacteriales	Supragingival_plaque|Streptococcaceae-Streptococcus	Supragingival-plaque	Streptococcaceae-Streptococcus	0.000165893	2.00826e-05	None	None	None	0.000226734	None	None	None	0.000302865	1.93785e-12	NA	-0.101543	mutualExclusion	mutualExclusion	nan	nan	nan	mutualExclusion	nan	nan	0.000200826	3.79421e-10	0.0101822	4	-4	FALSE	TRUE	TRUE	TRUE
Supragingival_plaque|Fusobacteria-Fusobacteriales	Supragingival-plaque	Fusobacteria-Fusobacteriales	Subgingival_plaque|Firmicutes-Bacilli	Subgingival-plaque	Firmicutes-Bacilli	None	1.38778e-14	None	None	None	None	None	None	2.31545e-07	None	1.54841e-19	-0.050093	NA	nan	mutualExclusion	nan	nan	nan	nan	nan	nan	1.38778e-13	7.42116e-17	3.77834e-11	2	-2	FALSE	FALSE	TRUE	TRUE
Supragingival_plaque|Fusobacteria-Fusobacteriales	Supragingival-plaque	Fusobacteria-Fusobacteriales	Subgingival_plaque|Streptococcaceae-Streptococcus	Subgingival-plaque	Streptococcaceae-Streptococcus	None	1.29896e-14	None	None	None	None	None	None	2.60924e-09	None	1.78748e-21	-0.0421752	NA	nan	mutualExclusion	nan	nan	nan	nan	nan	nan	1.29896e-13	1.07368e-18	3.55182e-11	2	-2	FALSE	FALSE	TRUE	TRUE
Supragingival_plaque|Fusobacteria-Fusobacteriales	Supragingival-plaque	Fusobacteria-Fusobacteriales	Subgingival_plaque|Bacilli-Lactobacillales	Subgingival-plaque	Bacilli-Lactobacillales	None	1.28786e-14	None	None	None	None	None	None	5.0808e-16	None	4.46251e-28	-0.0494186	NA	nan	mutualExclusion	nan	nan	nan	nan	nan	nan	5.0808e-15	5.53883e-25	1.71872e-12	2	-2	FALSE	FALSE	TRUE	TRUE
Supragingival_plaque|Fusobacteria-Fusobacteriales	Supragingival-plaque	Fusobacteria-Fusobacteriales	Subgingival_plaque|Actinomycetales-Micrococcaceae	Subgingival-plaque	Actinomycetales-Micrococcaceae	None	None	None	None	0.00019671	2.77556e-15	None	None	None	None	2.35053e-17	NA	NA	nan	nan	nan	nan	mutualExclusion	mutualExclusion	nan	nan	2.77556e-14	8.49702e-15	8.41011e-12	2	-2	FALSE	FALSE	FALSE	TRUE
Supragingival_plaque|Fusobacteria-Fusobacteriales	Supragingival-plaque	Fusobacteria-Fusobacteriales	Subgingival_plaque|Lactobacillales-Streptococcaceae	Subgingival-plaque	Lactobacillales-Streptococcaceae	None	1.57652e-14	None	None	None	None	None	None	1.31823e-13	None	1.2976e-25	-0.0421706	NA	nan	mutualExclusion	nan	nan	nan	nan	nan	nan	1.57652e-13	1.14354e-22	4.24865e-11	2	-2	FALSE	FALSE	TRUE	TRUE
Supragingival_plaque|Fusobacteria-Fusobacteriales	Supragingival-plaque	Fusobacteria-Fusobacteriales	Supragingival_plaque|Firmicutes-Bacilli	Supragingival-plaque	Firmicutes-Bacilli	6.32654e-05	1.08766e-05	None	None	None	None	None	None	None	None	1.52052e-08	NA	NA	mutualExclusion	mutualExclusion	nan	nan	nan	nan	nan	nan	0.000108766	1.52256e-06	0.00603808	2	-2	FALSE	TRUE	FALSE	TRUE
Supragingival_plaque|Fusobacteria-Fusobacteriales	Supragingival-plaque	Fusobacteria-Fusobacteriales	Subgingival_plaque|Fusobacteria-Fusobacteriales	Subgingival-plaque	Fusobacteria-Fusobacteriales	None	None	None	None	0.0480734	None	None	None	1.63587e-07	0.0061985	1.49476e-08	0.219574	0.221428	nan	nan	nan	nan	copresence	nan	nan	nan	1.63587e-06	1.49744e-06	0.000140138	3	3	TRUE	FALSE	TRUE	TRUE
Supragingival_plaque|Fusobacteria-Fusobacteriales	Supragingival-plaque	Fusobacteria-Fusobacteriales	Subgingival_plaque|Micrococcaceae-Rothia	Subgingival-plaque	Micrococcaceae-Rothia	None	None	None	None	0.000219633	2.55351e-15	None	None	3.1527e-13	None	4.55979e-28	-0.0920938	NA	nan	nan	nan	nan	mutualExclusion	mutualExclusion	nan	nan	2.55351e-14	5.6543e-25	7.73907e-12	3	-3	FALSE	FALSE	TRUE	TRUE
Supragingival_plaque|Fusobacteria-Fusobacteriales	Supragingival-plaque	Fusobacteria-Fusobacteriales	Supragingival_plaque|Micrococcaceae-Rothia	Supragingival-plaque	Micrococcaceae-Rothia	0.00324716	0.000644046	None	None	0.00075459	0.000596701	None	None	9.73154e-05	None	7.93604e-12	-0.541678	NA	mutualExclusion	mutualExclusion	nan	nan	mutualExclusion	mutualExclusion	nan	nan	0.000973154	1.4066e-09	0.0389965	5	-5	FALSE	TRUE	TRUE	TRUE
Supragingival_plaque|Fusobacteria-Fusobacteriales	Supragingival-plaque	Fusobacteria-Fusobacteriales	Supragingival_plaque|Bacilli-Lactobacillales	Supragingival-plaque	Bacilli-Lactobacillales	6.3371e-05	8.33241e-06	None	None	None	None	None	None	None	None	1.18078e-08	NA	NA	mutualExclusion	mutualExclusion	nan	nan	nan	nan	nan	nan	8.33241e-05	1.20796e-06	0.00477171	2	-2	FALSE	TRUE	FALSE	TRUE
Supragingival_plaque|Fusobacteria-Fusobacteriales	Supragingival-plaque	Fusobacteria-Fusobacteriales	Supragingival_plaque|Lachnospiraceae-unclassified	Supragingival-plaque	Lachnospiraceae-unclassified	0.00661926	0.0809786	None	None	0.0224625	None	None	None	1.60161e-20	None	6.2467e-21	0.538778	NA	copresence	copresence	nan	nan	copresence	nan	nan	nan	1.60161e-19	3.49751e-18	9.59864e-17	4	4	FALSE	TRUE	TRUE	TRUE
Supragingival_plaque|Fusobacteria-Fusobacteriales	Supragingival-plaque	Fusobacteria-Fusobacteriales	Supragingival_plaque|Porphyromonadaceae-Porphyromonas	Supragingival-plaque	Porphyromonadaceae-Porphyromonas	None	None	None	None	0.045033	None	None	None	2.81377e-06	None	2.13908e-06	0.17572	NA	nan	nan	nan	nan	copresence	nan	nan	nan	2.81377e-05	0.000139572	0.00183397	2	2	FALSE	TRUE	TRUE	TRUE
Supragingival_plaque|Fusobacteria-Fusobacteriales	Supragingival-plaque	Fusobacteria-Fusobacteriales	Supragingival_plaque|Porphyromonadaceae-Tannerella	Supragingival-plaque	Porphyromonadaceae-Tannerella	0.0113182	None	None	None	0.0202301	None	None	None	5.40403e-06	None	2.86876e-07	0.344591	NA	copresence	nan	nan	nan	copresence	nan	nan	nan	5.40403e-05	2.28031e-05	0.00326062	3	3	FALSE	TRUE	TRUE	TRUE
Hard_palate|Actinomycetaceae-unclassified	Hard-palate	Actinomycetaceae-unclassified	Hard_palate|Lachnospiraceae-Oribacterium	Hard-palate	Lachnospiraceae-Oribacterium	None	None	None	None	None	None	None	None	0.000419028	8.66592e-10	1.07645e-11	0.0182577	0.00414657	nan	nan	nan	nan	nan	nan	nan	nan	8.66592e-09	1.85944e-09	1.1568e-06	2	2	FALSE	TRUE	TRUE	FALSE
Hard_palate|Actinomycetaceae-unclassified	Hard-palate	Actinomycetaceae-unclassified	Hard_palate|IncertaeSedisXIII-Mogibacterium	Hard-palate	IncertaeSedisXIII-Mogibacterium	None	None	None	None	None	None	None	None	0.000194971	8.19599e-06	3.39643e-08	0.0253995	0.0130703	nan	nan	nan	nan	nan	nan	nan	nan	8.19599e-05	3.21803e-06	0.00470922	2	2	FALSE	TRUE	TRUE	FALSE
Hard_palate|Actinomycetaceae-unclassified	Hard-palate	Actinomycetaceae-unclassified	Hard_palate|Actinomycetaceae-Actinomyces	Hard-palate	Actinomycetaceae-Actinomyces	None	None	None	None	None	None	None	None	0.000187362	5.27367e-05	1.92011e-07	0.0447348	0.0242225	nan	nan	nan	nan	nan	nan	nan	nan	0.000527367	1.57042e-05	0.0233187	2	2	FALSE	TRUE	TRUE	FALSE
Supragingival_plaque|Bacteroidia-Bacteroidales	Supragingival-plaque	Bacteroidia-Bacteroidales	Subgingival_plaque|Actinomycetales-Micrococcaceae	Subgingival-plaque	Actinomycetales-Micrococcaceae	None	None	None	None	0.00013085	None	None	None	1.41007e-06	None	4.31994e-09	-0.0734943	NA	nan	nan	nan	nan	mutualExclusion	nan	nan	nan	1.41007e-05	4.81835e-07	0.000989161	2	-2	FALSE	FALSE	TRUE	TRUE
Supragingival_plaque|Bacteroidia-Bacteroidales	Supragingival-plaque	Bacteroidia-Bacteroidales	Subgingival_plaque|Bacteroidia-Bacteroidales	Subgingival-plaque	Bacteroidia-Bacteroidales	None	None	None	None	0.0349931	None	None	None	3.26906e-09	None	2.73304e-09	0.347377	NA	nan	nan	nan	nan	copresence	nan	nan	nan	3.26906e-08	3.15872e-07	3.86604e-06	2	2	TRUE	FALSE	TRUE	TRUE
Supragingival_plaque|Bacteroidia-Bacteroidales	Supragingival-plaque	Bacteroidia-Bacteroidales	Supragingival_plaque|Micrococcaceae-Rothia	Supragingival-plaque	Micrococcaceae-Rothia	None	None	None	None	0.000492955	0.00072381	None	None	9.73154e-05	0.00702629	1.10621e-09	-0.0365504	-0.0669532	nan	nan	nan	nan	mutualExclusion	mutualExclusion	nan	nan	0.000973154	1.37404e-07	0.0389965	4	-4	FALSE	TRUE	TRUE	TRUE
Hard_palate|Lactobacillales-Carnobacteriaceae	Hard-palate	Lactobacillales-Carnobacteriaceae	Buccal_mucosa|Carnobacteriaceae-Granulicatella	Buccal-mucosa	Carnobacteriaceae-Granulicatella	None	None	None	None	None	None	None	None	4.43109e-05	0.00765653	5.39316e-06	0.206205	0.54351	nan	nan	nan	nan	nan	nan	nan	nan	0.000443109	0.000316017	0.0200362	2	2	FALSE	FALSE	TRUE	FALSE
Hard_palate|Lactobacillales-Carnobacteriaceae	Hard-palate	Lactobacillales-Carnobacteriaceae	Keratinized_gingiva|Bacteria-unclassified	Keratinized-gingiva	Bacteria-unclassified	None	None	None	None	None	None	None	None	0.000239859	9.7325e-07	5.41076e-09	0.0327598	0.013831	nan	nan	nan	nan	nan	nan	nan	nan	9.7325e-06	5.93581e-07	0.000712227	2	2	FALSE	FALSE	TRUE	FALSE
Hard_palate|Lactobacillales-Carnobacteriaceae	Hard-palate	Lactobacillales-Carnobacteriaceae	Keratinized_gingiva|Carnobacteriaceae-Granulicatella	Keratinized-gingiva	Carnobacteriaceae-Granulicatella	None	None	None	None	None	None	None	None	0.000239859	9.7325e-07	5.41076e-09	0.176145	0.271515	nan	nan	nan	nan	nan	nan	nan	nan	9.7325e-06	5.93581e-07	0.000712227	2	2	FALSE	FALSE	TRUE	FALSE
Tongue_dorsum|Spirochaetes-Spirochaetales	Tongue-dorsum	Spirochaetes-Spirochaetales	Tongue_dorsum|Clostridiales-unclassified	Tongue-dorsum	Clostridiales-unclassified	None	None	None	None	None	None	None	None	1.93167e-08	0.00104547	5.17509e-10	0.0548584	0.189772	nan	nan	nan	nan	nan	nan	nan	nan	1.93167e-07	6.88738e-08	1.98499e-05	2	2	FALSE	TRUE	TRUE	FALSE
Supragingival_plaque|Burkholderiales-unclassified	Supragingival-plaque	Burkholderiales-unclassified	Buccal_mucosa|Proteobacteria-unclassified	Buccal-mucosa	Proteobacteria-unclassified	None	None	None	None	None	None	None	None	1.26659e-06	0.023002	5.3465e-07	0.0427544	0.082775	nan	nan	nan	nan	nan	nan	nan	nan	1.26659e-05	4.00302e-05	0.000897997	2	2	FALSE	FALSE	TRUE	FALSE
Supragingival_plaque|Burkholderiales-unclassified	Supragingival-plaque	Burkholderiales-unclassified	Supragingival_plaque|Betaproteobacteria-unclassified	Supragingival-plaque	Betaproteobacteria-unclassified	None	None	None	None	None	None	None	None	5.34388e-16	0.000158209	3.79751e-18	0.577203	0.45387	nan	nan	nan	nan	nan	nan	nan	nan	5.34388e-15	1.53527e-15	1.80083e-12	2	2	FALSE	TRUE	TRUE	FALSE
Saliva|Coriobacteriales-Coriobacteriaceae	Saliva	Coriobacteriales-Coriobacteriaceae	Tongue_dorsum|IncertaeSedisXI-Parvimonas	Tongue-dorsum	IncertaeSedisXI-Parvimonas	None	None	None	None	None	None	None	None	8.86914e-11	0.0102415	2.60938e-11	-0.014169	-0.0876429	nan	nan	nan	nan	nan	nan	nan	nan	8.86914e-10	4.30331e-09	1.44989e-07	2	-2	FALSE	FALSE	TRUE	FALSE
Saliva|Coriobacteriales-Coriobacteriaceae	Saliva	Coriobacteriales-Coriobacteriaceae	Throat|Bacteria-Proteobacteria	Throat	Bacteria-Proteobacteria	None	None	None	None	None	None	None	None	1.2164e-08	0.000845424	2.70467e-10	-0.0781231	-0.0575674	nan	nan	nan	nan	nan	nan	nan	nan	1.2164e-07	3.80509e-08	1.29155e-05	2	-2	FALSE	FALSE	TRUE	FALSE
Saliva|Coriobacteriales-Coriobacteriaceae	Saliva	Coriobacteriales-Coriobacteriaceae	Saliva|Clostridiales-Veillonellaceae	Saliva	Clostridiales-Veillonellaceae	None	None	None	None	None	None	None	None	4.67775e-19	2.02558e-09	5.99055e-26	0.0665914	0.0170525	nan	nan	nan	nan	nan	nan	nan	nan	4.67775e-18	5.5211e-23	2.32153e-15	2	2	FALSE	TRUE	TRUE	FALSE
Saliva|Coriobacteriales-Coriobacteriaceae	Saliva	Coriobacteriales-Coriobacteriaceae	Throat|Coriobacteriaceae-Atopobium	Throat	Coriobacteriaceae-Atopobium	0.0375149	None	None	None	None	None	None	None	1.2164e-08	None	1.0271e-08	0.126442	NA	copresence	nan	nan	nan	nan	nan	nan	nan	1.2164e-07	1.06112e-06	1.29155e-05	2	2	FALSE	FALSE	TRUE	TRUE
Saliva|Coriobacteriales-Coriobacteriaceae	Saliva	Coriobacteriales-Coriobacteriaceae	Tongue_dorsum|Porphyromonadaceae-Porphyromonas	Tongue-dorsum	Porphyromonadaceae-Porphyromonas	0.000313118	None	None	None	0.00453319	None	None	None	8.86914e-11	None	8.91051e-14	-0.059377	NA	mutualExclusion	nan	nan	nan	mutualExclusion	nan	nan	nan	8.86914e-10	2.04738e-11	1.44989e-07	3	-3	FALSE	FALSE	TRUE	TRUE
Saliva|Coriobacteriales-Coriobacteriaceae	Saliva	Coriobacteriales-Coriobacteriaceae	Palatine_Tonsils|Neisseriales-Neisseriaceae	Palatine-Tonsils	Neisseriales-Neisseriaceae	None	None	None	None	None	None	None	None	4.19671e-12	0.0139827	1.84651e-12	-0.0683907	-0.160409	nan	nan	nan	nan	nan	nan	nan	nan	4.19671e-11	3.63142e-10	8.41672e-09	2	-2	FALSE	FALSE	TRUE	FALSE
Saliva|Coriobacteriales-Coriobacteriaceae	Saliva	Coriobacteriales-Coriobacteriaceae	Tongue_dorsum|Bacteria-Proteobacteria	Tongue-dorsum	Bacteria-Proteobacteria	None	None	None	None	0.00238965	None	None	None	6.15789e-16	0.000746061	1.33258e-18	-0.0145739	-0.0690979	nan	nan	nan	nan	mutualExclusion	nan	nan	nan	6.15789e-15	5.6112e-16	2.05584e-12	3	-3	FALSE	FALSE	TRUE	TRUE
Saliva|Coriobacteriales-Coriobacteriaceae	Saliva	Coriobacteriales-Coriobacteriaceae	Tongue_dorsum|Proteobacteria-Betaproteobacteria	Tongue-dorsum	Proteobacteria-Betaproteobacteria	None	None	None	None	0.004516	None	None	None	None	2.03955e-05	1.58425e-06	NA	-0.131187	nan	nan	nan	nan	mutualExclusion	nan	nan	nan	0.000203955	0.000105851	0.0103207	2	-2	FALSE	FALSE	TRUE	TRUE
Saliva|Coriobacteriales-Coriobacteriaceae	Saliva	Coriobacteriales-Coriobacteriaceae	Throat|Porphyromonadaceae-Porphyromonas	Throat	Porphyromonadaceae-Porphyromonas	0.0002943	None	None	None	None	None	None	None	1.2164e-08	None	9.79296e-11	-0.0604786	NA	mutualExclusion	nan	nan	nan	nan	nan	nan	nan	1.2164e-07	1.48096e-08	1.29155e-05	2	-2	FALSE	FALSE	TRUE	TRUE
Saliva|Coriobacteriales-Coriobacteriaceae	Saliva	Coriobacteriales-Coriobacteriaceae	Saliva|Porphyromonadaceae-Porphyromonas	Saliva	Porphyromonadaceae-Porphyromonas	None	None	None	None	0.0022431	None	None	None	5.14848e-07	0.00957586	3.80917e-09	-0.0273316	-0.0781871	nan	nan	nan	nan	mutualExclusion	nan	nan	nan	5.14848e-06	4.28295e-07	0.000401054	3	-3	FALSE	TRUE	TRUE	TRUE
Saliva|Coriobacteriales-Coriobacteriaceae	Saliva	Coriobacteriales-Coriobacteriaceae	Throat|Coriobacteriales-Coriobacteriaceae	Throat	Coriobacteriales-Coriobacteriaceae	0.0419479	None	None	None	None	None	None	None	1.2164e-08	None	1.14277e-08	0.112736	NA	copresence	nan	nan	nan	nan	nan	nan	nan	1.2164e-07	1.17178e-06	1.29155e-05	2	2	TRUE	FALSE	TRUE	TRUE
Saliva|Coriobacteriales-Coriobacteriaceae	Saliva	Coriobacteriales-Coriobacteriaceae	Palatine_Tonsils|Porphyromonadaceae-Porphyromonas	Palatine-Tonsils	Porphyromonadaceae-Porphyromonas	None	None	None	None	None	None	None	None	4.19671e-12	0.0329746	4.23579e-12	-0.0763187	-0.220826	nan	nan	nan	nan	nan	nan	nan	nan	4.19671e-11	7.86335e-10	8.41672e-09	2	-2	FALSE	FALSE	TRUE	FALSE
Saliva|Coriobacteriales-Coriobacteriaceae	Saliva	Coriobacteriales-Coriobacteriaceae	Saliva|Bacteroidales-Porphyromonadaceae	Saliva	Bacteroidales-Porphyromonadaceae	None	None	None	None	0.0016092	None	None	None	4.67775e-19	0.0165095	1.79528e-20	-0.0594215	-0.0967527	nan	nan	nan	nan	mutualExclusion	nan	nan	nan	4.67775e-18	9.51803e-18	2.32153e-15	3	-3	FALSE	TRUE	TRUE	TRUE
Saliva|Coriobacteriales-Coriobacteriaceae	Saliva	Coriobacteriales-Coriobacteriaceae	Saliva|Veillonellaceae-Megasphaera	Saliva	Veillonellaceae-Megasphaera	0.0379023	None	None	None	None	None	None	None	4.67775e-19	None	8.24061e-19	0.247382	NA	copresence	nan	nan	nan	nan	nan	nan	nan	4.67775e-18	3.5906e-16	2.32153e-15	2	2	FALSE	TRUE	TRUE	TRUE
Saliva|Coriobacteriales-Coriobacteriaceae	Saliva	Coriobacteriales-Coriobacteriaceae	Palatine_Tonsils|Veillonellaceae-Anaeroglobus	Palatine-Tonsils	Veillonellaceae-Anaeroglobus	None	None	None	None	None	None	None	None	4.19671e-12	0.0329746	4.23579e-12	0.0117128	0.144423	nan	nan	nan	nan	nan	nan	nan	nan	4.19671e-11	7.86335e-10	8.41672e-09	2	2	FALSE	FALSE	TRUE	FALSE
Saliva|Coriobacteriales-Coriobacteriaceae	Saliva	Coriobacteriales-Coriobacteriaceae	Tongue_dorsum|Neisseriaceae-Neisseria	Tongue-dorsum	Neisseriaceae-Neisseria	None	None	None	None	0.00481887	None	None	None	8.86914e-11	2.6505e-05	9.07682e-15	-0.10837	-0.132589	nan	nan	nan	nan	mutualExclusion	nan	nan	nan	8.86914e-10	2.32671e-12	1.44989e-07	3	-3	FALSE	FALSE	TRUE	TRUE
Saliva|Coriobacteriales-Coriobacteriaceae	Saliva	Coriobacteriales-Coriobacteriaceae	Tongue_dorsum|Coriobacteriaceae-Atopobium	Tongue-dorsum	Coriobacteriaceae-Atopobium	0.0358265	None	None	None	0.076641	0.204179	None	None	8.86914e-11	0.000462964	2.29961e-12	0.242846	0.678259	copresence	nan	nan	nan	copresence	copresence	nan	nan	8.86914e-10	4.47284e-10	1.44989e-07	5	5	FALSE	FALSE	TRUE	TRUE
Throat|Erysipelotrichales-Erysipelotrichaceae	Throat	Erysipelotrichales-Erysipelotrichaceae	Throat|TM7generaincertaesedis-unclassified	Throat	TM7generaincertaesedis-unclassified	0.00703417	None	None	None	None	None	None	None	1.35326e-07	None	2.07254e-08	0.171707	NA	copresence	nan	nan	nan	nan	nan	nan	nan	1.35326e-06	2.03467e-06	0.000118786	2	2	FALSE	TRUE	TRUE	TRUE
Throat|Erysipelotrichales-Erysipelotrichaceae	Throat	Erysipelotrichales-Erysipelotrichaceae	Throat|Lachnospiraceae-Moryella	Throat	Lachnospiraceae-Moryella	0.00434756	None	None	None	None	None	None	None	1.35326e-07	0.000767641	1.95756e-10	0.0641441	0.225163	copresence	nan	nan	nan	nan	nan	nan	nan	1.35326e-06	2.84784e-08	0.000118786	3	3	FALSE	TRUE	TRUE	TRUE
Tongue_dorsum|Carnobacteriaceae-Granulicatella	Tongue-dorsum	Carnobacteriaceae-Granulicatella	Throat|TM7generaincertaesedis-unclassified	Throat	TM7generaincertaesedis-unclassified	None	None	None	None	None	None	None	None	1.10711e-06	1.67094e-06	5.1827e-11	0.0374901	0.058455	nan	nan	nan	nan	nan	nan	nan	nan	8.3547e-06	8.1533e-09	0.00061987	2	2	FALSE	FALSE	TRUE	FALSE
Tongue_dorsum|Carnobacteriaceae-Granulicatella	Tongue-dorsum	Carnobacteriaceae-Granulicatella	Tongue_dorsum|Streptococcaceae-Streptococcus	Tongue-dorsum	Streptococcaceae-Streptococcus	None	None	None	None	0.0195366	None	None	None	None	4.36787e-11	2.45672e-11	NA	0.532173	nan	nan	nan	nan	copresence	nan	nan	nan	4.36787e-10	4.07431e-09	7.42273e-08	2	2	FALSE	TRUE	TRUE	TRUE
Tongue_dorsum|Carnobacteriaceae-Granulicatella	Tongue-dorsum	Carnobacteriaceae-Granulicatella	Hard_palate|Fusobacteria-Fusobacteriales	Hard-palate	Fusobacteria-Fusobacteriales	None	None	None	None	None	None	None	None	4.37277e-06	1.15513e-05	1.24807e-09	-0.146886	-0.120111	nan	nan	nan	nan	nan	nan	nan	nan	4.37277e-05	1.53689e-07	0.00271474	2	-2	FALSE	FALSE	TRUE	FALSE
Tongue_dorsum|Carnobacteriaceae-Granulicatella	Tongue-dorsum	Carnobacteriaceae-Granulicatella	Tongue_dorsum|Clostridiales-unclassified	Tongue-dorsum	Clostridiales-unclassified	None	None	None	None	0.00212473	None	None	None	2.13088e-10	None	1.33216e-11	-0.0328985	NA	nan	nan	nan	nan	mutualExclusion	nan	nan	nan	2.13088e-09	2.2656e-09	3.25867e-07	2	-2	FALSE	TRUE	TRUE	TRUE
Tongue_dorsum|Carnobacteriaceae-Granulicatella	Tongue-dorsum	Carnobacteriaceae-Granulicatella	Tongue_dorsum|Lactobacillales-unclassified	Tongue-dorsum	Lactobacillales-unclassified	None	None	None	None	None	None	None	None	2.13088e-10	4.36787e-11	4.38597e-19	0.0124638	0.249792	nan	nan	nan	nan	nan	nan	nan	nan	4.36787e-10	1.96125e-16	7.42273e-08	2	2	FALSE	TRUE	TRUE	FALSE
Tongue_dorsum|Carnobacteriaceae-Granulicatella	Tongue-dorsum	Carnobacteriaceae-Granulicatella	Tongue_dorsum|Fusobacteria-Fusobacteriales	Tongue-dorsum	Fusobacteria-Fusobacteriales	0.000302547	0.000260233	None	None	0.0017354	0.000327809	None	None	2.13088e-10	4.36787e-11	9.95722e-27	-0.217928	-0.223606	mutualExclusion	mutualExclusion	nan	nan	mutualExclusion	mutualExclusion	nan	nan	4.36787e-10	1.03555e-23	7.42273e-08	6	-6	FALSE	TRUE	TRUE	TRUE
Tongue_dorsum|Carnobacteriaceae-Granulicatella	Tongue-dorsum	Carnobacteriaceae-Granulicatella	Hard_palate|Bacteroidetes-unclassified	Hard-palate	Bacteroidetes-unclassified	None	None	None	None	None	None	None	None	4.37277e-06	1.15513e-05	1.24807e-09	-0.0201564	-0.0544831	nan	nan	nan	nan	nan	nan	nan	nan	4.37277e-05	1.53689e-07	0.00271474	2	-2	FALSE	FALSE	TRUE	FALSE
Throat|TM7generaincertaesedis-unclassified	Throat	TM7generaincertaesedis-unclassified	Tongue_dorsum|TM7generaincertaesedis-unclassified	Tongue-dorsum	TM7generaincertaesedis-unclassified	0.00747875	None	None	None	0.0281644	0.163738	None	None	3.20368e-06	1.67094e-06	1.48427e-11	0.302952	0.437966	copresence	nan	nan	nan	copresence	copresence	nan	nan	1.60184e-05	2.51271e-09	0.0011022	5	5	TRUE	FALSE	TRUE	TRUE
Throat|TM7generaincertaesedis-unclassified	Throat	TM7generaincertaesedis-unclassified	Throat|Lachnospiraceae-Moryella	Throat	Lachnospiraceae-Moryella	0.00190505	None	None	None	None	None	None	None	3.229e-05	None	1.08289e-06	0.118366	NA	copresence	nan	nan	nan	nan	nan	nan	nan	0.0003229	7.57486e-05	0.0154014	2	2	FALSE	TRUE	TRUE	TRUE
L_Antecubital_fossa|Clostridia-Clostridiales	L-Antecubital-fossa	Clostridia-Clostridiales	R_Antecubital_fossa|Actinobacteria-Actinomycetales	R-Antecubital-fossa	Actinobacteria-Actinomycetales	None	None	None	None	None	1.34514e-05	None	None	0.000628589	None	1.65628e-07	-0.272576	NA	nan	nan	nan	nan	nan	mutualExclusion	nan	nan	0.000134514	1.36804e-05	0.0072543	2	-2	FALSE	FALSE	TRUE	TRUE
L_Antecubital_fossa|Clostridia-Clostridiales	L-Antecubital-fossa	Clostridia-Clostridiales	L_Antecubital_fossa|Bacteria-Bacteroidetes	L-Antecubital-fossa	Bacteria-Bacteroidetes	6.66861e-05	None	None	None	0.0274593	None	None	None	None	None	2.60217e-05	NA	NA	copresence	nan	nan	nan	copresence	nan	nan	nan	0.000666861	0.0012459	0.0284548	2	2	FALSE	TRUE	FALSE	TRUE
Keratinized_gingiva|Bacteria-Firmicutes	Keratinized-gingiva	Bacteria-Firmicutes	Buccal_mucosa|Lactobacillales-Streptococcaceae	Buccal-mucosa	Lactobacillales-Streptococcaceae	None	None	0.230151	0.157846	None	None	5.74358e-10	6.24317e-16	None	None	4.83638e-22	NA	NA	nan	nan	copresence	copresence	nan	nan	copresence	copresence	6.24317e-15	3.17033e-19	2.07648e-12	4	4	FALSE	FALSE	FALSE	TRUE
Keratinized_gingiva|Bacteria-Firmicutes	Keratinized-gingiva	Bacteria-Firmicutes	Tongue_dorsum|Bacteria-Firmicutes	Tongue-dorsum	Bacteria-Firmicutes	None	None	4.73317e-06	1.30853e-06	None	None	0.086035	0.227275	None	None	5.88327e-10	NA	NA	nan	nan	copresence	copresence	nan	nan	copresence	copresence	1.30853e-05	7.73683e-08	0.000925093	4	4	TRUE	FALSE	FALSE	TRUE
Keratinized_gingiva|Bacteria-Firmicutes	Keratinized-gingiva	Bacteria-Firmicutes	Hard_palate|Lactobacillales-Streptococcaceae	Hard-palate	Lactobacillales-Streptococcaceae	None	None	1.18507e-06	7.46808e-12	None	None	None	None	None	None	3.56361e-16	NA	NA	nan	nan	copresence	copresence	nan	nan	nan	nan	7.46808e-11	1.11228e-13	1.42769e-08	2	2	FALSE	FALSE	FALSE	TRUE
Keratinized_gingiva|Bacteria-Firmicutes	Keratinized-gingiva	Bacteria-Firmicutes	Supragingival_plaque|Bacteria-Firmicutes	Supragingival-plaque	Bacteria-Firmicutes	None	None	None	4.86202e-06	None	None	0.107308	0.203424	0.00117671	0.0187873	5.86841e-08	0.212211	0.36894	nan	nan	nan	copresence	nan	nan	copresence	copresence	4.86202e-05	5.31738e-06	0.00297358	5	5	TRUE	FALSE	TRUE	TRUE
Keratinized_gingiva|Bacteria-Firmicutes	Keratinized-gingiva	Bacteria-Firmicutes	Buccal_mucosa|Bacteria-Firmicutes	Buccal-mucosa	Bacteria-Firmicutes	None	None	0.183771	0.0434927	None	None	4.43819e-09	5.15969e-19	None	None	9.2512e-25	NA	NA	nan	nan	copresence	copresence	nan	nan	copresence	copresence	5.15969e-18	7.76631e-22	2.54549e-15	4	4	TRUE	FALSE	FALSE	TRUE
Keratinized_gingiva|Bacteria-Firmicutes	Keratinized-gingiva	Bacteria-Firmicutes	Buccal_mucosa|Bacilli-Lactobacillales	Buccal-mucosa	Bacilli-Lactobacillales	None	None	0.206304	0.101329	None	None	3.02706e-05	6.39615e-10	None	None	3.2725e-12	NA	NA	nan	nan	copresence	copresence	nan	nan	copresence	copresence	6.39615e-09	6.16488e-10	8.80814e-07	4	4	FALSE	FALSE	FALSE	TRUE
Keratinized_gingiva|Bacteria-Firmicutes	Keratinized-gingiva	Bacteria-Firmicutes	Buccal_mucosa|Streptococcaceae-Streptococcus	Buccal-mucosa	Streptococcaceae-Streptococcus	None	None	0.184368	0.219603	None	None	7.17169e-05	1.35344e-07	None	None	1.69859e-09	NA	NA	nan	nan	copresence	copresence	nan	nan	copresence	copresence	1.35344e-06	2.04298e-07	0.000118794	4	4	FALSE	FALSE	FALSE	TRUE
Keratinized_gingiva|Bacteria-Firmicutes	Keratinized-gingiva	Bacteria-Firmicutes	Palatine_Tonsils|Bacteria-Firmicutes	Palatine-Tonsils	Bacteria-Firmicutes	None	None	1.49512e-08	5.68158e-15	None	None	0.0240016	0.00674781	0.00501623	None	5.41216e-23	0.55845	NA	nan	nan	copresence	copresence	nan	nan	copresence	copresence	5.68158e-14	3.90215e-20	1.60749e-11	5	5	TRUE	FALSE	TRUE	TRUE
Keratinized_gingiva|Bacteria-Firmicutes	Keratinized-gingiva	Bacteria-Firmicutes	Hard_palate|Bacteria-Firmicutes	Hard-palate	Bacteria-Firmicutes	None	None	2.40227e-08	3.85908e-10	None	None	0.092389	0.0815584	None	None	1.07016e-15	NA	NA	nan	nan	copresence	copresence	nan	nan	copresence	copresence	3.85908e-09	3.13882e-13	5.63926e-07	4	4	TRUE	FALSE	FALSE	TRUE
Keratinized_gingiva|Bacteria-Firmicutes	Keratinized-gingiva	Bacteria-Firmicutes	Hard_palate|Firmicutes-Bacilli	Hard-palate	Firmicutes-Bacilli	None	None	6.68829e-10	1.11707e-14	None	None	None	None	None	None	4.05325e-22	NA	NA	nan	nan	copresence	copresence	nan	nan	nan	nan	1.11707e-13	2.68339e-19	3.07664e-11	2	2	FALSE	FALSE	FALSE	TRUE
Keratinized_gingiva|Bacteria-Firmicutes	Keratinized-gingiva	Bacteria-Firmicutes	Keratinized_gingiva|Fusobacteriales-Fusobacteriaceae	Keratinized-gingiva	Fusobacteriales-Fusobacteriaceae	0.0232515	0.0135635	None	None	None	None	None	None	5.98988e-18	None	2.24273e-18	-0.403621	NA	mutualExclusion	mutualExclusion	nan	nan	nan	nan	nan	nan	5.98988e-17	9.19864e-16	2.57527e-14	3	-3	FALSE	TRUE	TRUE	TRUE
Keratinized_gingiva|Bacteria-Firmicutes	Keratinized-gingiva	Bacteria-Firmicutes	Hard_palate|Bacilli-Lactobacillales	Hard-palate	Bacilli-Lactobacillales	None	None	9.94416e-09	2.2314e-13	None	None	None	0.00255149	None	None	8.41975e-21	NA	NA	nan	nan	copresence	copresence	nan	nan	nan	copresence	2.2314e-12	4.69637e-18	5.33093e-10	3	3	FALSE	FALSE	FALSE	TRUE
Keratinized_gingiva|Bacteria-Firmicutes	Keratinized-gingiva	Bacteria-Firmicutes	Buccal_mucosa|Firmicutes-Bacilli	Buccal-mucosa	Firmicutes-Bacilli	None	None	0.176389	0.0677545	None	None	2.84744e-06	2.69656e-11	None	None	1.17874e-14	NA	NA	nan	nan	copresence	copresence	nan	nan	copresence	copresence	2.69656e-10	2.97605e-12	4.73128e-08	4	4	FALSE	FALSE	FALSE	TRUE
Keratinized_gingiva|Bacteria-Firmicutes	Keratinized-gingiva	Bacteria-Firmicutes	Throat|Bacteria-Firmicutes	Throat	Bacteria-Firmicutes	None	None	0.000419509	1.35365e-05	None	None	None	0.0673836	None	None	9.86398e-08	NA	NA	nan	nan	copresence	copresence	nan	nan	nan	copresence	0.000135365	8.53094e-06	0.00729638	3	3	TRUE	FALSE	FALSE	TRUE
Keratinized_gingiva|Bacteria-Firmicutes	Keratinized-gingiva	Bacteria-Firmicutes	Keratinized_gingiva|Porphyromonadaceae-Porphyromonas	Keratinized-gingiva	Porphyromonadaceae-Porphyromonas	0.0215894	0.0225538	None	None	None	None	None	None	None	7.04169e-05	5.68868e-06	NA	-0.78781	mutualExclusion	mutualExclusion	nan	nan	nan	nan	nan	nan	0.000704169	0.00033168	0.0298297	3	-3	FALSE	TRUE	TRUE	TRUE
Throat|Lactobacillales-Streptococcaceae	Throat	Lactobacillales-Streptococcaceae	Throat|Bacteroidia-Bacteroidales	Throat	Bacteroidia-Bacteroidales	0.000425597	2.26557e-05	None	None	None	None	None	None	None	None	1.87609e-07	NA	NA	mutualExclusion	mutualExclusion	nan	nan	nan	nan	nan	nan	0.000226557	1.53622e-05	0.0113165	2	-2	FALSE	TRUE	FALSE	TRUE
Throat|Lactobacillales-Streptococcaceae	Throat	Lactobacillales-Streptococcaceae	Throat|Fusobacteria-Fusobacteriales	Throat	Fusobacteria-Fusobacteriales	5.0511e-05	3.29538e-06	None	None	None	None	None	None	None	None	3.91435e-09	NA	NA	mutualExclusion	mutualExclusion	nan	nan	nan	nan	nan	nan	3.29538e-05	4.3862e-07	0.00211089	2	-2	FALSE	TRUE	FALSE	TRUE
Throat|Lactobacillales-Streptococcaceae	Throat	Lactobacillales-Streptococcaceae	Throat|Bacteria-Bacteroidetes	Throat	Bacteria-Bacteroidetes	9.85176e-05	4.81589e-06	None	None	None	None	None	None	None	None	1.06604e-08	NA	NA	mutualExclusion	mutualExclusion	nan	nan	nan	nan	nan	nan	4.81589e-05	1.09895e-06	0.00294931	2	-2	FALSE	TRUE	FALSE	TRUE
Throat|Lactobacillales-Streptococcaceae	Throat	Lactobacillales-Streptococcaceae	Throat|Fusobacteriaceae-Fusobacterium	Throat	Fusobacteriaceae-Fusobacterium	0.00139224	5.53044e-05	None	None	None	None	None	None	None	None	1.33817e-06	NA	NA	mutualExclusion	mutualExclusion	nan	nan	nan	nan	nan	nan	0.000553044	9.12783e-05	0.0242516	2	-2	FALSE	TRUE	FALSE	TRUE
Subgingival_plaque|Bacilli-Lactobacillales	Subgingival-plaque	Bacilli-Lactobacillales	Subgingival_plaque|Bacteria-Bacteroidetes	Subgingival-plaque	Bacteria-Bacteroidetes	7.70956e-05	6.70656e-07	None	None	0.00197004	0.00101233	None	None	0.0014119	None	2.35925e-14	-0.690327	NA	mutualExclusion	mutualExclusion	nan	nan	mutualExclusion	mutualExclusion	nan	nan	6.70656e-06	5.77666e-12	0.000509806	5	-5	FALSE	TRUE	TRUE	TRUE
Subgingival_plaque|Bacilli-Lactobacillales	Subgingival-plaque	Bacilli-Lactobacillales	Subgingival_plaque|Fusobacteria-Fusobacteriales	Subgingival-plaque	Fusobacteria-Fusobacteriales	0.00378144	8.64045e-05	None	None	0.000440394	0.000263791	None	None	0.0014119	None	4.90881e-12	-0.187924	NA	mutualExclusion	mutualExclusion	nan	nan	mutualExclusion	mutualExclusion	nan	nan	0.000864045	9.02196e-10	0.0352822	5	-5	FALSE	TRUE	TRUE	TRUE
Subgingival_plaque|Bacilli-Lactobacillales	Subgingival-plaque	Bacilli-Lactobacillales	Subgingival_plaque|Spirochaetaceae-Treponema	Subgingival-plaque	Spirochaetaceae-Treponema	0.000906085	None	None	None	0.0159595	None	None	None	6.45789e-12	None	6.71514e-14	-0.04664	NA	mutualExclusion	nan	nan	nan	mutualExclusion	nan	nan	nan	6.45789e-11	1.5537e-11	1.25041e-08	3	-3	FALSE	TRUE	TRUE	TRUE
Subgingival_plaque|Bacilli-Lactobacillales	Subgingival-plaque	Bacilli-Lactobacillales	Subgingival_plaque|Bacteroidia-Bacteroidales	Subgingival-plaque	Bacteroidia-Bacteroidales	0.000104938	2.85086e-05	None	None	0.00239583	0.00152392	None	None	0.0014119	None	1.6042e-12	-0.0447604	NA	mutualExclusion	mutualExclusion	nan	nan	mutualExclusion	mutualExclusion	nan	nan	0.000285086	3.18032e-10	0.0138219	5	-5	FALSE	TRUE	TRUE	TRUE
Subgingival_plaque|Bacilli-Lactobacillales	Subgingival-plaque	Bacilli-Lactobacillales	Vaginal_introitus|Clostridiales-Ruminococcaceae	Vaginal-introitus	Clostridiales-Ruminococcaceae	None	None	None	None	None	None	None	None	3.63299e-05	0.00834221	4.85196e-06	-0.0140402	-0.0765965	nan	nan	nan	nan	nan	nan	nan	nan	0.000363299	0.000288093	0.0170142	2	-2	FALSE	FALSE	TRUE	FALSE
Subgingival_plaque|Bacilli-Lactobacillales	Subgingival-plaque	Bacilli-Lactobacillales	Subgingival_plaque|Spirochaetes-Spirochaetales	Subgingival-plaque	Spirochaetes-Spirochaetales	0.000815047	None	None	None	0.0163102	None	None	None	5.2659e-10	None	3.95333e-12	-0.0461511	NA	mutualExclusion	nan	nan	nan	mutualExclusion	nan	nan	nan	5.2659e-09	7.37508e-10	7.39428e-07	3	-3	FALSE	TRUE	TRUE	TRUE
Subgingival_plaque|Bacilli-Lactobacillales	Subgingival-plaque	Bacilli-Lactobacillales	Subgingival_plaque|Spirochaetales-Spirochaetaceae	Subgingival-plaque	Spirochaetales-Spirochaetaceae	0.000843861	None	None	None	0.014306	None	None	None	1.34553e-09	None	8.71985e-12	-0.0486746	NA	mutualExclusion	nan	nan	nan	mutualExclusion	nan	nan	nan	1.34553e-08	1.53122e-09	1.72504e-06	3	-3	FALSE	TRUE	TRUE	TRUE
Subgingival_plaque|Bacilli-Lactobacillales	Subgingival-plaque	Bacilli-Lactobacillales	Subgingival_plaque|Prevotellaceae-Prevotella	Subgingival-plaque	Prevotellaceae-Prevotella	0.000243633	0.000131392	None	None	None	None	None	None	None	None	5.84437e-07	NA	NA	mutualExclusion	mutualExclusion	nan	nan	nan	nan	nan	nan	0.00121816	4.34711e-05	0.0471034	2	-2	FALSE	TRUE	FALSE	TRUE
Subgingival_plaque|Bacilli-Lactobacillales	Subgingival-plaque	Bacilli-Lactobacillales	Supragingival_plaque|Bacilli-Lactobacillales	Supragingival-plaque	Bacilli-Lactobacillales	0.0592224	0.222135	None	None	None	None	None	None	5.0808e-16	0.0231991	2.25189e-15	0.0129581	0.348185	copresence	mutualExclusion	nan	nan	nan	nan	nan	nan	5.0808e-15	6.27239e-13	1.71872e-12	4	2	TRUE	FALSE	TRUE	TRUE
Saliva|Streptococcaceae-Streptococcus	Saliva	Streptococcaceae-Streptococcus	Saliva|Bacteria-Bacteroidetes	Saliva	Bacteria-Bacteroidetes	None	5.02499e-05	None	None	None	None	None	None	0.00981956	None	7.65899e-06	-0.558037	NA	nan	mutualExclusion	nan	nan	nan	nan	nan	nan	0.000502499	0.000431426	0.0223711	2	-2	FALSE	TRUE	TRUE	TRUE
Saliva|Streptococcaceae-Streptococcus	Saliva	Streptococcaceae-Streptococcus	Hard_palate|Bacteria-Bacteroidetes	Hard-palate	Bacteria-Bacteroidetes	None	8.5503e-09	None	None	None	None	None	None	9.9058e-06	None	2.63407e-12	-0.0998766	NA	nan	mutualExclusion	nan	nan	nan	nan	nan	nan	8.5503e-08	5.08318e-10	9.37305e-06	2	-2	FALSE	FALSE	TRUE	TRUE
Posterior_fornix|Mycoplasmataceae-Ureaplasma	Posterior-fornix	Mycoplasmataceae-Ureaplasma	Vaginal_introitus|Mycoplasmataceae-Ureaplasma	Vaginal-introitus	Mycoplasmataceae-Ureaplasma	None	None	None	None	None	None	None	None	2.72473e-07	0.0108242	6.08786e-08	0.565331	0.584296	nan	nan	nan	nan	nan	nan	nan	nan	2.72473e-06	5.49412e-06	0.00022504	2	2	TRUE	FALSE	TRUE	FALSE
Posterior_fornix|Mycoplasmataceae-Ureaplasma	Posterior-fornix	Mycoplasmataceae-Ureaplasma	Mid_vagina|Bifidobacteriales-Bifidobacteriaceae	Mid-vagina	Bifidobacteriales-Bifidobacteriaceae	None	None	None	None	None	None	None	None	5.4314e-10	2.46109e-05	4.40394e-13	0.288011	0.00533853	nan	nan	nan	nan	nan	nan	nan	nan	5.4314e-09	9.3e-11	7.61621e-07	2	2	FALSE	FALSE	TRUE	FALSE
Stool|Proteobacteria-unclassified	Stool	Proteobacteria-unclassified	Stool|Bacteria-unclassified	Stool	Bacteria-unclassified	None	None	None	None	None	None	None	None	2.15856e-15	2.79815e-06	2.87236e-19	0.0201721	0.0319854	nan	nan	nan	nan	nan	nan	nan	nan	2.15856e-14	1.31045e-16	6.57356e-12	2	2	FALSE	TRUE	TRUE	FALSE
Buccal_mucosa|Bacteria-Firmicutes	Buccal-mucosa	Bacteria-Firmicutes	Keratinized_gingiva|Firmicutes-Bacilli	Keratinized-gingiva	Firmicutes-Bacilli	None	None	0.0964112	0.0339884	None	None	0.000200122	1.56205e-07	None	None	5.05784e-10	NA	NA	nan	nan	copresence	copresence	nan	nan	copresence	copresence	1.56205e-06	6.74892e-08	0.000134571	4	4	FALSE	FALSE	FALSE	TRUE
Buccal_mucosa|Bacteria-Firmicutes	Buccal-mucosa	Bacteria-Firmicutes	Hard_palate|Lactobacillales-Streptococcaceae	Hard-palate	Lactobacillales-Streptococcaceae	None	None	4.08778e-08	1.98659e-13	None	None	None	0.00036255	None	None	4.48409e-21	NA	NA	nan	nan	copresence	copresence	nan	nan	nan	copresence	1.98659e-12	2.55369e-18	4.77355e-10	3	3	FALSE	FALSE	FALSE	TRUE
Buccal_mucosa|Bacteria-Firmicutes	Buccal-mucosa	Bacteria-Firmicutes	Supragingival_plaque|Bacteria-Firmicutes	Supragingival-plaque	Bacteria-Firmicutes	None	None	None	None	None	None	4.58507e-08	5.39011e-05	None	None	6.85226e-11	NA	NA	nan	nan	nan	nan	nan	nan	copresence	copresence	4.58507e-07	1.06924e-08	4.41127e-05	2	2	TRUE	FALSE	FALSE	TRUE
Buccal_mucosa|Bacteria-Firmicutes	Buccal-mucosa	Bacteria-Firmicutes	Buccal_mucosa|Fusobacteriales-Fusobacteriaceae	Buccal-mucosa	Fusobacteriales-Fusobacteriaceae	0.00643344	0.00625616	None	None	None	None	None	None	3.50332e-08	0.000210807	2.46483e-12	-0.588898	-0.00942754	mutualExclusion	mutualExclusion	nan	nan	nan	nan	nan	nan	3.50332e-07	4.77115e-10	3.43761e-05	4	-4	FALSE	TRUE	TRUE	TRUE
Buccal_mucosa|Bacteria-Firmicutes	Buccal-mucosa	Bacteria-Firmicutes	Buccal_mucosa|Bacteroidia-Bacteroidales	Buccal-mucosa	Bacteroidia-Bacteroidales	0.00858551	0.00509259	None	None	None	None	None	None	5.60172e-07	None	7.93324e-09	-0.0395403	NA	mutualExclusion	mutualExclusion	nan	nan	nan	nan	nan	nan	5.60172e-06	8.41058e-07	0.000432932	3	-3	FALSE	TRUE	TRUE	TRUE
Buccal_mucosa|Bacteria-Firmicutes	Buccal-mucosa	Bacteria-Firmicutes	Keratinized_gingiva|Bacilli-Lactobacillales	Keratinized-gingiva	Bacilli-Lactobacillales	None	None	0.00142948	0.000884246	None	None	0.00141445	2.51703e-05	None	None	2.40377e-10	NA	NA	nan	nan	copresence	copresence	nan	nan	copresence	copresence	0.000251703	3.43009e-08	0.0123932	4	4	FALSE	FALSE	FALSE	TRUE
Buccal_mucosa|Bacteria-Firmicutes	Buccal-mucosa	Bacteria-Firmicutes	Buccal_mucosa|Bacteria-Proteobacteria	Buccal-mucosa	Bacteria-Proteobacteria	0.00370775	0.00733007	None	None	0.0249463	0.0231858	None	None	5.60172e-07	0.000210807	1.99253e-12	-0.151446	-0.189166	mutualExclusion	mutualExclusion	nan	nan	mutualExclusion	mutualExclusion	nan	nan	5.60172e-06	3.88408e-10	0.000432932	6	-6	FALSE	TRUE	TRUE	TRUE
Buccal_mucosa|Bacteria-Firmicutes	Buccal-mucosa	Bacteria-Firmicutes	Hard_palate|Bacteria-Firmicutes	Hard-palate	Bacteria-Firmicutes	None	None	2.73789e-11	5.5851e-25	None	None	0.000842331	0.000195417	None	None	3.80462e-37	NA	NA	nan	nan	copresence	copresence	nan	nan	copresence	copresence	5.5851e-24	8.08452e-34	5.27932e-21	4	4	TRUE	FALSE	FALSE	TRUE
Buccal_mucosa|Bacteria-Firmicutes	Buccal-mucosa	Bacteria-Firmicutes	Buccal_mucosa|Micrococcaceae-Rothia	Buccal-mucosa	Micrococcaceae-Rothia	None	None	None	None	None	None	None	None	0.00012031	0.0122577	2.12759e-05	-0.0780772	-1.31383	nan	nan	nan	nan	nan	nan	nan	nan	0.0012031	0.00104439	0.0466078	2	-2	FALSE	TRUE	TRUE	FALSE
Buccal_mucosa|Bacteria-Firmicutes	Buccal-mucosa	Bacteria-Firmicutes	Buccal_mucosa|Fusobacteriaceae-Fusobacterium	Buccal-mucosa	Fusobacteriaceae-Fusobacterium	0.00758862	0.00770949	None	None	None	None	None	None	1.27903e-07	None	2.6547e-09	-0.58893	NA	mutualExclusion	mutualExclusion	nan	nan	nan	nan	nan	nan	1.27903e-06	3.07648e-07	0.000112867	3	-3	FALSE	TRUE	TRUE	TRUE
Buccal_mucosa|Bacteria-Firmicutes	Buccal-mucosa	Bacteria-Firmicutes	Buccal_mucosa|Fusobacteria-Fusobacteriales	Buccal-mucosa	Fusobacteria-Fusobacteriales	0.00343525	0.00396333	None	None	None	None	None	None	5.60172e-07	0.000210807	1.15807e-11	-0.0582045	-0.00456572	mutualExclusion	mutualExclusion	nan	nan	nan	nan	nan	nan	5.60172e-06	1.97559e-09	0.000432932	4	-4	FALSE	TRUE	TRUE	TRUE
Buccal_mucosa|Bacteria-Firmicutes	Buccal-mucosa	Bacteria-Firmicutes	Hard_palate|Firmicutes-Bacilli	Hard-palate	Firmicutes-Bacilli	None	None	2.5217e-10	1.96882e-18	None	None	0.014473	0.00184821	None	0.0243128	5.01445e-28	NA	0.0951458	nan	nan	copresence	copresence	nan	nan	copresence	copresence	1.96882e-17	6.1826e-25	9.02883e-15	5	5	FALSE	FALSE	TRUE	TRUE
Buccal_mucosa|Bacteria-Firmicutes	Buccal-mucosa	Bacteria-Firmicutes	Hard_palate|Bacilli-Lactobacillales	Hard-palate	Bacilli-Lactobacillales	None	None	5.7173e-08	6.52887e-17	None	None	0.0602495	0.0185284	None	None	1.63595e-22	NA	NA	nan	nan	copresence	copresence	nan	nan	copresence	copresence	6.52887e-16	1.12573e-19	2.3821e-13	4	4	FALSE	FALSE	FALSE	TRUE
Buccal_mucosa|Bacteria-Firmicutes	Buccal-mucosa	Bacteria-Firmicutes	Buccal_mucosa|Prevotellaceae-Prevotella	Buccal-mucosa	Prevotellaceae-Prevotella	None	0.0328166	None	None	None	None	None	None	5.60172e-07	None	3.45817e-07	-0.0125236	NA	nan	mutualExclusion	nan	nan	nan	nan	nan	nan	5.60172e-06	2.71377e-05	0.000432932	2	-2	FALSE	TRUE	TRUE	TRUE
Buccal_mucosa|Bacteria-Firmicutes	Buccal-mucosa	Bacteria-Firmicutes	Buccal_mucosa|Pasteurellaceae-unclassified	Buccal-mucosa	Pasteurellaceae-unclassified	None	0.0733536	None	None	None	None	None	None	5.60172e-07	1.81581e-05	3.12475e-10	-0.019436	-0.254245	nan	mutualExclusion	nan	nan	nan	nan	nan	nan	5.60172e-06	4.3651e-08	0.000432932	3	-3	FALSE	TRUE	TRUE	TRUE
Throat|IncertaeSedisXIII-Anaerovorax	Throat	IncertaeSedisXIII-Anaerovorax	Throat|IncertaeSedisXIII-unclassified	Throat	IncertaeSedisXIII-unclassified	None	None	None	None	None	None	None	None	4.36261e-07	0.00526166	4.79575e-08	0.262254	1.03882	nan	nan	nan	nan	nan	nan	nan	nan	4.36261e-06	4.41319e-06	0.000345449	2	2	FALSE	TRUE	TRUE	FALSE
Throat|IncertaeSedisXIII-Anaerovorax	Throat	IncertaeSedisXIII-Anaerovorax	Saliva|IncertaeSedisXIII-Anaerovorax	Saliva	IncertaeSedisXIII-Anaerovorax	None	None	None	None	None	None	None	None	1.98405e-06	1.03237e-07	6.18919e-12	0.62805	0.141841	nan	nan	nan	nan	nan	nan	nan	nan	1.03237e-06	1.11909e-09	9.24709e-05	2	2	TRUE	FALSE	TRUE	FALSE
Tongue_dorsum|Porphyromonadaceae-Porphyromonas	Tongue-dorsum	Porphyromonadaceae-Porphyromonas	Saliva|Clostridia-Clostridiales	Saliva	Clostridia-Clostridiales	0.000254096	5.49594e-12	None	None	None	4.91019e-06	None	None	5.76681e-17	0.000158784	2.00676e-34	-0.0978099	-0.0394978	mutualExclusion	mutualExclusion	nan	nan	nan	mutualExclusion	nan	nan	5.76681e-16	3.48383e-31	2.11861e-13	5	-5	FALSE	FALSE	TRUE	TRUE
Tongue_dorsum|Porphyromonadaceae-Porphyromonas	Tongue-dorsum	Porphyromonadaceae-Porphyromonas	Tongue_dorsum|Bacteria-Firmicutes	Tongue-dorsum	Bacteria-Firmicutes	0.00442785	0.00175873	None	None	0.0467917	0.0234727	None	None	2.3417e-09	2.06776e-10	3.10664e-20	-0.0188728	-0.333327	mutualExclusion	mutualExclusion	nan	nan	mutualExclusion	mutualExclusion	nan	nan	2.06776e-09	1.62627e-17	3.17436e-07	6	-6	FALSE	TRUE	TRUE	TRUE
Tongue_dorsum|Porphyromonadaceae-Porphyromonas	Tongue-dorsum	Porphyromonadaceae-Porphyromonas	Tongue_dorsum|Veillonellaceae-Megasphaera	Tongue-dorsum	Veillonellaceae-Megasphaera	0.00229174	None	None	None	0.00389259	None	None	None	2.51574e-26	4.59479e-10	1.38612e-35	-0.110706	-0.0297715	mutualExclusion	nan	nan	nan	mutualExclusion	nan	nan	nan	2.51574e-25	2.71116e-32	2.67074e-22	4	-4	FALSE	TRUE	TRUE	TRUE
Tongue_dorsum|Porphyromonadaceae-Porphyromonas	Tongue-dorsum	Porphyromonadaceae-Porphyromonas	Hard_palate|Veillonellaceae-Megasphaera	Hard-palate	Veillonellaceae-Megasphaera	0.000749122	None	None	None	0.00133611	None	None	None	0.00327502	3.4358e-08	1.00975e-12	-0.156517	-0.0113385	mutualExclusion	nan	nan	nan	mutualExclusion	nan	nan	nan	3.4358e-07	2.04768e-10	3.3805e-05	4	-4	FALSE	FALSE	TRUE	TRUE
Tongue_dorsum|Porphyromonadaceae-Porphyromonas	Tongue-dorsum	Porphyromonadaceae-Porphyromonas	Saliva|Clostridiales-Veillonellaceae	Saliva	Clostridiales-Veillonellaceae	5.17103e-05	1.82077e-14	None	None	None	1.36154e-06	None	None	5.59563e-33	0.00037883	4.12623e-53	-0.103993	-0.0592125	mutualExclusion	mutualExclusion	nan	nan	nan	mutualExclusion	nan	nan	5.59563e-32	3.51279e-49	1.01661e-28	5	-5	FALSE	FALSE	TRUE	TRUE
Tongue_dorsum|Porphyromonadaceae-Porphyromonas	Tongue-dorsum	Porphyromonadaceae-Porphyromonas	Throat|IncertaeSedisXI-Parvimonas	Throat	IncertaeSedisXI-Parvimonas	None	None	None	None	None	None	None	None	9.82654e-27	3.86261e-05	2.69664e-29	0.0520439	0.0110344	nan	nan	nan	nan	nan	nan	nan	nan	9.82654e-26	3.62484e-26	1.159e-22	2	2	FALSE	FALSE	TRUE	FALSE
Tongue_dorsum|Porphyromonadaceae-Porphyromonas	Tongue-dorsum	Porphyromonadaceae-Porphyromonas	Throat|SR1generaincertaesedis-unclassified	Throat	SR1generaincertaesedis-unclassified	None	None	None	None	None	None	None	None	9.82654e-27	3.86261e-05	2.69664e-29	0.0158273	0.0233282	nan	nan	nan	nan	nan	nan	nan	nan	9.82654e-26	3.62484e-26	1.159e-22	2	2	FALSE	FALSE	TRUE	FALSE
Tongue_dorsum|Porphyromonadaceae-Porphyromonas	Tongue-dorsum	Porphyromonadaceae-Porphyromonas	Tongue_dorsum|Prevotellaceae-Prevotella	Tongue-dorsum	Prevotellaceae-Prevotella	None	None	None	None	None	None	None	None	2.51574e-26	2.06776e-10	4.27829e-34	-0.27495	-0.0938319	nan	nan	nan	nan	nan	nan	nan	nan	2.51574e-25	7.29383e-31	2.67074e-22	2	-2	FALSE	TRUE	TRUE	FALSE
Tongue_dorsum|Porphyromonadaceae-Porphyromonas	Tongue-dorsum	Porphyromonadaceae-Porphyromonas	Hard_palate|Coriobacteriaceae-Atopobium	Hard-palate	Coriobacteriaceae-Atopobium	0.000547745	None	None	None	0.00305237	None	None	None	3.62877e-06	None	2.1864e-09	-0.162985	NA	mutualExclusion	nan	nan	nan	mutualExclusion	nan	nan	nan	3.62877e-05	2.58222e-07	0.00229949	3	-3	FALSE	FALSE	TRUE	TRUE
Tongue_dorsum|Porphyromonadaceae-Porphyromonas	Tongue-dorsum	Porphyromonadaceae-Porphyromonas	Tongue_dorsum|Flavobacteriales-Flavobacteriaceae	Tongue-dorsum	Flavobacteriales-Flavobacteriaceae	None	None	None	None	0.00901752	None	None	None	None	2.06776e-10	5.22239e-11	NA	0.140194	nan	nan	nan	nan	copresence	nan	nan	nan	2.06776e-09	8.21476e-09	3.17436e-07	2	2	FALSE	TRUE	TRUE	TRUE
Tongue_dorsum|Porphyromonadaceae-Porphyromonas	Tongue-dorsum	Porphyromonadaceae-Porphyromonas	Tongue_dorsum|Firmicutes-Clostridia	Tongue-dorsum	Firmicutes-Clostridia	None	None	None	None	0.0473994	None	None	None	7.65369e-15	8.40217e-18	8.77465e-30	-0.0252894	-0.0237489	nan	nan	nan	nan	mutualExclusion	nan	nan	nan	8.40217e-17	1.19155e-26	3.56167e-14	3	-3	FALSE	TRUE	TRUE	TRUE
Tongue_dorsum|Porphyromonadaceae-Porphyromonas	Tongue-dorsum	Porphyromonadaceae-Porphyromonas	Hard_palate|Bacteroidales-Porphyromonadaceae	Hard-palate	Bacteroidales-Porphyromonadaceae	0.0150326	0.476919	None	None	0.0166788	0.493845	None	None	1.10861e-27	None	7.67219e-26	0.287576	NA	copresence	copresence	nan	nan	copresence	mutualExclusion	nan	nan	1.10861e-26	6.8707e-23	1.51162e-23	5	3	FALSE	FALSE	TRUE	TRUE
Tongue_dorsum|Porphyromonadaceae-Porphyromonas	Tongue-dorsum	Porphyromonadaceae-Porphyromonas	Tongue_dorsum|Actinobacteria-Actinobacteria	Tongue-dorsum	Actinobacteria-Actinobacteria	0.000800035	0.000360206	None	None	0.0108125	0.00760486	None	None	2.51574e-26	2.06776e-10	1.42256e-38	-0.335797	-0.112853	mutualExclusion	mutualExclusion	nan	nan	mutualExclusion	mutualExclusion	nan	nan	2.51574e-25	3.38578e-35	2.67074e-22	6	-6	FALSE	TRUE	TRUE	TRUE
Tongue_dorsum|Porphyromonadaceae-Porphyromonas	Tongue-dorsum	Porphyromonadaceae-Porphyromonas	Tongue_dorsum|Bacteroidetes-unclassified	Tongue-dorsum	Bacteroidetes-unclassified	None	None	None	None	0.0161195	None	None	None	2.51574e-26	2.06776e-10	3.12816e-34	0.12443	0.162792	nan	nan	nan	nan	copresence	nan	nan	nan	2.51574e-25	5.40238e-31	2.67074e-22	3	3	FALSE	TRUE	TRUE	TRUE
Tongue_dorsum|Porphyromonadaceae-Porphyromonas	Tongue-dorsum	Porphyromonadaceae-Porphyromonas	Hard_palate|Prevotellaceae-Prevotella	Hard-palate	Prevotellaceae-Prevotella	None	None	None	None	None	None	None	None	5.33392e-30	3.4358e-08	1.56854e-35	-0.0895566	-0.36816	nan	nan	nan	nan	nan	nan	nan	nan	5.33392e-29	3.05895e-32	8.46338e-26	2	-2	FALSE	FALSE	TRUE	FALSE
Tongue_dorsum|Porphyromonadaceae-Porphyromonas	Tongue-dorsum	Porphyromonadaceae-Porphyromonas	Tongue_dorsum|Coriobacteriales-Coriobacteriaceae	Tongue-dorsum	Coriobacteriales-Coriobacteriaceae	0.00014476	0.0013261	None	None	0.000652075	None	None	None	1.70117e-19	None	1.06907e-24	-0.0375155	NA	mutualExclusion	mutualExclusion	nan	nan	mutualExclusion	nan	nan	nan	1.70117e-18	8.9465e-22	9.06614e-16	4	-4	FALSE	TRUE	TRUE	TRUE
Tongue_dorsum|Porphyromonadaceae-Porphyromonas	Tongue-dorsum	Porphyromonadaceae-Porphyromonas	Tongue_dorsum|Clostridia-Clostridiales	Tongue-dorsum	Clostridia-Clostridiales	None	None	None	None	0.0449708	None	None	None	4.14784e-15	2.50221e-16	1.24871e-28	-0.031134	-0.0237245	nan	nan	nan	nan	mutualExclusion	nan	nan	nan	2.50221e-15	1.59001e-25	8.62253e-13	3	-3	FALSE	TRUE	TRUE	TRUE
Tongue_dorsum|Porphyromonadaceae-Porphyromonas	Tongue-dorsum	Porphyromonadaceae-Porphyromonas	Throat|Coriobacteriaceae-Atopobium	Throat	Coriobacteriaceae-Atopobium	7.35715e-05	1.83498e-12	None	None	None	None	None	None	9.82654e-27	None	6.2966e-39	-0.190339	NA	mutualExclusion	mutualExclusion	nan	nan	nan	nan	nan	nan	9.82654e-26	1.58079e-35	1.159e-22	3	-3	FALSE	FALSE	TRUE	TRUE
Tongue_dorsum|Porphyromonadaceae-Porphyromonas	Tongue-dorsum	Porphyromonadaceae-Porphyromonas	Tongue_dorsum|Porphyromonadaceae-unclassified	Tongue-dorsum	Porphyromonadaceae-unclassified	None	None	None	None	0.000463437	None	None	None	2.51574e-26	1.0792e-06	4.16509e-32	0.0558942	0.502522	nan	nan	nan	nan	copresence	nan	nan	nan	2.51574e-25	6.22221e-29	2.67074e-22	3	3	FALSE	TRUE	TRUE	TRUE
Tongue_dorsum|Porphyromonadaceae-Porphyromonas	Tongue-dorsum	Porphyromonadaceae-Porphyromonas	Palatine_Tonsils|Flavobacteriaceae-Capnocytophaga	Palatine-Tonsils	Flavobacteriaceae-Capnocytophaga	None	None	None	None	None	None	None	None	1.08097e-48	2.79809e-06	3.75761e-52	0.175741	0.080263	nan	nan	nan	nan	nan	nan	nan	nan	1.08097e-47	2.88462e-48	6.93531e-44	2	2	FALSE	FALSE	TRUE	FALSE
Tongue_dorsum|Porphyromonadaceae-Porphyromonas	Tongue-dorsum	Porphyromonadaceae-Porphyromonas	Throat|Porphyromonadaceae-Porphyromonas	Throat	Porphyromonadaceae-Porphyromonas	0.00468926	0.487611	None	None	0.0211537	None	None	None	9.82654e-27	3.86261e-05	3.29316e-29	0.291872	0.525528	copresence	copresence	nan	nan	copresence	nan	nan	nan	9.82654e-26	4.41329e-26	1.159e-22	5	5	TRUE	FALSE	TRUE	TRUE
Tongue_dorsum|Porphyromonadaceae-Porphyromonas	Tongue-dorsum	Porphyromonadaceae-Porphyromonas	Hard_palate|Porphyromonadaceae-Porphyromonas	Hard-palate	Porphyromonadaceae-Porphyromonas	0.0135258	0.459716	None	None	0.0152306	0.499353	None	None	5.33392e-30	3.4358e-08	5.75822e-34	0.48119	0.624668	copresence	copresence	nan	nan	copresence	copresence	nan	nan	5.33392e-29	9.80429e-31	8.46338e-26	6	6	TRUE	FALSE	TRUE	TRUE
Tongue_dorsum|Porphyromonadaceae-Porphyromonas	Tongue-dorsum	Porphyromonadaceae-Porphyromonas	Hard_palate|Coriobacteriales-Coriobacteriaceae	Hard-palate	Coriobacteriales-Coriobacteriaceae	0.000536097	None	None	None	0.00303257	None	None	None	9.24941e-06	3.4358e-08	6.90871e-15	-0.160001	-0.0196708	mutualExclusion	nan	nan	nan	mutualExclusion	nan	nan	nan	3.4358e-07	1.78647e-12	3.3805e-05	4	-4	FALSE	FALSE	TRUE	TRUE
Tongue_dorsum|Porphyromonadaceae-Porphyromonas	Tongue-dorsum	Porphyromonadaceae-Porphyromonas	Palatine_Tonsils|Micrococcaceae-unclassified	Palatine-Tonsils	Micrococcaceae-unclassified	None	None	None	None	None	None	None	None	1.08097e-48	2.79809e-06	3.75761e-52	-0.0102735	-0.0782263	nan	nan	nan	nan	nan	nan	nan	nan	1.08097e-47	2.88462e-48	6.93531e-44	2	-2	FALSE	FALSE	TRUE	FALSE
Tongue_dorsum|Porphyromonadaceae-Porphyromonas	Tongue-dorsum	Porphyromonadaceae-Porphyromonas	Tongue_dorsum|Clostridiales-IncertaeSedisXI	Tongue-dorsum	Clostridiales-IncertaeSedisXI	None	None	None	None	None	None	None	None	2.2259e-09	2.06776e-10	1.98937e-17	0.400173	0.0804177	nan	nan	nan	nan	nan	nan	nan	nan	2.06776e-09	7.28435e-15	3.17436e-07	2	2	FALSE	TRUE	TRUE	FALSE
Tongue_dorsum|Porphyromonadaceae-Porphyromonas	Tongue-dorsum	Porphyromonadaceae-Porphyromonas	Tongue_dorsum|Veillonellaceae-Centipeda	Tongue-dorsum	Veillonellaceae-Centipeda	None	None	None	None	None	None	None	None	0.000170208	2.06776e-10	1.12546e-12	-0.0343547	-0.00607912	nan	nan	nan	nan	nan	nan	nan	nan	2.06776e-09	2.27954e-10	3.17436e-07	2	-2	FALSE	TRUE	TRUE	FALSE
Tongue_dorsum|Porphyromonadaceae-Porphyromonas	Tongue-dorsum	Porphyromonadaceae-Porphyromonas	Hard_palate|IncertaeSedisXI-Parvimonas	Hard-palate	IncertaeSedisXI-Parvimonas	None	None	None	None	None	None	None	None	1.83972e-32	3.4358e-08	5.76843e-38	0.0245243	0.0180576	nan	nan	nan	nan	nan	nan	nan	nan	1.83972e-31	1.30956e-34	3.20641e-28	2	2	FALSE	FALSE	TRUE	FALSE
Tongue_dorsum|Porphyromonadaceae-Porphyromonas	Tongue-dorsum	Porphyromonadaceae-Porphyromonas	Throat|Coriobacteriales-Coriobacteriaceae	Throat	Coriobacteriales-Coriobacteriaceae	7.7781e-05	1.54032e-12	None	None	None	None	None	None	9.82654e-27	None	5.60164e-39	-0.0673056	NA	mutualExclusion	mutualExclusion	nan	nan	nan	nan	nan	nan	9.82654e-26	1.40898e-35	1.159e-22	3	-3	FALSE	FALSE	TRUE	TRUE
Tongue_dorsum|Porphyromonadaceae-Porphyromonas	Tongue-dorsum	Porphyromonadaceae-Porphyromonas	Saliva|Bacteria-Firmicutes	Saliva	Bacteria-Firmicutes	7.32816e-05	1.03695e-13	None	None	None	None	None	None	1.13995e-18	0.00242303	2.36515e-33	-0.0614998	-0.00694581	mutualExclusion	mutualExclusion	nan	nan	nan	nan	nan	nan	1.13995e-17	3.78445e-30	5.41273e-15	4	-4	FALSE	FALSE	TRUE	TRUE
Tongue_dorsum|Porphyromonadaceae-Porphyromonas	Tongue-dorsum	Porphyromonadaceae-Porphyromonas	Saliva|Coriobacteriaceae-Atopobium	Saliva	Coriobacteriaceae-Atopobium	None	None	None	None	0.00472438	None	None	None	5.46027e-10	None	7.14131e-11	-0.0584251	NA	nan	nan	nan	nan	mutualExclusion	nan	nan	nan	5.46027e-09	1.11301e-08	7.64297e-07	2	-2	FALSE	FALSE	TRUE	TRUE
Tongue_dorsum|Porphyromonadaceae-Porphyromonas	Tongue-dorsum	Porphyromonadaceae-Porphyromonas	Palatine_Tonsils|Coriobacteriaceae-Atopobium	Palatine-Tonsils	Coriobacteriaceae-Atopobium	0.000240309	None	None	None	None	None	None	None	3.88149e-06	None	2.03274e-08	-0.0789905	NA	mutualExclusion	nan	nan	nan	nan	nan	nan	nan	3.88149e-05	1.99722e-06	0.00244552	2	-2	FALSE	FALSE	TRUE	TRUE
Tongue_dorsum|Porphyromonadaceae-Porphyromonas	Tongue-dorsum	Porphyromonadaceae-Porphyromonas	Saliva|Veillonellaceae-Veillonella	Saliva	Veillonellaceae-Veillonella	0.000142697	1.02918e-12	None	None	None	None	None	None	None	0.00300721	4.13543e-16	NA	-0.0200465	mutualExclusion	mutualExclusion	nan	nan	nan	nan	nan	nan	1.02918e-11	1.28382e-13	2.25698e-09	3	-3	FALSE	FALSE	TRUE	TRUE
Tongue_dorsum|Porphyromonadaceae-Porphyromonas	Tongue-dorsum	Porphyromonadaceae-Porphyromonas	Palatine_Tonsils|Porphyromonadaceae-Porphyromonas	Palatine-Tonsils	Porphyromonadaceae-Porphyromonas	0.0202236	None	None	None	0.0290482	None	None	None	1.08097e-48	2.79809e-06	6.76181e-52	0.399369	0.155683	copresence	nan	nan	nan	copresence	nan	nan	nan	1.08097e-47	5.10238e-48	6.93531e-44	4	4	TRUE	FALSE	TRUE	TRUE
Tongue_dorsum|Porphyromonadaceae-Porphyromonas	Tongue-dorsum	Porphyromonadaceae-Porphyromonas	Saliva|Bacteroidales-Porphyromonadaceae	Saliva	Bacteroidales-Porphyromonadaceae	0.011704	0.31311	None	None	0.0169556	None	None	None	1.29476e-36	0.00554426	1.75171e-36	0.295481	0.349356	copresence	mutualExclusion	nan	nan	copresence	nan	nan	nan	1.29476e-35	3.54825e-33	3.05424e-32	5	3	FALSE	FALSE	TRUE	TRUE
Tongue_dorsum|Porphyromonadaceae-Porphyromonas	Tongue-dorsum	Porphyromonadaceae-Porphyromonas	Saliva|Veillonellaceae-Megasphaera	Saliva	Veillonellaceae-Megasphaera	0.00039522	None	None	None	0.00481064	None	None	None	1.14687e-11	0.000226961	8.99487e-17	-0.179268	-0.0228821	mutualExclusion	nan	nan	nan	mutualExclusion	nan	nan	nan	1.14687e-10	2.96056e-14	2.09826e-08	4	-4	FALSE	FALSE	TRUE	TRUE
Tongue_dorsum|Porphyromonadaceae-Porphyromonas	Tongue-dorsum	Porphyromonadaceae-Porphyromonas	Tongue_dorsum|Clostridiales-Veillonellaceae	Tongue-dorsum	Clostridiales-Veillonellaceae	0.00243454	0.000373141	None	None	0.02148	None	None	None	2.08257e-09	2.39392e-16	1.26421e-26	-0.0561508	-0.00305851	mutualExclusion	mutualExclusion	nan	nan	mutualExclusion	nan	nan	nan	2.39392e-15	1.28656e-23	8.27298e-13	5	-5	FALSE	TRUE	TRUE	TRUE
Tongue_dorsum|Porphyromonadaceae-Porphyromonas	Tongue-dorsum	Porphyromonadaceae-Porphyromonas	Throat|Clostridiales-Veillonellaceae	Throat	Clostridiales-Veillonellaceae	9.10042e-05	2.60525e-12	None	None	None	None	None	None	9.82654e-27	None	1.09305e-38	-0.127329	NA	mutualExclusion	mutualExclusion	nan	nan	nan	nan	nan	nan	9.82654e-26	2.71338e-35	1.159e-22	3	-3	FALSE	FALSE	TRUE	TRUE
Tongue_dorsum|Porphyromonadaceae-Porphyromonas	Tongue-dorsum	Porphyromonadaceae-Porphyromonas	Hard_palate|Epsilonproteobacteria-Campylobacterales	Hard-palate	Epsilonproteobacteria-Campylobacterales	None	None	None	None	None	None	None	None	0.000212894	3.4358e-08	1.9487e-10	-0.0692759	-0.00909075	nan	nan	nan	nan	nan	nan	nan	nan	3.4358e-07	2.83525e-08	3.3805e-05	2	-2	FALSE	FALSE	TRUE	FALSE
Tongue_dorsum|Porphyromonadaceae-Porphyromonas	Tongue-dorsum	Porphyromonadaceae-Porphyromonas	Tongue_dorsum|Veillonellaceae-Veillonella	Tongue-dorsum	Veillonellaceae-Veillonella	0.00247026	0.000541347	None	None	None	None	None	None	1.18641e-12	None	1.39913e-15	-0.0315638	NA	mutualExclusion	mutualExclusion	nan	nan	nan	nan	nan	nan	1.18641e-11	4.04357e-13	2.57416e-09	3	-3	FALSE	TRUE	TRUE	TRUE
Tongue_dorsum|Porphyromonadaceae-Porphyromonas	Tongue-dorsum	Porphyromonadaceae-Porphyromonas	Throat|Veillonellaceae-Veillonella	Throat	Veillonellaceae-Veillonella	0.000164223	9.19642e-12	None	None	None	None	None	None	None	None	5.30503e-14	NA	NA	mutualExclusion	mutualExclusion	nan	nan	nan	nan	nan	nan	9.19642e-11	1.24942e-11	1.72508e-08	2	-2	FALSE	FALSE	FALSE	TRUE
Tongue_dorsum|Porphyromonadaceae-Porphyromonas	Tongue-dorsum	Porphyromonadaceae-Porphyromonas	Tongue_dorsum|Coriobacteriaceae-Atopobium	Tongue-dorsum	Coriobacteriaceae-Atopobium	0.000185427	0.00128757	None	None	0.000735523	None	None	None	1.38962e-16	None	8.7814e-22	-0.0375193	NA	mutualExclusion	mutualExclusion	nan	nan	mutualExclusion	nan	nan	nan	1.38962e-15	5.56411e-19	4.92401e-13	4	-4	FALSE	TRUE	TRUE	TRUE
Tongue_dorsum|Porphyromonadaceae-Porphyromonas	Tongue-dorsum	Porphyromonadaceae-Porphyromonas	Palatine_Tonsils|Coriobacteriales-Coriobacteriaceae	Palatine-Tonsils	Coriobacteriales-Coriobacteriaceae	0.000251781	None	None	None	None	None	None	None	0.000194426	None	8.72946e-07	-0.0749483	NA	mutualExclusion	nan	nan	nan	nan	nan	nan	nan	0.0012589	6.23971e-05	0.0484994	2	-2	FALSE	FALSE	TRUE	TRUE
Tongue_dorsum|Porphyromonadaceae-Porphyromonas	Tongue-dorsum	Porphyromonadaceae-Porphyromonas	Palatine_Tonsils|Bacteroidales-Porphyromonadaceae	Palatine-Tonsils	Bacteroidales-Porphyromonadaceae	0.0289372	None	None	None	0.0343671	0.481529	None	None	1.00358e-20	5.5926e-06	2.23111e-23	0.0544611	0.0117362	copresence	nan	nan	nan	copresence	mutualExclusion	nan	nan	1.00358e-19	1.69707e-20	6.21366e-17	5	3	FALSE	FALSE	TRUE	TRUE
Tongue_dorsum|Porphyromonadaceae-Porphyromonas	Tongue-dorsum	Porphyromonadaceae-Porphyromonas	Tongue_dorsum|Fusobacteriaceae-Fusobacterium	Tongue-dorsum	Fusobacteriaceae-Fusobacterium	0.00680121	None	None	None	None	None	None	None	2.51574e-26	None	1.11105e-26	0.278646	NA	copresence	nan	nan	nan	nan	nan	nan	nan	2.51574e-25	1.13156e-23	2.67074e-22	2	2	FALSE	TRUE	TRUE	TRUE
Supragingival_plaque|Bacteria-Proteobacteria	Supragingival-plaque	Bacteria-Proteobacteria	Subgingival_plaque|Bacteria-Proteobacteria	Subgingival-plaque	Bacteria-Proteobacteria	0.0634073	0.272772	None	None	0.0576981	0.268422	5.52833e-51	6.227e-128	6.46663e-31	1.8556e-08	1.84328e-204	0.512417	0.389433	copresence	mutualExclusion	nan	nan	copresence	mutualExclusion	copresence	copresence	6.227e-127	1.36001e-199	1.53147e-122	8	4	TRUE	FALSE	TRUE	TRUE
Supragingival_plaque|Bacteria-Proteobacteria	Supragingival-plaque	Bacteria-Proteobacteria	Supragingival_plaque|Clostridia-Clostridiales	Supragingival-plaque	Clostridia-Clostridiales	None	0.000118483	None	None	None	None	None	None	None	4.98436e-06	1.314e-08	NA	-0.262573	nan	mutualExclusion	nan	nan	nan	nan	nan	nan	4.98436e-05	1.33111e-06	0.00303485	2	-2	FALSE	TRUE	TRUE	TRUE
Supragingival_plaque|Bacteria-Proteobacteria	Supragingival-plaque	Bacteria-Proteobacteria	Buccal_mucosa|Bacteria-Proteobacteria	Buccal-mucosa	Bacteria-Proteobacteria	None	None	None	None	None	None	None	None	5.50917e-05	0.00267903	2.46904e-06	0.0412846	0.211017	nan	nan	nan	nan	nan	nan	nan	nan	0.000550917	0.000158716	0.0241607	2	2	TRUE	FALSE	TRUE	FALSE
Supragingival_plaque|Bacteria-Proteobacteria	Supragingival-plaque	Bacteria-Proteobacteria	Supragingival_plaque|Clostridiales-Veillonellaceae	Supragingival-plaque	Clostridiales-Veillonellaceae	None	None	None	None	None	None	None	None	9.80989e-08	0.00112261	2.63527e-09	-0.090241	-0.368207	nan	nan	nan	nan	nan	nan	nan	nan	9.80989e-07	3.05422e-07	8.80706e-05	2	-2	FALSE	TRUE	TRUE	FALSE
Supragingival_plaque|Bacteria-Proteobacteria	Supragingival-plaque	Bacteria-Proteobacteria	Tongue_dorsum|Bacteria-Proteobacteria	Tongue-dorsum	Bacteria-Proteobacteria	None	None	None	None	None	None	None	None	7.35889e-09	3.74919e-05	8.25454e-12	0.360019	0.0920397	nan	nan	nan	nan	nan	nan	nan	nan	7.35889e-08	1.45916e-09	8.13752e-06	2	2	TRUE	FALSE	TRUE	FALSE
Supragingival_plaque|Bacteria-Proteobacteria	Supragingival-plaque	Bacteria-Proteobacteria	Tongue_dorsum|Proteobacteria-Betaproteobacteria	Tongue-dorsum	Proteobacteria-Betaproteobacteria	None	None	None	None	None	None	None	None	2.3211e-06	0.00722372	3.1696e-07	0.232435	0.140912	nan	nan	nan	nan	nan	nan	nan	nan	2.3211e-05	2.50326e-05	0.00154912	2	2	FALSE	FALSE	TRUE	FALSE
Supragingival_plaque|Bacteria-Proteobacteria	Supragingival-plaque	Bacteria-Proteobacteria	Subgingival_plaque|Neisseriaceae-Neisseria	Subgingival-plaque	Neisseriaceae-Neisseria	None	None	None	None	0.0914349	None	None	None	2.06323e-17	None	7.88785e-17	0.0206496	NA	nan	nan	nan	nan	copresence	nan	nan	nan	2.06323e-16	2.61108e-14	8.30593e-14	2	2	FALSE	FALSE	TRUE	TRUE
Supragingival_plaque|Bacteria-Proteobacteria	Supragingival-plaque	Bacteria-Proteobacteria	Subgingival_plaque|Proteobacteria-Betaproteobacteria	Subgingival-plaque	Proteobacteria-Betaproteobacteria	None	None	None	None	0.064913	None	None	None	2.06323e-17	7.96914e-06	1.55059e-20	0.091539	0.522581	nan	nan	nan	nan	copresence	nan	nan	nan	2.06323e-16	8.29358e-18	8.30593e-14	3	3	FALSE	FALSE	TRUE	TRUE
Supragingival_plaque|Bacteria-Proteobacteria	Supragingival-plaque	Bacteria-Proteobacteria	Tongue_dorsum|Neisseriales-Neisseriaceae	Tongue-dorsum	Neisseriales-Neisseriaceae	None	None	None	None	None	None	None	None	8.30969e-06	0.000815317	1.34214e-07	0.236231	0.140931	nan	nan	nan	nan	nan	nan	nan	nan	8.30969e-05	1.13503e-05	0.00476157	2	2	FALSE	FALSE	TRUE	FALSE
Supragingival_plaque|Bacteria-Proteobacteria	Supragingival-plaque	Bacteria-Proteobacteria	Tongue_dorsum|Neisseriaceae-Neisseria	Tongue-dorsum	Neisseriaceae-Neisseria	None	None	None	None	None	None	None	None	9.69676e-11	0.000396105	1.22489e-12	0.0697259	0.0991248	nan	nan	nan	nan	nan	nan	nan	nan	9.69676e-10	2.46067e-10	1.56165e-07	2	2	FALSE	FALSE	TRUE	FALSE
Supragingival_plaque|Bacteria-Proteobacteria	Supragingival-plaque	Bacteria-Proteobacteria	Buccal_mucosa|Neisseriaceae-Neisseria	Buccal-mucosa	Neisseriaceae-Neisseria	None	None	None	None	None	None	None	None	5.50917e-05	0.00267903	2.46904e-06	0.0540996	0.123714	nan	nan	nan	nan	nan	nan	nan	nan	0.000550917	0.000158716	0.0241607	2	2	FALSE	FALSE	TRUE	FALSE
Stool|Clostridia-unclassified	Stool	Clostridia-unclassified	Stool|Bacteria-unclassified	Stool	Bacteria-unclassified	None	None	None	None	None	None	None	None	0.000842708	2.79815e-06	4.92012e-08	0.365037	0.0265812	nan	nan	nan	nan	nan	nan	nan	nan	2.79815e-05	4.52012e-06	0.00182603	2	2	FALSE	TRUE	TRUE	FALSE
Stool|Clostridia-unclassified	Stool	Clostridia-unclassified	Stool|Clostridiales-unclassified	Stool	Clostridiales-unclassified	None	None	None	None	None	None	None	None	0.000842708	1.26797e-08	2.80619e-10	0.23228	0.0338502	nan	nan	nan	nan	nan	nan	nan	nan	1.26797e-07	3.93291e-08	1.34287e-05	2	2	FALSE	TRUE	TRUE	FALSE
Tongue_dorsum|Bacteria-Bacteroidetes	Tongue-dorsum	Bacteria-Bacteroidetes	Throat|Bacteroidia-Bacteroidales	Throat	Bacteroidia-Bacteroidales	None	0.403804	1.2231e-30	3.3151e-54	None	None	None	None	None	0.0109662	2.33849e-80	NA	0.0356092	nan	mutualExclusion	copresence	copresence	nan	nan	nan	nan	3.3151e-53	3.5292e-76	3.82844e-49	4	2	FALSE	FALSE	TRUE	TRUE
Tongue_dorsum|Bacteria-Bacteroidetes	Tongue-dorsum	Bacteria-Bacteroidetes	Tongue_dorsum|Bacteria-Firmicutes	Tongue-dorsum	Bacteria-Firmicutes	None	0.000309696	None	None	None	None	None	None	2.3417e-09	0.000656484	3.1358e-13	-0.291762	-0.242573	nan	mutualExclusion	nan	nan	nan	nan	nan	nan	2.3417e-08	6.76397e-11	2.87002e-06	3	-3	FALSE	TRUE	TRUE	TRUE
Tongue_dorsum|Bacteria-Bacteroidetes	Tongue-dorsum	Bacteria-Bacteroidetes	Tongue_dorsum|Streptococcaceae-Streptococcus	Tongue-dorsum	Streptococcaceae-Streptococcus	0.00201922	9.177e-05	None	None	None	0.000653982	None	None	1.89953e-05	None	1.60777e-11	-0.492618	NA	mutualExclusion	mutualExclusion	nan	nan	nan	mutualExclusion	nan	nan	0.000189953	2.70557e-09	0.00972371	4	-4	FALSE	TRUE	TRUE	TRUE
Tongue_dorsum|Bacteria-Bacteroidetes	Tongue-dorsum	Bacteria-Bacteroidetes	Tongue_dorsum|Bacilli-Lactobacillales	Tongue-dorsum	Bacilli-Lactobacillales	0.000584954	2.13516e-05	None	None	None	None	None	None	None	None	2.39781e-07	NA	NA	mutualExclusion	mutualExclusion	nan	nan	nan	nan	nan	nan	0.000213516	1.93151e-05	0.0107196	2	-2	FALSE	TRUE	FALSE	TRUE
Tongue_dorsum|Bacteria-Bacteroidetes	Tongue-dorsum	Bacteria-Bacteroidetes	Tongue_dorsum|Clostridiales-unclassified	Tongue-dorsum	Clostridiales-unclassified	None	None	None	None	None	None	None	None	1.93167e-08	1.12569e-09	8.56024e-16	0.317908	0.0433086	nan	nan	nan	nan	nan	nan	nan	nan	1.12569e-08	2.53934e-13	1.46785e-06	2	2	FALSE	TRUE	TRUE	FALSE
Tongue_dorsum|Bacteria-Bacteroidetes	Tongue-dorsum	Bacteria-Bacteroidetes	Hard_palate|Bacteroidales-unclassified	Hard-palate	Bacteroidales-unclassified	None	None	None	None	None	None	None	None	9.57521e-11	5.9847e-06	2.06845e-14	0.0417936	0.107624	nan	nan	nan	nan	nan	nan	nan	nan	9.57521e-10	5.08714e-12	1.54703e-07	2	2	FALSE	FALSE	TRUE	FALSE
Tongue_dorsum|Bacteria-Bacteroidetes	Tongue-dorsum	Bacteria-Bacteroidetes	Saliva|Bacteria-Bacteroidetes	Saliva	Bacteria-Bacteroidetes	None	None	None	8.99059e-25	None	None	None	None	3.50559e-15	None	2.82562e-37	0.331766	NA	nan	nan	nan	copresence	nan	nan	nan	nan	8.99059e-24	6.07223e-34	8.47423e-21	2	2	TRUE	FALSE	TRUE	TRUE
Tongue_dorsum|Bacteria-Bacteroidetes	Tongue-dorsum	Bacteria-Bacteroidetes	Throat|Bacteria-Bacteroidetes	Throat	Bacteria-Bacteroidetes	None	0.41782	3.3324e-26	1.16118e-49	None	None	None	None	None	0.0109662	1.659e-71	NA	0.140162	nan	mutualExclusion	copresence	copresence	nan	nan	nan	nan	1.16118e-48	2.39487e-67	1.07841e-44	4	2	TRUE	FALSE	TRUE	TRUE
Tongue_dorsum|Bacteria-Bacteroidetes	Tongue-dorsum	Bacteria-Bacteroidetes	Tongue_dorsum|Firmicutes-Bacilli	Tongue-dorsum	Firmicutes-Bacilli	0.000592067	7.185e-06	None	None	None	None	None	None	7.33103e-13	None	3.62675e-18	-0.279232	NA	mutualExclusion	mutualExclusion	nan	nan	nan	nan	nan	nan	7.33103e-12	1.46758e-15	1.62567e-09	3	-3	FALSE	TRUE	TRUE	TRUE
Tongue_dorsum|Bacteria-Bacteroidetes	Tongue-dorsum	Bacteria-Bacteroidetes	Hard_palate|Prevotellaceae-unclassified	Hard-palate	Prevotellaceae-unclassified	None	None	None	None	None	None	None	None	9.57521e-11	8.30182e-06	2.84328e-14	0.0485046	0.266469	nan	nan	nan	nan	nan	nan	nan	nan	9.57521e-10	6.92861e-12	1.54703e-07	2	2	FALSE	FALSE	TRUE	FALSE
Tongue_dorsum|Bacteria-Bacteroidetes	Tongue-dorsum	Bacteria-Bacteroidetes	Tongue_dorsum|Lactobacillales-Streptococcaceae	Tongue-dorsum	Lactobacillales-Streptococcaceae	0.000571369	6.37838e-06	None	None	None	0.000223466	None	None	1.53835e-05	None	1.33075e-13	-0.495941	NA	mutualExclusion	mutualExclusion	nan	nan	nan	mutualExclusion	nan	nan	6.37838e-05	2.98588e-11	0.00377074	4	-4	FALSE	TRUE	TRUE	TRUE
Tongue_dorsum|Bacteria-Bacteroidetes	Tongue-dorsum	Bacteria-Bacteroidetes	Hard_palate|Bacteria-Bacteroidetes	Hard-palate	Bacteria-Bacteroidetes	None	None	None	None	None	None	None	None	9.57521e-11	5.9847e-06	2.06845e-14	0.160939	0.117014	nan	nan	nan	nan	nan	nan	nan	nan	9.57521e-10	5.08714e-12	1.54703e-07	2	2	TRUE	FALSE	TRUE	FALSE
Tongue_dorsum|Bacteria-Bacteroidetes	Tongue-dorsum	Bacteria-Bacteroidetes	Palatine_Tonsils|Bacteroidia-Bacteroidales	Palatine-Tonsils	Bacteroidia-Bacteroidales	None	None	None	None	None	None	1.48721e-15	3.06382e-14	None	0.0043168	5.0575e-28	NA	0.0798223	nan	nan	nan	nan	nan	nan	copresence	copresence	1.48721e-14	6.20771e-25	4.66367e-12	3	3	FALSE	FALSE	TRUE	TRUE
Tongue_dorsum|Bacteria-Bacteroidetes	Tongue-dorsum	Bacteria-Bacteroidetes	Palatine_Tonsils|Bacteria-Bacteroidetes	Palatine-Tonsils	Bacteria-Bacteroidetes	None	None	None	None	None	None	1.3667e-18	2.46478e-39	None	0.00562672	1.75847e-55	NA	0.289972	nan	nan	nan	nan	nan	nan	copresence	copresence	2.46478e-38	1.86831e-51	7.24206e-35	3	3	TRUE	FALSE	TRUE	TRUE
Keratinized_gingiva|Firmicutes-unclassified	Keratinized-gingiva	Firmicutes-unclassified	Keratinized_gingiva|Bacteria-unclassified	Keratinized-gingiva	Bacteria-unclassified	None	None	None	None	None	None	None	None	0.000231161	9.67644e-10	6.7392e-12	0.518213	0.045061	nan	nan	nan	nan	nan	nan	nan	nan	9.67644e-09	1.2059e-09	1.27447e-06	2	2	FALSE	TRUE	TRUE	FALSE
Saliva|Lactobacillales-Streptococcaceae	Saliva	Lactobacillales-Streptococcaceae	Tongue_dorsum|Streptococcaceae-Streptococcus	Tongue-dorsum	Streptococcaceae-Streptococcus	None	0.333686	None	None	None	None	None	None	5.08457e-19	1.85593e-05	4.78417e-21	0.181004	0.104402	nan	mutualExclusion	nan	nan	nan	nan	nan	nan	5.08457e-18	2.71992e-18	2.50936e-15	3	1	FALSE	FALSE	TRUE	TRUE
Saliva|Lactobacillales-Streptococcaceae	Saliva	Lactobacillales-Streptococcaceae	Saliva|Bacteria-Bacteroidetes	Saliva	Bacteria-Bacteroidetes	None	8.41936e-06	None	None	None	None	None	None	0.0337768	None	4.57081e-06	-0.553117	NA	nan	mutualExclusion	nan	nan	nan	nan	nan	nan	8.41936e-05	0.000273527	0.00481776	2	-2	FALSE	TRUE	TRUE	TRUE
Saliva|Lactobacillales-Streptococcaceae	Saliva	Lactobacillales-Streptococcaceae	Tongue_dorsum|Firmicutes-Bacilli	Tongue-dorsum	Firmicutes-Bacilli	None	None	None	None	None	None	None	None	2.13775e-22	0.00260041	3.16026e-23	0.174217	0.0925671	nan	nan	nan	nan	nan	nan	nan	nan	2.13775e-21	2.35658e-20	1.6392e-18	2	2	FALSE	FALSE	TRUE	FALSE
Saliva|Lactobacillales-Streptococcaceae	Saliva	Lactobacillales-Streptococcaceae	Hard_palate|Bacteria-Bacteroidetes	Hard-palate	Bacteria-Bacteroidetes	None	8.5902e-09	None	None	None	None	None	None	2.94635e-12	None	1.16736e-18	-0.160309	NA	nan	mutualExclusion	nan	nan	nan	nan	nan	nan	2.94635e-11	4.96906e-16	6.05818e-09	2	-2	FALSE	FALSE	TRUE	TRUE
Saliva|Lactobacillales-Streptococcaceae	Saliva	Lactobacillales-Streptococcaceae	Tongue_dorsum|Lactobacillales-Streptococcaceae	Tongue-dorsum	Lactobacillales-Streptococcaceae	None	0.333894	None	None	None	None	None	None	1.65683e-12	6.00821e-05	2.52199e-14	0.185257	0.104364	nan	mutualExclusion	nan	nan	nan	nan	nan	nan	1.65683e-11	6.16718e-12	3.53137e-09	3	1	TRUE	FALSE	TRUE	TRUE
Vaginal_introitus|IncertaeSedisXI-Finegoldia	Vaginal-introitus	IncertaeSedisXI-Finegoldia	Vaginal_introitus|IncertaeSedisXI-Anaerococcus	Vaginal-introitus	IncertaeSedisXI-Anaerococcus	None	None	None	None	None	None	None	None	5.74675e-26	0.000501747	1.9237e-27	0.0692306	0.620545	nan	nan	nan	nan	nan	nan	nan	nan	5.74675e-25	2.15961e-24	5.89353e-22	2	2	FALSE	TRUE	TRUE	FALSE
Vaginal_introitus|IncertaeSedisXI-Finegoldia	Vaginal-introitus	IncertaeSedisXI-Finegoldia	Vaginal_introitus|IncertaeSedisXI-Peptoniphilus	Vaginal-introitus	IncertaeSedisXI-Peptoniphilus	None	None	None	None	None	None	None	None	0.0154819	1.57223e-07	5.07115e-08	0.370806	0.216851	nan	nan	nan	nan	nan	nan	nan	nan	1.57223e-06	4.64955e-06	0.000135359	2	2	FALSE	TRUE	TRUE	FALSE
Keratinized_gingiva|Veillonellaceae-unclassified	Keratinized-gingiva	Veillonellaceae-unclassified	Keratinized_gingiva|Veillonellaceae-Selenomonas	Keratinized-gingiva	Veillonellaceae-Selenomonas	None	None	None	None	None	0.00779347	None	None	2.08859e-05	0.020426	7.0178e-07	0.256052	0.382591	nan	nan	nan	nan	nan	copresence	nan	nan	0.000208859	5.1075e-05	0.0105432	3	3	FALSE	TRUE	TRUE	TRUE
Saliva|Bacteroidia-Bacteroidales	Saliva	Bacteroidia-Bacteroidales	Subgingival_plaque|Neisseriaceae-unclassified	Subgingival-plaque	Neisseriaceae-unclassified	None	None	None	None	None	None	None	None	0.0132204	5.35857e-05	1.07399e-05	-0.100984	-0.131855	nan	nan	nan	nan	nan	nan	nan	nan	0.000535857	0.000580661	0.0236157	2	-2	FALSE	FALSE	TRUE	FALSE
Hard_palate|Fusobacteriaceae-Fusobacterium	Hard-palate	Fusobacteriaceae-Fusobacterium	Tongue_dorsum|Bacteria-Firmicutes	Tongue-dorsum	Bacteria-Firmicutes	2.81941e-06	2.32631e-11	None	None	0.00138745	2.01342e-09	None	None	None	8.7971e-05	2.03858e-26	NA	-0.119167	mutualExclusion	mutualExclusion	nan	nan	mutualExclusion	mutualExclusion	nan	nan	2.32631e-10	1.99366e-23	4.1302e-08	5	-5	FALSE	FALSE	TRUE	TRUE
Hard_palate|Fusobacteriaceae-Fusobacterium	Hard-palate	Fusobacteriaceae-Fusobacterium	Hard_palate|Lactobacillales-Streptococcaceae	Hard-palate	Lactobacillales-Streptococcaceae	0.000804799	1.97203e-05	None	None	0.014342	None	None	None	None	None	6.13888e-08	NA	NA	mutualExclusion	mutualExclusion	nan	nan	mutualExclusion	nan	nan	nan	0.000197203	5.53941e-06	0.0100372	3	-3	FALSE	TRUE	FALSE	TRUE
Hard_palate|Fusobacteriaceae-Fusobacterium	Hard-palate	Fusobacteriaceae-Fusobacterium	Tongue_dorsum|Streptococcaceae-Streptococcus	Tongue-dorsum	Streptococcaceae-Streptococcus	6.59126e-06	9.23817e-13	None	None	0.000787426	6.95799e-12	None	None	None	9.89397e-07	7.99636e-32	NA	-0.126602	mutualExclusion	mutualExclusion	nan	nan	mutualExclusion	mutualExclusion	nan	nan	9.23817e-12	1.19056e-28	2.03668e-09	5	-5	FALSE	FALSE	TRUE	TRUE
Hard_palate|Fusobacteriaceae-Fusobacterium	Hard-palate	Fusobacteriaceae-Fusobacterium	Buccal_mucosa|Bacteroidales-unclassified	Buccal-mucosa	Bacteroidales-unclassified	None	None	None	None	None	None	None	None	7.44157e-07	4.28983e-05	8.0343e-10	0.00806658	0.0389214	nan	nan	nan	nan	nan	nan	nan	nan	7.44157e-06	1.02766e-07	0.000557667	2	2	FALSE	FALSE	TRUE	FALSE
Hard_palate|Fusobacteriaceae-Fusobacterium	Hard-palate	Fusobacteriaceae-Fusobacterium	Tongue_dorsum|Firmicutes-Bacilli	Tongue-dorsum	Firmicutes-Bacilli	1.17781e-05	5.29154e-12	None	None	0.00152797	None	None	None	None	8.82075e-11	4.39509e-25	NA	-0.0851025	mutualExclusion	mutualExclusion	nan	nan	mutualExclusion	nan	nan	nan	5.29154e-11	3.72021e-22	1.04282e-08	4	-4	FALSE	FALSE	TRUE	TRUE
Hard_palate|Fusobacteriaceae-Fusobacterium	Hard-palate	Fusobacteriaceae-Fusobacterium	Tongue_dorsum|IncertaeSedisXI-Parvimonas	Tongue-dorsum	IncertaeSedisXI-Parvimonas	0.0310731	None	None	None	None	None	None	None	None	1.42006e-07	8.9305e-08	NA	0.0414262	copresence	nan	nan	nan	nan	nan	nan	nan	1.42006e-06	7.787e-06	0.000123734	2	2	FALSE	FALSE	TRUE	TRUE
Hard_palate|Fusobacteriaceae-Fusobacterium	Hard-palate	Fusobacteriaceae-Fusobacterium	Hard_palate|Peptostreptococcaceae-Peptostreptococcus	Hard-palate	Peptostreptococcaceae-Peptostreptococcus	0.0559615	None	None	None	0.0337778	None	None	None	None	3.31518e-06	1.24245e-06	NA	0.0306492	copresence	nan	nan	nan	copresence	nan	nan	nan	3.31518e-05	8.54958e-05	0.00212306	3	3	FALSE	TRUE	TRUE	TRUE
Hard_palate|Fusobacteriaceae-Fusobacterium	Hard-palate	Fusobacteriaceae-Fusobacterium	Tongue_dorsum|Bacilli-Lactobacillales	Tongue-dorsum	Bacilli-Lactobacillales	6.77266e-06	1.1704e-12	None	None	0.000990449	2.07806e-11	None	None	None	1.95885e-09	9.5221e-34	NA	-0.229012	mutualExclusion	mutualExclusion	nan	nan	mutualExclusion	mutualExclusion	nan	nan	1.1704e-11	1.531e-30	2.54612e-09	5	-5	FALSE	FALSE	TRUE	TRUE
Hard_palate|Fusobacteriaceae-Fusobacterium	Hard-palate	Fusobacteriaceae-Fusobacterium	Hard_palate|Clostridiales-Peptostreptococcaceae	Hard-palate	Clostridiales-Peptostreptococcaceae	None	None	None	None	0.0343942	None	None	None	None	1.16038e-13	1.36313e-13	NA	0.0498876	nan	nan	nan	nan	copresence	nan	nan	nan	1.16038e-12	3.05748e-11	2.86871e-10	2	2	FALSE	TRUE	TRUE	TRUE
Hard_palate|Fusobacteriaceae-Fusobacterium	Hard-palate	Fusobacteriaceae-Fusobacterium	Tongue_dorsum|Fusobacteria-Fusobacteriales	Tongue-dorsum	Fusobacteria-Fusobacteriales	0.014824	0.438442	None	None	None	None	None	None	None	1.95885e-09	4.33842e-09	NA	0.137786	copresence	copresence	nan	nan	nan	nan	nan	nan	1.95885e-08	4.8349e-07	2.44709e-06	3	3	FALSE	FALSE	TRUE	TRUE
Hard_palate|Fusobacteriaceae-Fusobacterium	Hard-palate	Fusobacteriaceae-Fusobacterium	Tongue_dorsum|Flavobacteria-Flavobacteriales	Tongue-dorsum	Flavobacteria-Flavobacteriales	None	None	None	None	None	None	None	None	1.00249e-12	0.0137592	4.54006e-13	0.298757	0.0319799	nan	nan	nan	nan	nan	nan	nan	nan	1.00249e-11	9.54042e-11	2.19882e-09	2	2	FALSE	FALSE	TRUE	FALSE
Hard_palate|Fusobacteriaceae-Fusobacterium	Hard-palate	Fusobacteriaceae-Fusobacterium	Saliva|SR1generaincertaesedis-unclassified	Saliva	SR1generaincertaesedis-unclassified	None	None	None	None	None	None	None	None	3.44316e-21	0.000193325	3.77217e-23	0.0576972	0.002129	nan	nan	nan	nan	nan	nan	nan	nan	3.44316e-20	2.78628e-20	2.29672e-17	2	2	FALSE	FALSE	TRUE	FALSE
Hard_palate|Fusobacteriaceae-Fusobacterium	Hard-palate	Fusobacteriaceae-Fusobacterium	Hard_palate|Leptotrichiaceae-Leptotrichia	Hard-palate	Leptotrichiaceae-Leptotrichia	None	None	None	None	None	None	None	None	6.65327e-10	1.16038e-13	4.00805e-21	0.0145696	0.0122983	nan	nan	nan	nan	nan	nan	nan	nan	1.16038e-12	2.30333e-18	2.86871e-10	2	2	FALSE	TRUE	TRUE	FALSE
Hard_palate|Fusobacteriaceae-Fusobacterium	Hard-palate	Fusobacteriaceae-Fusobacterium	Hard_palate|Bacteria-Firmicutes	Hard-palate	Bacteria-Firmicutes	0.00284668	0.0054004	None	None	0.023432	0.0185364	None	None	1.65546e-11	1.16038e-13	2.44677e-25	-0.39869	-0.428783	mutualExclusion	mutualExclusion	nan	nan	mutualExclusion	mutualExclusion	nan	nan	1.16038e-12	2.12663e-22	2.86871e-10	6	-6	FALSE	TRUE	TRUE	TRUE
Hard_palate|Fusobacteriaceae-Fusobacterium	Hard-palate	Fusobacteriaceae-Fusobacterium	Saliva|Fusobacteriaceae-Fusobacterium	Saliva	Fusobacteriaceae-Fusobacterium	0.00392002	0.220034	None	None	0.0416558	None	None	None	2.13739e-49	0.000193325	1.87032e-50	0.389009	0.180158	copresence	copresence	nan	nan	copresence	nan	nan	nan	2.13739e-48	1.25451e-46	1.54273e-44	5	5	TRUE	FALSE	TRUE	TRUE
Hard_palate|Fusobacteriaceae-Fusobacterium	Hard-palate	Fusobacteriaceae-Fusobacterium	Throat|Fusobacteriaceae-Fusobacterium	Throat	Fusobacteriaceae-Fusobacterium	0.014499	None	None	None	None	None	None	None	1.13346e-27	None	1.10565e-27	0.232533	NA	copresence	nan	nan	nan	nan	nan	nan	nan	1.13346e-26	1.2972e-24	1.5298e-23	2	2	TRUE	FALSE	TRUE	TRUE
Hard_palate|Fusobacteriaceae-Fusobacterium	Hard-palate	Fusobacteriaceae-Fusobacterium	Hard_palate|Porphyromonadaceae-Porphyromonas	Hard-palate	Porphyromonadaceae-Porphyromonas	0.0636966	None	None	None	None	None	None	None	1.65546e-11	1.16038e-13	2.08452e-22	0.113928	0.190107	copresence	nan	nan	nan	nan	nan	nan	nan	1.16038e-12	1.41896e-19	2.86871e-10	3	3	FALSE	TRUE	TRUE	TRUE
Hard_palate|Fusobacteriaceae-Fusobacterium	Hard-palate	Fusobacteriaceae-Fusobacterium	Buccal_mucosa|IncertaeSedisXI-Parvimonas	Buccal-mucosa	IncertaeSedisXI-Parvimonas	None	None	None	None	None	None	None	None	7.44157e-07	4.28983e-05	8.0343e-10	0.0337458	0.0811634	nan	nan	nan	nan	nan	nan	nan	nan	7.44157e-06	1.02766e-07	0.000557667	2	2	FALSE	FALSE	TRUE	FALSE
Hard_palate|Fusobacteriaceae-Fusobacterium	Hard-palate	Fusobacteriaceae-Fusobacterium	Tongue_dorsum|Clostridiales-IncertaeSedisXI	Tongue-dorsum	Clostridiales-IncertaeSedisXI	0.0324681	None	None	None	None	None	None	None	None	2.4442e-09	1.92501e-09	NA	0.0407805	copresence	nan	nan	nan	nan	nan	nan	nan	2.4442e-08	2.3003e-07	2.98298e-06	2	2	FALSE	FALSE	TRUE	TRUE
Hard_palate|Fusobacteriaceae-Fusobacterium	Hard-palate	Fusobacteriaceae-Fusobacterium	Hard_palate|IncertaeSedisXI-Parvimonas	Hard-palate	IncertaeSedisXI-Parvimonas	0.0311828	None	None	None	0.0303986	None	None	None	1.65546e-11	None	8.44165e-12	0.0985796	NA	copresence	nan	nan	nan	copresence	nan	nan	nan	1.65546e-10	1.48847e-09	2.96158e-08	3	3	FALSE	TRUE	TRUE	TRUE
Hard_palate|Fusobacteriaceae-Fusobacterium	Hard-palate	Fusobacteriaceae-Fusobacterium	Hard_palate|Bacilli-Lactobacillales	Hard-palate	Bacilli-Lactobacillales	0.00249408	0.000906289	None	None	0.0170935	0.00869044	None	None	1.65546e-11	None	1.19615e-15	-0.150045	NA	mutualExclusion	mutualExclusion	nan	nan	mutualExclusion	mutualExclusion	nan	nan	1.65546e-10	3.49231e-13	2.96158e-08	5	-5	FALSE	TRUE	TRUE	TRUE
Hard_palate|Fusobacteriaceae-Fusobacterium	Hard-palate	Fusobacteriaceae-Fusobacterium	Hard_palate|Flavobacteriales-Flavobacteriaceae	Hard-palate	Flavobacteriales-Flavobacteriaceae	None	None	None	None	None	None	None	None	0.00013464	1.16038e-13	6.20212e-16	0.248652	0.181364	nan	nan	nan	nan	nan	nan	nan	nan	1.16038e-12	1.88487e-13	2.86871e-10	2	2	FALSE	TRUE	TRUE	FALSE
Hard_palate|Fusobacteriaceae-Fusobacterium	Hard-palate	Fusobacteriaceae-Fusobacterium	Tongue_dorsum|Lactobacillales-Streptococcaceae	Tongue-dorsum	Lactobacillales-Streptococcaceae	6.93286e-06	9.44134e-13	None	None	0.000847936	7.09421e-12	None	None	1.4163e-21	3.70081e-08	8.7473e-52	-0.2255	-0.126577	mutualExclusion	mutualExclusion	nan	nan	mutualExclusion	mutualExclusion	nan	nan	1.4163e-20	6.56332e-48	9.77627e-18	6	-6	FALSE	FALSE	TRUE	TRUE
Hard_palate|Fusobacteriaceae-Fusobacterium	Hard-palate	Fusobacteriaceae-Fusobacterium	Tongue_dorsum|Fusobacteriales-Fusobacteriaceae	Tongue-dorsum	Fusobacteriales-Fusobacteriaceae	0.00133722	0.203893	None	None	0.0224448	None	None	None	None	1.95885e-09	7.23592e-11	NA	0.472976	copresence	copresence	nan	nan	copresence	nan	nan	nan	1.95885e-08	1.12357e-08	2.44709e-06	4	4	FALSE	FALSE	TRUE	TRUE
Hard_palate|Fusobacteriaceae-Fusobacterium	Hard-palate	Fusobacteriaceae-Fusobacterium	Saliva|Fusobacteriales-Fusobacteriaceae	Saliva	Fusobacteriales-Fusobacteriaceae	0.00449315	0.220711	None	None	0.0398988	None	None	None	3.44316e-21	4.88001e-05	5.99489e-24	0.646018	0.162079	copresence	copresence	nan	nan	copresence	nan	nan	nan	3.44316e-20	4.69992e-21	2.29672e-17	5	5	FALSE	FALSE	TRUE	TRUE
Hard_palate|Fusobacteriaceae-Fusobacterium	Hard-palate	Fusobacteriaceae-Fusobacterium	Hard_palate|Flavobacteriaceae-Capnocytophaga	Hard-palate	Flavobacteriaceae-Capnocytophaga	None	None	None	None	None	None	None	None	1.65546e-11	0.032598	1.57835e-11	0.119879	0.583573	nan	nan	nan	nan	nan	nan	nan	nan	1.65546e-10	2.65674e-09	2.96158e-08	2	2	FALSE	TRUE	TRUE	FALSE
Hard_palate|Fusobacteriaceae-Fusobacterium	Hard-palate	Fusobacteriaceae-Fusobacterium	Tongue_dorsum|Fusobacteriaceae-Fusobacterium	Tongue-dorsum	Fusobacteriaceae-Fusobacterium	0.00133245	0.205276	None	None	0.0212956	None	None	None	1.4163e-21	None	3.13255e-22	0.403748	NA	copresence	copresence	nan	nan	copresence	nan	nan	nan	1.4163e-20	2.10433e-19	9.77627e-18	4	4	TRUE	FALSE	TRUE	TRUE
Tongue_dorsum|Lachnospiraceae-Butyrivibrio	Tongue-dorsum	Lachnospiraceae-Butyrivibrio	Tongue_dorsum|Lachnospiraceae-Syntrophococcus	Tongue-dorsum	Lachnospiraceae-Syntrophococcus	None	None	None	None	None	None	None	None	2.7551e-06	0.0036368	1.94571e-07	0.0420953	0.149154	nan	nan	nan	nan	nan	nan	nan	nan	2.7551e-05	1.58989e-05	0.00179926	2	2	FALSE	TRUE	TRUE	FALSE
Tongue_dorsum|Lachnospiraceae-Butyrivibrio	Tongue-dorsum	Lachnospiraceae-Butyrivibrio	Throat|Lachnospiraceae-Butyrivibrio	Throat	Lachnospiraceae-Butyrivibrio	None	None	None	None	None	None	None	None	0.00841554	8.91337e-05	1.13289e-05	0.144322	0.61174	nan	nan	nan	nan	nan	nan	nan	nan	0.000891337	0.000609383	0.0362351	2	2	TRUE	FALSE	TRUE	FALSE
Tongue_dorsum|Proteobacteria-Betaproteobacteria	Tongue-dorsum	Proteobacteria-Betaproteobacteria	Saliva|Pasteurellaceae-Pasteurella	Saliva	Pasteurellaceae-Pasteurella	None	None	None	None	None	None	None	None	4.33622e-17	2.03955e-05	4.37573e-20	0.0143869	0.0492013	nan	nan	nan	nan	nan	nan	nan	nan	4.33622e-16	2.26033e-17	1.6596e-13	2	2	FALSE	FALSE	TRUE	FALSE
Tongue_dorsum|Proteobacteria-Betaproteobacteria	Tongue-dorsum	Proteobacteria-Betaproteobacteria	Saliva|Proteobacteria-Betaproteobacteria	Saliva	Proteobacteria-Betaproteobacteria	0.0437948	0.284132	None	None	None	None	None	None	4.33622e-17	None	5.00584e-16	0.460414	NA	copresence	mutualExclusion	nan	nan	nan	nan	nan	nan	4.33622e-16	1.54256e-13	1.6596e-13	3	1	TRUE	FALSE	TRUE	TRUE
Tongue_dorsum|Proteobacteria-Betaproteobacteria	Tongue-dorsum	Proteobacteria-Betaproteobacteria	Saliva|Clostridiales-Veillonellaceae	Saliva	Clostridiales-Veillonellaceae	0.000160204	2.00284e-12	None	None	0.00338616	None	None	None	None	2.03955e-05	5.5555e-19	NA	-0.27129	mutualExclusion	mutualExclusion	nan	nan	mutualExclusion	nan	nan	nan	2.00284e-11	2.45774e-16	4.21675e-09	4	-4	FALSE	FALSE	TRUE	TRUE
Tongue_dorsum|Proteobacteria-Betaproteobacteria	Tongue-dorsum	Proteobacteria-Betaproteobacteria	Palatine_Tonsils|Clostridiales-Veillonellaceae	Palatine-Tonsils	Clostridiales-Veillonellaceae	None	None	None	None	None	None	None	None	5.59701e-10	4.58581e-48	3.37018e-55	-0.0043656	-0.015591	nan	nan	nan	nan	nan	nan	nan	nan	4.58581e-47	3.55226e-51	2.49603e-43	2	-2	FALSE	FALSE	TRUE	FALSE
Tongue_dorsum|Proteobacteria-Betaproteobacteria	Tongue-dorsum	Proteobacteria-Betaproteobacteria	Throat|Proteobacteria-Betaproteobacteria	Throat	Proteobacteria-Betaproteobacteria	0.0096932	0.270804	None	None	0.0434597	None	None	None	3.59714e-19	None	9.93462e-19	0.456864	NA	copresence	copresence	nan	nan	copresence	nan	nan	nan	3.59714e-18	4.31456e-16	1.80139e-15	4	4	TRUE	FALSE	TRUE	TRUE
Tongue_dorsum|Proteobacteria-Betaproteobacteria	Tongue-dorsum	Proteobacteria-Betaproteobacteria	Throat|Prevotellaceae-Prevotella	Throat	Prevotellaceae-Prevotella	None	None	None	None	None	None	None	None	2.56883e-17	0.000314391	3.81723e-19	-0.0597483	-0.0299873	nan	nan	nan	nan	nan	nan	nan	nan	2.56883e-16	1.71269e-16	1.00756e-13	2	-2	FALSE	FALSE	TRUE	FALSE
Tongue_dorsum|Proteobacteria-Betaproteobacteria	Tongue-dorsum	Proteobacteria-Betaproteobacteria	Supragingival_plaque|Veillonellaceae-Centipeda	Supragingival-plaque	Veillonellaceae-Centipeda	None	None	None	None	None	None	None	None	2.3211e-06	0.00722372	3.1696e-07	-0.0086905	-0.0188962	nan	nan	nan	nan	nan	nan	nan	nan	2.3211e-05	2.50326e-05	0.00154912	2	-2	FALSE	FALSE	TRUE	FALSE
Tongue_dorsum|Proteobacteria-Betaproteobacteria	Tongue-dorsum	Proteobacteria-Betaproteobacteria	Palatine_Tonsils|Neisseriaceae-Neisseria	Palatine-Tonsils	Neisseriaceae-Neisseria	0.0446514	None	None	None	0.0291864	0.447773	None	None	5.72828e-10	4.58581e-48	2.36644e-53	0.319422	0.2696	copresence	nan	nan	nan	copresence	copresence	nan	nan	4.58581e-47	2.0952e-49	2.49603e-43	5	5	FALSE	FALSE	TRUE	TRUE
Tongue_dorsum|Proteobacteria-Betaproteobacteria	Tongue-dorsum	Proteobacteria-Betaproteobacteria	Tongue_dorsum|Clostridiales-Veillonellaceae	Tongue-dorsum	Clostridiales-Veillonellaceae	0.000335001	7.29015e-05	None	None	0.0298453	0.00213195	None	None	2.08257e-09	2.39392e-16	2.72784e-29	-0.0314587	-0.135103	mutualExclusion	mutualExclusion	nan	nan	mutualExclusion	mutualExclusion	nan	nan	2.39392e-15	3.66307e-26	8.27298e-13	6	-6	FALSE	TRUE	TRUE	TRUE
Tongue_dorsum|Proteobacteria-Betaproteobacteria	Tongue-dorsum	Proteobacteria-Betaproteobacteria	Throat|Neisseriaceae-Neisseria	Throat	Neisseriaceae-Neisseria	0.00783169	0.307698	None	None	0.0318573	None	None	None	3.59714e-19	None	6.83768e-19	0.0648822	NA	copresence	copresence	nan	nan	copresence	nan	nan	nan	3.59714e-18	2.99899e-16	1.80139e-15	4	4	FALSE	FALSE	TRUE	TRUE
Tongue_dorsum|Proteobacteria-Betaproteobacteria	Tongue-dorsum	Proteobacteria-Betaproteobacteria	Hard_palate|Coriobacteriales-Coriobacteriaceae	Hard-palate	Coriobacteriales-Coriobacteriaceae	None	None	None	None	None	None	None	None	9.24941e-06	0.000603867	1.11726e-07	-0.0448411	-0.0403197	nan	nan	nan	nan	nan	nan	nan	nan	9.24941e-05	9.59582e-06	0.00523522	2	-2	FALSE	FALSE	TRUE	FALSE
Tongue_dorsum|Proteobacteria-Betaproteobacteria	Tongue-dorsum	Proteobacteria-Betaproteobacteria	Hard_palate|IncertaeSedisXI-Parvimonas	Hard-palate	IncertaeSedisXI-Parvimonas	None	None	None	None	None	None	None	None	1.83972e-32	0.000603867	9.05257e-34	0.00932869	0.0176477	nan	nan	nan	nan	nan	nan	nan	nan	1.83972e-31	1.46679e-30	3.20641e-28	2	2	FALSE	FALSE	TRUE	FALSE
Tongue_dorsum|Proteobacteria-Betaproteobacteria	Tongue-dorsum	Proteobacteria-Betaproteobacteria	Saliva|Neisseriaceae-Neisseria	Saliva	Neisseriaceae-Neisseria	0.0383495	None	None	None	None	None	None	None	None	2.03955e-05	1.17802e-05	NA	0.331536	copresence	nan	nan	nan	nan	nan	nan	nan	0.000203955	0.000628694	0.0103207	2	2	FALSE	FALSE	TRUE	TRUE
Tongue_dorsum|Proteobacteria-Betaproteobacteria	Tongue-dorsum	Proteobacteria-Betaproteobacteria	Supragingival_plaque|Flavobacteriaceae-unclassified	Supragingival-plaque	Flavobacteriaceae-unclassified	None	None	None	None	None	None	None	None	2.3211e-06	0.00722372	3.1696e-07	0.0511858	0.168244	nan	nan	nan	nan	nan	nan	nan	nan	2.3211e-05	2.50326e-05	0.00154912	2	2	FALSE	FALSE	TRUE	FALSE
Tongue_dorsum|Proteobacteria-Betaproteobacteria	Tongue-dorsum	Proteobacteria-Betaproteobacteria	Saliva|Veillonellaceae-Veillonella	Saliva	Veillonellaceae-Veillonella	7.54272e-05	8.26006e-14	None	None	None	None	None	None	4.33622e-17	None	8.28172e-31	-0.327967	NA	mutualExclusion	mutualExclusion	nan	nan	nan	nan	nan	nan	4.33622e-16	1.17508e-27	1.6596e-13	3	-3	FALSE	FALSE	TRUE	TRUE
Tongue_dorsum|Proteobacteria-Betaproteobacteria	Tongue-dorsum	Proteobacteria-Betaproteobacteria	Hard_palate|Neisseriaceae-Neisseria	Hard-palate	Neisseriaceae-Neisseria	0.0147704	0.472721	None	None	None	None	None	None	1.20388e-21	0.000603867	1.97379e-22	0.573626	0.135733	copresence	copresence	nan	nan	nan	nan	nan	nan	1.20388e-20	1.35051e-19	8.4194e-18	4	4	FALSE	FALSE	TRUE	TRUE
Tongue_dorsum|Proteobacteria-Betaproteobacteria	Tongue-dorsum	Proteobacteria-Betaproteobacteria	Throat|Clostridiales-Veillonellaceae	Throat	Clostridiales-Veillonellaceae	7.07566e-05	1.2268e-12	None	None	None	None	None	None	3.59714e-19	None	1.01066e-31	-0.101619	NA	mutualExclusion	mutualExclusion	nan	nan	nan	nan	nan	nan	3.59714e-18	1.50138e-28	1.80139e-15	3	-3	FALSE	FALSE	TRUE	TRUE
Tongue_dorsum|Proteobacteria-Betaproteobacteria	Tongue-dorsum	Proteobacteria-Betaproteobacteria	Throat|Bacteroidales-Prevotellaceae	Throat	Bacteroidales-Prevotellaceae	None	None	None	None	None	None	None	None	1.12829e-11	0.00109309	4.07323e-13	-0.0673693	-0.0149817	nan	nan	nan	nan	nan	nan	nan	nan	1.12829e-10	8.68029e-11	2.0835e-08	2	-2	FALSE	FALSE	TRUE	FALSE
Tongue_dorsum|Proteobacteria-Betaproteobacteria	Tongue-dorsum	Proteobacteria-Betaproteobacteria	Tongue_dorsum|Veillonellaceae-Veillonella	Tongue-dorsum	Veillonellaceae-Veillonella	0.000387002	9.91847e-05	None	None	None	0.00583593	None	None	1.18641e-12	1.02485e-17	7.3852e-33	-0.0507447	-0.139155	mutualExclusion	mutualExclusion	nan	nan	nan	mutualExclusion	nan	nan	1.02485e-16	1.15798e-29	4.30176e-14	5	-5	FALSE	TRUE	TRUE	TRUE
Tongue_dorsum|Proteobacteria-Betaproteobacteria	Tongue-dorsum	Proteobacteria-Betaproteobacteria	Throat|Veillonellaceae-Veillonella	Throat	Veillonellaceae-Veillonella	0.000105171	4.44167e-12	None	None	None	None	None	None	3.59714e-19	None	5.21372e-31	-0.22462	NA	mutualExclusion	mutualExclusion	nan	nan	nan	nan	nan	nan	3.59714e-18	7.65953e-28	1.80139e-15	3	-3	FALSE	FALSE	TRUE	TRUE
Buccal_mucosa|Fusobacteriaceae-Fusobacterium	Buccal-mucosa	Fusobacteriaceae-Fusobacterium	Buccal_mucosa|Lactobacillales-Streptococcaceae	Buccal-mucosa	Lactobacillales-Streptococcaceae	0.00475176	0.000129425	None	None	None	0.000976484	None	None	None	0.000411292	1.11854e-09	NA	-0.0385222	mutualExclusion	mutualExclusion	nan	nan	nan	mutualExclusion	nan	nan	0.00129425	1.3891e-07	0.0495922	4	-4	FALSE	TRUE	TRUE	TRUE
Buccal_mucosa|Fusobacteriaceae-Fusobacterium	Buccal-mucosa	Fusobacteriaceae-Fusobacterium	Buccal_mucosa|Bacilli-Lactobacillales	Buccal-mucosa	Bacilli-Lactobacillales	0.00564234	0.00263637	None	None	0.0208647	0.00965901	None	None	3.0745e-07	7.29593e-05	1.05634e-13	-0.00686492	-0.0228124	mutualExclusion	mutualExclusion	nan	nan	mutualExclusion	mutualExclusion	nan	nan	3.0745e-06	2.40015e-11	0.000252453	6	-6	FALSE	TRUE	TRUE	TRUE
Buccal_mucosa|Fusobacteriaceae-Fusobacterium	Buccal-mucosa	Fusobacteriaceae-Fusobacterium	Buccal_mucosa|Firmicutes-Bacilli	Buccal-mucosa	Firmicutes-Bacilli	0.00602094	0.00511353	None	None	None	None	None	None	1.27903e-07	None	1.46516e-09	-0.410935	NA	mutualExclusion	mutualExclusion	nan	nan	nan	nan	nan	nan	1.27903e-06	1.78011e-07	0.000112867	3	-3	FALSE	TRUE	TRUE	TRUE
Supragingival_plaque|Campylobacteraceae-Campylobacter	Supragingival-plaque	Campylobacteraceae-Campylobacter	Supragingival_plaque|Veillonellaceae-Selenomonas	Supragingival-plaque	Veillonellaceae-Selenomonas	None	None	None	None	0.0236802	None	None	None	2.42616e-06	None	1.01531e-06	0.167634	NA	nan	nan	nan	nan	copresence	nan	nan	nan	2.42616e-05	7.15488e-05	0.00161227	2	2	FALSE	TRUE	TRUE	TRUE
Supragingival_plaque|Campylobacteraceae-Campylobacter	Supragingival-plaque	Campylobacteraceae-Campylobacter	Subgingival_plaque|Proteobacteria-Epsilonproteobacteria	Subgingival-plaque	Proteobacteria-Epsilonproteobacteria	0.020453	0.224621	None	None	0.0384189	None	None	None	2.87121e-19	0.00730005	1.65975e-19	0.397458	0.0430993	copresence	mutualExclusion	nan	nan	copresence	nan	nan	nan	2.87121e-18	7.95191e-17	1.46717e-15	5	3	FALSE	FALSE	TRUE	TRUE
Supragingival_plaque|Campylobacteraceae-Campylobacter	Supragingival-plaque	Campylobacteraceae-Campylobacter	Subgingival_plaque|Epsilonproteobacteria-Campylobacterales	Subgingival-plaque	Epsilonproteobacteria-Campylobacterales	0.0199775	0.225404	None	None	0.0377873	None	None	None	1.48962e-15	None	3.56e-15	0.397543	NA	copresence	mutualExclusion	nan	nan	copresence	nan	nan	nan	1.48962e-14	9.58238e-13	4.66367e-12	4	2	FALSE	FALSE	TRUE	TRUE
Supragingival_plaque|Campylobacteraceae-Campylobacter	Supragingival-plaque	Campylobacteraceae-Campylobacter	Saliva|Campylobacteraceae-Campylobacter	Saliva	Campylobacteraceae-Campylobacter	0.0565553	None	None	None	None	None	None	None	8.57674e-10	None	1.20049e-09	0.0567915	NA	copresence	nan	nan	nan	nan	nan	nan	nan	8.57674e-09	1.48366e-07	1.14755e-06	2	2	TRUE	FALSE	TRUE	TRUE
Supragingival_plaque|Campylobacteraceae-Campylobacter	Supragingival-plaque	Campylobacteraceae-Campylobacter	Subgingival_plaque|Campylobacterales-Campylobacteraceae	Subgingival-plaque	Campylobacterales-Campylobacteraceae	0.0207636	0.222817	None	None	0.0374958	None	None	None	1.66978e-19	0.00589928	8.08814e-20	0.401514	0.0429543	copresence	mutualExclusion	nan	nan	copresence	nan	nan	nan	1.66978e-18	4.03064e-17	8.95636e-16	5	3	FALSE	FALSE	TRUE	TRUE
Supragingival_plaque|Campylobacteraceae-Campylobacter	Supragingival-plaque	Campylobacteraceae-Campylobacter	Saliva|Campylobacterales-Campylobacteraceae	Saliva	Campylobacterales-Campylobacteraceae	0.0576232	None	None	None	None	None	None	None	1.45044e-06	None	1.44571e-06	0.220526	NA	copresence	nan	nan	nan	nan	nan	nan	nan	1.45044e-05	9.78796e-05	0.00101299	2	2	FALSE	FALSE	TRUE	TRUE
Supragingival_plaque|Campylobacteraceae-Campylobacter	Supragingival-plaque	Campylobacteraceae-Campylobacter	Saliva|Epsilonproteobacteria-Campylobacterales	Saliva	Epsilonproteobacteria-Campylobacterales	0.0547566	None	None	None	None	None	None	None	8.57674e-10	None	1.16383e-09	0.276721	NA	copresence	nan	nan	nan	nan	nan	nan	nan	8.57674e-09	1.44197e-07	1.14755e-06	2	2	FALSE	FALSE	TRUE	TRUE
Supragingival_plaque|Campylobacteraceae-Campylobacter	Supragingival-plaque	Campylobacteraceae-Campylobacter	Subgingival_plaque|Campylobacteraceae-Campylobacter	Subgingival-plaque	Campylobacteraceae-Campylobacter	0.0204495	0.22312	None	None	0.0361541	None	None	None	1.17393e-13	0.0107493	3.26599e-14	0.401537	0.0428847	copresence	mutualExclusion	nan	nan	copresence	nan	nan	nan	1.17393e-12	7.94556e-12	2.89413e-10	5	3	TRUE	FALSE	TRUE	TRUE
Supragingival_plaque|Campylobacteraceae-Campylobacter	Supragingival-plaque	Campylobacteraceae-Campylobacter	Supragingival_plaque|Pasteurellales-Pasteurellaceae	Supragingival-plaque	Pasteurellales-Pasteurellaceae	None	None	None	None	None	None	None	None	2.42616e-06	0.0014068	6.99541e-08	-0.0579577	-0.049584	nan	nan	nan	nan	nan	nan	nan	nan	2.42616e-05	6.24525e-06	0.00161227	2	-2	FALSE	TRUE	TRUE	FALSE
Supragingival_plaque|Campylobacteraceae-Campylobacter	Supragingival-plaque	Campylobacteraceae-Campylobacter	Supragingival_plaque|Fusobacteriales-Leptotrichiaceae	Supragingival-plaque	Fusobacteriales-Leptotrichiaceae	None	None	None	None	0.0393188	None	None	None	2.42616e-06	None	1.63746e-06	0.06142	NA	nan	nan	nan	nan	copresence	nan	nan	nan	2.42616e-05	0.000108951	0.00161227	2	2	FALSE	TRUE	TRUE	TRUE
Supragingival_plaque|Campylobacteraceae-Campylobacter	Supragingival-plaque	Campylobacteraceae-Campylobacter	Saliva|Proteobacteria-Epsilonproteobacteria	Saliva	Proteobacteria-Epsilonproteobacteria	0.0568324	None	None	None	None	None	None	None	1.91016e-09	None	2.5993e-09	0.220176	NA	copresence	nan	nan	nan	nan	nan	nan	nan	1.91016e-08	3.01623e-07	2.39189e-06	2	2	FALSE	FALSE	TRUE	TRUE
Subgingival_plaque|Comamonadaceae-unclassified	Subgingival-plaque	Comamonadaceae-unclassified	Supragingival_plaque|Burkholderiales-Comamonadaceae	Supragingival-plaque	Burkholderiales-Comamonadaceae	None	None	None	None	0.0335345	0.364145	None	None	None	1.39012e-05	2.34423e-05	NA	0.558431	nan	nan	nan	nan	copresence	mutualExclusion	nan	nan	0.000139012	0.00113746	0.0074497	3	1	FALSE	FALSE	TRUE	TRUE
Supragingival_plaque|Bacilli-unclassified	Supragingival-plaque	Bacilli-unclassified	Supragingival_plaque|Firmicutes-unclassified	Supragingival-plaque	Firmicutes-unclassified	None	None	None	None	None	None	None	None	5.53196e-08	0.000325882	4.64016e-10	0.0400032	0.253183	nan	nan	nan	nan	nan	nan	nan	nan	5.53196e-07	6.24618e-08	5.23691e-05	2	2	FALSE	TRUE	TRUE	FALSE
Stool|Porphyromonadaceae-Barnesiella	Stool	Porphyromonadaceae-Barnesiella	Stool|Bacteroidales-unclassified	Stool	Bacteroidales-unclassified	0.00820671	None	None	None	0.010654	None	None	None	8.85405e-07	None	2.28608e-08	0.0163986	NA	copresence	nan	nan	nan	copresence	nan	nan	nan	8.85405e-06	2.22865e-06	0.000653378	3	3	FALSE	TRUE	TRUE	TRUE
Stool|Porphyromonadaceae-Barnesiella	Stool	Porphyromonadaceae-Barnesiella	Stool|Bacteroidaceae-Bacteroides	Stool	Bacteroidaceae-Bacteroides	None	None	None	None	None	None	None	None	7.99149e-16	0.00986167	3.18249e-16	-0.015229	-0.00737411	nan	nan	nan	nan	nan	nan	nan	nan	7.99149e-15	9.95662e-14	2.59051e-12	2	-2	FALSE	TRUE	TRUE	FALSE
Supragingival_plaque|Micrococcaceae-Rothia	Supragingival-plaque	Micrococcaceae-Rothia	Supragingival_plaque|Veillonellaceae-Selenomonas	Supragingival-plaque	Veillonellaceae-Selenomonas	None	None	None	None	0.0108551	None	None	None	9.73154e-05	None	1.55928e-05	-0.0691404	NA	nan	nan	nan	nan	mutualExclusion	nan	nan	nan	0.000973154	0.000800416	0.0389965	2	-2	FALSE	TRUE	TRUE	TRUE
Supragingival_plaque|Micrococcaceae-Rothia	Supragingival-plaque	Micrococcaceae-Rothia	Supragingival_plaque|Bacteroidales-Porphyromonadaceae	Supragingival-plaque	Bacteroidales-Porphyromonadaceae	None	None	None	None	0.00135197	None	None	None	1.73635e-10	None	7.0613e-12	-0.0367047	NA	nan	nan	nan	nan	mutualExclusion	nan	nan	nan	1.73635e-09	1.26132e-09	2.69929e-07	2	-2	FALSE	TRUE	TRUE	TRUE
Supragingival_plaque|Micrococcaceae-Rothia	Supragingival-plaque	Micrococcaceae-Rothia	Subgingival_plaque|Fusobacteria-Fusobacteriales	Subgingival-plaque	Fusobacteria-Fusobacteriales	None	None	None	None	0.000666269	None	None	None	1.63587e-07	None	2.60926e-09	-0.0462929	NA	nan	nan	nan	nan	mutualExclusion	nan	nan	nan	1.63587e-06	3.02541e-07	0.000140138	2	-2	FALSE	FALSE	TRUE	TRUE
Supragingival_plaque|Micrococcaceae-Rothia	Supragingival-plaque	Micrococcaceae-Rothia	Subgingival_plaque|Micrococcaceae-Rothia	Subgingival-plaque	Micrococcaceae-Rothia	None	None	None	None	0.0165083	0.382399	None	None	9.02089e-08	0.000739773	1.80806e-09	0.50725	0.33622	nan	nan	nan	nan	copresence	mutualExclusion	nan	nan	9.02089e-07	2.17012e-07	8.16383e-05	4	2	TRUE	FALSE	TRUE	TRUE
Supragingival_plaque|Micrococcaceae-Rothia	Supragingival-plaque	Micrococcaceae-Rothia	Supragingival_plaque|Clostridiales-Lachnospiraceae	Supragingival-plaque	Clostridiales-Lachnospiraceae	0.000310338	None	None	None	0.00169242	None	None	None	9.73154e-05	0.00702629	1.56642e-09	-0.0237506	-0.109144	mutualExclusion	nan	nan	nan	mutualExclusion	nan	nan	nan	0.000973154	1.89172e-07	0.0389965	4	-4	FALSE	TRUE	TRUE	TRUE
Supragingival_plaque|Micrococcaceae-Rothia	Supragingival-plaque	Micrococcaceae-Rothia	Supragingival_plaque|Fusobacteriaceae-Fusobacterium	Supragingival-plaque	Fusobacteriaceae-Fusobacterium	None	None	None	None	0.00179318	None	None	None	9.73154e-05	None	2.89002e-06	-0.0107114	NA	nan	nan	nan	nan	mutualExclusion	nan	nan	nan	0.000973154	0.000181568	0.0389965	2	-2	FALSE	TRUE	TRUE	TRUE
Supragingival_plaque|Micrococcaceae-Rothia	Supragingival-plaque	Micrococcaceae-Rothia	Subgingival_plaque|Bacteroidia-Bacteroidales	Subgingival-plaque	Bacteroidia-Bacteroidales	None	None	None	None	0.000333279	None	None	None	3.26906e-09	None	3.11003e-11	-0.00764863	NA	nan	nan	nan	nan	mutualExclusion	nan	nan	nan	3.26906e-08	5.04687e-09	3.86604e-06	2	-2	FALSE	FALSE	TRUE	TRUE
Supragingival_plaque|Micrococcaceae-Rothia	Supragingival-plaque	Micrococcaceae-Rothia	Supragingival_plaque|Porphyromonadaceae-Tannerella	Supragingival-plaque	Porphyromonadaceae-Tannerella	None	None	None	None	0.00944494	None	None	None	5.40403e-06	None	9.08047e-07	-0.0154908	NA	nan	nan	nan	nan	mutualExclusion	nan	nan	nan	5.40403e-05	6.45759e-05	0.00326062	2	-2	FALSE	TRUE	TRUE	TRUE
Supragingival_plaque|Micrococcaceae-Rothia	Supragingival-plaque	Micrococcaceae-Rothia	Supragingival_plaque|Proteobacteria-Epsilonproteobacteria	Supragingival-plaque	Proteobacteria-Epsilonproteobacteria	None	None	None	None	0.000538315	None	None	None	9.73154e-05	None	9.30624e-07	-0.0158491	NA	nan	nan	nan	nan	mutualExclusion	nan	nan	nan	0.000973154	6.61036e-05	0.0389965	2	-2	FALSE	TRUE	TRUE	TRUE
Supragingival_plaque|Micrococcaceae-Rothia	Supragingival-plaque	Micrococcaceae-Rothia	Subgingival_plaque|Leptotrichiaceae-Leptotrichia	Subgingival-plaque	Leptotrichiaceae-Leptotrichia	None	None	None	None	0.000943702	None	None	None	9.02089e-08	None	2.05903e-09	-0.0819849	NA	nan	nan	nan	nan	mutualExclusion	nan	nan	nan	9.02089e-07	2.44331e-07	8.16383e-05	2	-2	FALSE	FALSE	TRUE	TRUE
Supragingival_plaque|Micrococcaceae-Rothia	Supragingival-plaque	Micrococcaceae-Rothia	Subgingival_plaque|Lachnospiraceae-unclassified	Subgingival-plaque	Lachnospiraceae-unclassified	None	None	None	None	None	None	None	None	9.02089e-08	0.000739773	1.63033e-09	-0.0249109	-0.0936189	nan	nan	nan	nan	nan	nan	nan	nan	9.02089e-07	1.96462e-07	8.16383e-05	2	-2	FALSE	FALSE	TRUE	FALSE
Supragingival_plaque|Micrococcaceae-Rothia	Supragingival-plaque	Micrococcaceae-Rothia	Supragingival_plaque|Porphyromonadaceae-Porphyromonas	Supragingival-plaque	Porphyromonadaceae-Porphyromonas	None	None	None	None	0.00112346	None	None	None	2.81377e-06	0.00702629	7.24974e-09	-0.0667019	-0.0231868	nan	nan	nan	nan	mutualExclusion	nan	nan	nan	2.81377e-05	7.71835e-07	0.00183397	3	-3	FALSE	TRUE	TRUE	TRUE
Saliva|Aerococcaceae-Abiotrophia	Saliva	Aerococcaceae-Abiotrophia	Hard_palate|Aerococcaceae-Abiotrophia	Hard-palate	Aerococcaceae-Abiotrophia	0.0121053	0.288579	None	None	None	None	None	None	1.9509e-06	None	1.33987e-06	0.586706	NA	copresence	copresence	nan	nan	nan	nan	nan	nan	1.9509e-05	9.13803e-05	0.00132455	3	3	TRUE	FALSE	TRUE	TRUE
Saliva|Aerococcaceae-Abiotrophia	Saliva	Aerococcaceae-Abiotrophia	Hard_palate|Lactobacillales-Aerococcaceae	Hard-palate	Lactobacillales-Aerococcaceae	0.0124176	0.28828	None	None	None	None	None	None	7.60942e-05	None	3.55107e-05	0.577805	NA	copresence	copresence	nan	nan	nan	nan	nan	nan	0.000760942	0.00163435	0.0318015	3	3	FALSE	FALSE	TRUE	TRUE
Vaginal_introitus|Fusobacteriaceae-Fusobacterium	Vaginal-introitus	Fusobacteriaceae-Fusobacterium	Vaginal_introitus|Veillonellaceae-Dialister	Vaginal-introitus	Veillonellaceae-Dialister	None	None	None	None	None	None	None	None	2.54892e-09	0.00303376	2.05581e-10	0.0184475	0.182048	nan	nan	nan	nan	nan	nan	nan	nan	2.54892e-08	2.97512e-08	3.09119e-06	2	2	FALSE	TRUE	TRUE	FALSE
Supragingival_plaque|Lachnospiraceae-Syntrophococcus	Supragingival-plaque	Lachnospiraceae-Syntrophococcus	Supragingival_plaque|Veillonellaceae-Selenomonas	Supragingival-plaque	Veillonellaceae-Selenomonas	None	None	None	None	None	None	None	None	3.01462e-13	0.00951463	9.89135e-14	0.0452181	0.245126	nan	nan	nan	nan	nan	nan	nan	nan	3.01462e-12	2.25596e-11	7.07108e-10	2	2	FALSE	TRUE	TRUE	FALSE
Supragingival_plaque|Lachnospiraceae-Syntrophococcus	Supragingival-plaque	Lachnospiraceae-Syntrophococcus	Supragingival_plaque|Clostridiales-Veillonellaceae	Supragingival-plaque	Clostridiales-Veillonellaceae	None	None	None	None	None	None	None	None	9.80989e-08	0.00112261	2.63527e-09	0.00462651	0.0211787	nan	nan	nan	nan	nan	nan	nan	nan	9.80989e-07	3.05422e-07	8.80706e-05	2	2	FALSE	TRUE	TRUE	FALSE
Buccal_mucosa|Neisseriaceae-Neisseria	Buccal-mucosa	Neisseriaceae-Neisseria	Buccal_mucosa|Bacilli-Lactobacillales	Buccal-mucosa	Bacilli-Lactobacillales	None	None	None	None	None	None	None	None	3.0745e-07	7.29593e-05	5.7246e-10	-0.00497839	-0.0089832	nan	nan	nan	nan	nan	nan	nan	nan	3.0745e-06	7.56297e-08	0.000252453	2	-2	FALSE	TRUE	TRUE	FALSE
Buccal_mucosa|Neisseriaceae-Neisseria	Buccal-mucosa	Neisseriaceae-Neisseria	Saliva|Bacteria-Proteobacteria	Saliva	Bacteria-Proteobacteria	None	None	None	None	None	None	None	None	3.04582e-07	0.00705657	4.50454e-08	0.0941095	0.0168895	nan	nan	nan	nan	nan	nan	nan	nan	3.04582e-06	4.17239e-06	0.000250531	2	2	FALSE	FALSE	TRUE	FALSE
Buccal_mucosa|Neisseriaceae-Neisseria	Buccal-mucosa	Neisseriaceae-Neisseria	Supragingival_plaque|Proteobacteria-Betaproteobacteria	Supragingival-plaque	Proteobacteria-Betaproteobacteria	None	None	None	None	None	None	None	None	0.00327383	1.03745e-05	6.18082e-07	0.0294471	0.230457	nan	nan	nan	nan	nan	nan	nan	nan	0.000103745	4.57737e-05	0.00577796	2	2	FALSE	FALSE	TRUE	FALSE
Buccal_mucosa|Neisseriaceae-Neisseria	Buccal-mucosa	Neisseriaceae-Neisseria	Hard_palate|Proteobacteria-Betaproteobacteria	Hard-palate	Proteobacteria-Betaproteobacteria	None	None	None	None	None	None	None	None	3.17712e-05	0.00535716	2.82304e-06	0.329193	0.0216857	nan	nan	nan	nan	nan	nan	nan	nan	0.000317712	0.000178254	0.0151954	2	2	FALSE	FALSE	TRUE	FALSE
Supragingival_plaque|Aerococcaceae-Abiotrophia	Supragingival-plaque	Aerococcaceae-Abiotrophia	Subgingival_plaque|Aerococcaceae-Abiotrophia	Subgingival-plaque	Aerococcaceae-Abiotrophia	0.00939182	0.335114	None	None	0.00687644	None	None	None	6.55746e-12	1.15498e-07	5.59275e-18	0.631495	0.185866	copresence	mutualExclusion	nan	nan	copresence	nan	nan	nan	6.55746e-11	2.19614e-15	1.26233e-08	5	3	TRUE	FALSE	TRUE	TRUE
Supragingival_plaque|Aerococcaceae-Abiotrophia	Supragingival-plaque	Aerococcaceae-Abiotrophia	Throat|Aerococcaceae-Abiotrophia	Throat	Aerococcaceae-Abiotrophia	None	None	None	None	None	None	None	None	1.65665e-05	0.00976018	2.69016e-06	0.126213	0.0689662	nan	nan	nan	nan	nan	nan	nan	nan	0.000165665	0.000170838	0.00864276	2	2	TRUE	FALSE	TRUE	FALSE
Supragingival_plaque|Aerococcaceae-Abiotrophia	Supragingival-plaque	Aerococcaceae-Abiotrophia	Subgingival_plaque|Lactobacillales-Aerococcaceae	Subgingival-plaque	Lactobacillales-Aerococcaceae	0.00815499	0.32875	None	None	0.00665424	None	None	None	9.19532e-08	None	6.1133e-09	0.479794	NA	copresence	mutualExclusion	nan	nan	copresence	nan	nan	nan	9.19532e-07	6.6407e-07	8.30584e-05	4	2	FALSE	FALSE	TRUE	TRUE
R_Retroauricular_crease|Actinomycetales-Propionibacteriaceae	R-Retroauricular-crease	Actinomycetales-Propionibacteriaceae	R_Retroauricular_crease|Staphylococcaceae-Staphylococcus	R-Retroauricular-crease	Staphylococcaceae-Staphylococcus	3.85588e-05	0.000127636	None	None	0.000383357	0.00113648	None	None	None	None	1.50678e-11	NA	NA	mutualExclusion	mutualExclusion	nan	nan	mutualExclusion	mutualExclusion	nan	nan	0.000385588	2.55016e-09	0.0178481	4	-4	FALSE	TRUE	FALSE	TRUE
R_Retroauricular_crease|Actinomycetales-Propionibacteriaceae	R-Retroauricular-crease	Actinomycetales-Propionibacteriaceae	L_Retroauricular_crease|Actinomycetales-Corynebacteriaceae	L-Retroauricular-crease	Actinomycetales-Corynebacteriaceae	None	1.01606e-07	None	None	None	4.15395e-08	None	None	6.26043e-06	5.72297e-13	1.03304e-27	-0.0452853	-0.689989	nan	mutualExclusion	nan	nan	nan	mutualExclusion	nan	nan	5.72297e-12	1.23377e-24	1.29569e-09	4	-4	FALSE	FALSE	TRUE	TRUE
R_Retroauricular_crease|Actinomycetales-Propionibacteriaceae	R-Retroauricular-crease	Actinomycetales-Propionibacteriaceae	L_Retroauricular_crease|Corynebacteriaceae-Corynebacterium	L-Retroauricular-crease	Corynebacteriaceae-Corynebacterium	None	8.82491e-08	None	None	None	4.07493e-08	None	None	None	3.4624e-12	2.29049e-23	NA	-0.702192	nan	mutualExclusion	nan	nan	nan	mutualExclusion	nan	nan	3.4624e-11	1.73035e-20	7.01393e-09	3	-3	FALSE	FALSE	TRUE	TRUE
R_Retroauricular_crease|Actinomycetales-Propionibacteriaceae	R-Retroauricular-crease	Actinomycetales-Propionibacteriaceae	R_Retroauricular_crease|Bacilli-Bacillales	R-Retroauricular-crease	Bacilli-Bacillales	4.09083e-05	7.80801e-05	None	None	0.000378872	0.000611756	None	None	None	None	5.6936e-12	NA	NA	mutualExclusion	mutualExclusion	nan	nan	mutualExclusion	mutualExclusion	nan	nan	0.0003904	1.03401e-09	0.0180291	4	-4	FALSE	TRUE	FALSE	TRUE
R_Retroauricular_crease|Actinomycetales-Propionibacteriaceae	R-Retroauricular-crease	Actinomycetales-Propionibacteriaceae	L_Retroauricular_crease|Actinobacteria-Actinobacteria	L-Retroauricular-crease	Actinobacteria-Actinobacteria	0.00616321	0.0164114	4.10533e-25	2.36498e-52	0.0170417	0.0088643	3.39302e-15	None	None	None	9.6543e-88	NA	NA	copresence	copresence	copresence	copresence	copresence	copresence	copresence	nan	2.36498e-51	1.66515e-83	2.68451e-47	7	7	FALSE	FALSE	FALSE	TRUE
R_Retroauricular_crease|Actinomycetales-Propionibacteriaceae	R-Retroauricular-crease	Actinomycetales-Propionibacteriaceae	L_Retroauricular_crease|Staphylococcaceae-Staphylococcus	L-Retroauricular-crease	Staphylococcaceae-Staphylococcus	5.26684e-07	6.43252e-12	None	None	1.614e-05	5.80091e-09	None	None	3.60463e-14	5.50231e-06	1.02315e-41	-0.333571	-0.0264039	mutualExclusion	mutualExclusion	nan	nan	mutualExclusion	mutualExclusion	nan	nan	3.60463e-13	2.97334e-38	9.47965e-11	6	-6	FALSE	FALSE	TRUE	TRUE
R_Retroauricular_crease|Actinomycetales-Propionibacteriaceae	R-Retroauricular-crease	Actinomycetales-Propionibacteriaceae	R_Retroauricular_crease|Bacillales-Staphylococcaceae	R-Retroauricular-crease	Bacillales-Staphylococcaceae	3.51333e-05	7.63717e-05	None	None	0.000370945	0.000545915	None	None	None	None	4.28775e-12	NA	NA	mutualExclusion	mutualExclusion	nan	nan	mutualExclusion	mutualExclusion	nan	nan	0.000351333	7.9587e-10	0.0165214	4	-4	FALSE	TRUE	FALSE	TRUE
R_Retroauricular_crease|Actinomycetales-Propionibacteriaceae	R-Retroauricular-crease	Actinomycetales-Propionibacteriaceae	R_Retroauricular_crease|Firmicutes-Bacilli	R-Retroauricular-crease	Firmicutes-Bacilli	1.64843e-05	4.00414e-05	None	None	0.000311062	0.000510961	None	None	None	0.00430117	6.5957e-14	NA	-0.00674081	mutualExclusion	mutualExclusion	nan	nan	mutualExclusion	mutualExclusion	nan	nan	0.000164843	1.52686e-11	0.00861599	5	-5	FALSE	TRUE	TRUE	TRUE
R_Retroauricular_crease|Actinomycetales-Propionibacteriaceae	R-Retroauricular-crease	Actinomycetales-Propionibacteriaceae	L_Retroauricular_crease|Bacilli-Bacillales	L-Retroauricular-crease	Bacilli-Bacillales	3.79012e-07	3.20222e-12	None	None	1.40795e-05	5.3063e-09	None	None	1.68433e-10	None	5.18282e-35	-0.333148	NA	mutualExclusion	mutualExclusion	nan	nan	mutualExclusion	mutualExclusion	nan	nan	3.20222e-11	9.28904e-32	6.54275e-09	5	-5	FALSE	FALSE	TRUE	TRUE
R_Retroauricular_crease|Actinomycetales-Propionibacteriaceae	R-Retroauricular-crease	Actinomycetales-Propionibacteriaceae	R_Retroauricular_crease|Bacteria-Firmicutes	R-Retroauricular-crease	Bacteria-Firmicutes	6.78288e-06	1.50654e-05	None	None	8.20374e-05	0.000145655	None	None	0.000340374	0.00430117	7.99996e-18	-0.394597	-0.394368	mutualExclusion	mutualExclusion	nan	nan	mutualExclusion	mutualExclusion	nan	nan	6.78288e-05	3.05654e-15	0.00397203	6	-6	FALSE	TRUE	TRUE	TRUE
R_Retroauricular_crease|Actinomycetales-Propionibacteriaceae	R-Retroauricular-crease	Actinomycetales-Propionibacteriaceae	L_Retroauricular_crease|Actinobacteria-Actinomycetales	L-Retroauricular-crease	Actinobacteria-Actinomycetales	0.0304192	0.233961	2.46144e-20	1.99579e-41	0.0524159	0.134272	5.33414e-14	None	None	None	6.27161e-68	NA	NA	copresence	copresence	copresence	copresence	copresence	copresence	copresence	nan	1.99579e-40	8.67623e-64	6.41781e-37	7	7	FALSE	FALSE	FALSE	TRUE
R_Retroauricular_crease|Actinomycetales-Propionibacteriaceae	R-Retroauricular-crease	Actinomycetales-Propionibacteriaceae	L_Retroauricular_crease|Bacillales-Staphylococcaceae	L-Retroauricular-crease	Bacillales-Staphylococcaceae	4.33608e-07	4.20541e-12	None	None	1.46243e-05	5.67116e-09	None	None	2.93534e-12	None	1.74373e-36	-0.333894	NA	mutualExclusion	mutualExclusion	nan	nan	mutualExclusion	mutualExclusion	nan	nan	2.10271e-11	3.54825e-33	4.4263e-09	5	-5	FALSE	FALSE	TRUE	TRUE
R_Retroauricular_crease|Actinomycetales-Propionibacteriaceae	R-Retroauricular-crease	Actinomycetales-Propionibacteriaceae	L_Retroauricular_crease|Propionibacteriaceae-Propionibacterium	L-Retroauricular-crease	Propionibacteriaceae-Propionibacterium	0.0339521	0.174761	9.40262e-33	1.29956e-80	0.0612084	0.0817541	1.69288e-23	9.81801e-90	5.31772e-06	5.50231e-06	2.26712e-220	0.654322	0.673583	copresence	copresence	copresence	copresence	copresence	copresence	copresence	copresence	9.81801e-89	2.73719e-215	2.13755e-84	10	10	FALSE	FALSE	TRUE	TRUE
R_Retroauricular_crease|Actinomycetales-Propionibacteriaceae	R-Retroauricular-crease	Actinomycetales-Propionibacteriaceae	L_Retroauricular_crease|Firmicutes-Bacilli	L-Retroauricular-crease	Firmicutes-Bacilli	1.43757e-07	5.98854e-13	None	None	1.70416e-05	3.54421e-09	None	None	5.28639e-12	5.50231e-06	2.36679e-41	-0.484158	-0.0114658	mutualExclusion	mutualExclusion	nan	nan	mutualExclusion	mutualExclusion	nan	nan	5.98854e-12	6.86304e-38	1.34984e-09	6	-6	FALSE	FALSE	TRUE	TRUE
R_Retroauricular_crease|Actinomycetales-Propionibacteriaceae	R-Retroauricular-crease	Actinomycetales-Propionibacteriaceae	L_Retroauricular_crease|Bacteria-Firmicutes	L-Retroauricular-crease	Bacteria-Firmicutes	1.40209e-07	2.5957e-13	None	None	3.14659e-06	1.48813e-10	None	None	9.31735e-17	None	1.28191e-44	-0.392304	NA	mutualExclusion	mutualExclusion	nan	nan	mutualExclusion	mutualExclusion	nan	nan	9.31735e-16	4.9926e-41	3.37078e-13	5	-5	FALSE	FALSE	TRUE	TRUE
R_Retroauricular_crease|Actinomycetales-Propionibacteriaceae	R-Retroauricular-crease	Actinomycetales-Propionibacteriaceae	L_Retroauricular_crease|Actinomycetales-Propionibacteriaceae	L-Retroauricular-crease	Actinomycetales-Propionibacteriaceae	0.0298361	0.164236	6.60035e-38	1.23731e-108	0.0518014	0.0718748	2.73851e-29	1.84661e-99	3.85594e-05	None	2.27545e-264	0.654115	NA	copresence	copresence	copresence	copresence	copresence	copresence	copresence	copresence	1.23731e-107	4.31709e-259	2.88288e-103	9	9	TRUE	FALSE	TRUE	TRUE
Keratinized_gingiva|Bacteroidales-unclassified	Keratinized-gingiva	Bacteroidales-unclassified	Keratinized_gingiva|Bacilli-Lactobacillales	Keratinized-gingiva	Bacilli-Lactobacillales	0.00475918	0.0126056	None	None	0.0472489	None	None	None	None	1.35394e-08	2.08093e-10	NA	-0.245259	mutualExclusion	mutualExclusion	nan	nan	mutualExclusion	nan	nan	nan	1.35394e-07	3.00721e-08	1.42528e-05	4	-4	FALSE	TRUE	TRUE	TRUE
Keratinized_gingiva|Bacteroidales-unclassified	Keratinized-gingiva	Bacteroidales-unclassified	Keratinized_gingiva|Prevotellaceae-unclassified	Keratinized-gingiva	Prevotellaceae-unclassified	None	None	None	None	None	None	None	None	0.0115698	1.35394e-08	3.6933e-09	0.226782	0.0275339	nan	nan	nan	nan	nan	nan	nan	nan	1.35394e-07	4.17445e-07	1.42528e-05	2	2	FALSE	TRUE	TRUE	FALSE
Keratinized_gingiva|Bacteroidales-unclassified	Keratinized-gingiva	Bacteroidales-unclassified	Keratinized_gingiva|Bacteroidetes-unclassified	Keratinized-gingiva	Bacteroidetes-unclassified	None	None	None	None	None	None	None	None	2.78583e-14	1.35394e-08	1.89834e-20	0.552259	0.872186	nan	nan	nan	nan	nan	nan	nan	nan	2.78583e-13	1.00324e-17	7.40551e-11	2	2	FALSE	TRUE	TRUE	FALSE
Tongue_dorsum|Clostridiales-Peptostreptococcaceae	Tongue-dorsum	Clostridiales-Peptostreptococcaceae	Tongue_dorsum|Peptococcaceae-Peptococcus	Tongue-dorsum	Peptococcaceae-Peptococcus	None	None	None	None	0.0110049	None	None	None	5.75259e-12	2.3054e-07	1.59041e-17	0.384034	0.0695611	nan	nan	nan	nan	copresence	nan	nan	nan	5.75259e-11	5.89174e-15	1.12566e-08	3	3	FALSE	TRUE	TRUE	TRUE
Tongue_dorsum|Clostridiales-Peptostreptococcaceae	Tongue-dorsum	Clostridiales-Peptostreptococcaceae	Tongue_dorsum|IncertaeSedisXI-Parvimonas	Tongue-dorsum	IncertaeSedisXI-Parvimonas	None	None	None	None	0.0115608	None	None	None	9.0858e-09	None	2.51849e-09	0.167622	NA	nan	nan	nan	nan	copresence	nan	nan	nan	9.0858e-08	2.93527e-07	9.864e-06	2	2	FALSE	TRUE	TRUE	TRUE
Tongue_dorsum|Clostridiales-Peptostreptococcaceae	Tongue-dorsum	Clostridiales-Peptostreptococcaceae	Hard_palate|Peptostreptococcaceae-Peptostreptococcus	Hard-palate	Peptostreptococcaceae-Peptostreptococcus	0.0183056	0.473815	None	None	0.0286873	None	None	None	1.65031e-11	None	2.72711e-11	0.288898	NA	copresence	copresence	nan	nan	copresence	nan	nan	nan	1.65031e-10	4.47855e-09	2.96061e-08	4	4	FALSE	FALSE	TRUE	TRUE
Tongue_dorsum|Clostridiales-Peptostreptococcaceae	Tongue-dorsum	Clostridiales-Peptostreptococcaceae	Saliva|Peptostreptococcaceae-Peptostreptococcus	Saliva	Peptostreptococcaceae-Peptostreptococcus	None	None	None	None	0.064696	None	None	None	3.05575e-11	None	5.52547e-11	0.0165476	NA	nan	nan	nan	nan	copresence	nan	nan	nan	3.05575e-10	8.65869e-09	5.29869e-08	2	2	FALSE	FALSE	TRUE	TRUE
Tongue_dorsum|Clostridiales-Peptostreptococcaceae	Tongue-dorsum	Clostridiales-Peptostreptococcaceae	Saliva|Bacteroidales-unclassified	Saliva	Bacteroidales-unclassified	None	None	None	None	None	None	None	None	3.05575e-11	3.97395e-06	4.57164e-15	0.0278531	0.29573	nan	nan	nan	nan	nan	nan	nan	nan	3.05575e-10	1.2049e-12	5.29869e-08	2	2	FALSE	FALSE	TRUE	FALSE
Tongue_dorsum|Clostridiales-Peptostreptococcaceae	Tongue-dorsum	Clostridiales-Peptostreptococcaceae	Hard_palate|Peptococcaceae-unclassified	Hard-palate	Peptococcaceae-unclassified	None	None	None	None	None	None	None	None	1.65031e-11	0.000759448	4.13727e-13	0.0050061	0.00298332	nan	nan	nan	nan	nan	nan	nan	nan	1.65031e-10	8.78576e-11	2.96061e-08	2	2	FALSE	FALSE	TRUE	FALSE
Tongue_dorsum|Clostridiales-Peptostreptococcaceae	Tongue-dorsum	Clostridiales-Peptostreptococcaceae	Hard_palate|Clostridiales-Peptostreptococcaceae	Hard-palate	Clostridiales-Peptostreptococcaceae	0.0177572	0.444609	None	None	0.0272473	None	None	None	1.65031e-11	0.000759448	3.32957e-13	0.201055	0.380911	copresence	mutualExclusion	nan	nan	copresence	nan	nan	nan	1.65031e-10	7.16218e-11	2.96061e-08	5	3	TRUE	FALSE	TRUE	TRUE
Tongue_dorsum|Clostridiales-Peptostreptococcaceae	Tongue-dorsum	Clostridiales-Peptostreptococcaceae	Saliva|Clostridiales-Peptostreptococcaceae	Saliva	Clostridiales-Peptostreptococcaceae	None	None	None	None	0.0691448	None	None	None	3.05575e-11	3.97395e-06	6.82889e-15	0.13728	0.253369	nan	nan	nan	nan	copresence	nan	nan	nan	3.05575e-10	1.76651e-12	5.29869e-08	3	3	TRUE	FALSE	TRUE	TRUE
Tongue_dorsum|Clostridiales-Peptostreptococcaceae	Tongue-dorsum	Clostridiales-Peptostreptococcaceae	Saliva|IncertaeSedisXI-Parvimonas	Saliva	IncertaeSedisXI-Parvimonas	None	None	None	None	None	None	None	None	3.05575e-11	3.97395e-06	4.57164e-15	0.0338328	0.0664899	nan	nan	nan	nan	nan	nan	nan	nan	3.05575e-10	1.2049e-12	5.29869e-08	2	2	FALSE	FALSE	TRUE	FALSE
Tongue_dorsum|Clostridiales-Peptostreptococcaceae	Tongue-dorsum	Clostridiales-Peptostreptococcaceae	Tongue_dorsum|Clostridiales-IncertaeSedisXI	Tongue-dorsum	Clostridiales-IncertaeSedisXI	None	None	None	None	0.0117907	None	None	None	2.2259e-09	2.3054e-07	5.00112e-15	0.167283	0.134019	nan	nan	nan	nan	copresence	nan	nan	nan	2.2259e-08	1.31236e-12	2.74303e-06	3	3	FALSE	TRUE	TRUE	TRUE
Tongue_dorsum|Clostridiales-Peptostreptococcaceae	Tongue-dorsum	Clostridiales-Peptostreptococcaceae	Tongue_dorsum|Fusobacteriales-Fusobacteriaceae	Tongue-dorsum	Fusobacteriales-Fusobacteriaceae	None	None	None	None	0.033613	None	None	None	None	3.25123e-09	2.61593e-09	NA	0.0473186	nan	nan	nan	nan	copresence	nan	nan	nan	3.25123e-08	3.03287e-07	3.85078e-06	2	2	FALSE	TRUE	TRUE	TRUE
Tongue_dorsum|Clostridiales-Peptostreptococcaceae	Tongue-dorsum	Clostridiales-Peptostreptococcaceae	Hard_palate|Clostridiales-Peptococcaceae	Hard-palate	Clostridiales-Peptococcaceae	None	None	None	None	None	None	None	None	1.65031e-11	0.000759448	4.13727e-13	0.0228414	0.0100611	nan	nan	nan	nan	nan	nan	nan	nan	1.65031e-10	8.78576e-11	2.96061e-08	2	2	FALSE	FALSE	TRUE	FALSE
Tongue_dorsum|Clostridiales-Peptostreptococcaceae	Tongue-dorsum	Clostridiales-Peptostreptococcaceae	Tongue_dorsum|Clostridiales-Peptococcaceae	Tongue-dorsum	Clostridiales-Peptococcaceae	None	None	None	None	0.00949165	None	None	None	5.64455e-12	None	1.69074e-12	0.374362	NA	nan	nan	nan	nan	copresence	nan	nan	nan	5.64455e-11	3.33298e-10	1.10615e-08	2	2	FALSE	TRUE	TRUE	TRUE
Tongue_dorsum|Clostridiales-Peptostreptococcaceae	Tongue-dorsum	Clostridiales-Peptostreptococcaceae	Throat|Clostridiales-Peptostreptococcaceae	Throat	Clostridiales-Peptostreptococcaceae	None	None	None	None	None	None	None	None	7.30325e-05	0.00362771	4.27714e-06	0.169538	0.33649	nan	nan	nan	nan	nan	nan	nan	nan	0.000730325	0.000258046	0.0306949	2	2	TRUE	FALSE	TRUE	FALSE
Tongue_dorsum|Clostridiales-Peptostreptococcaceae	Tongue-dorsum	Clostridiales-Peptostreptococcaceae	Subgingival_plaque|Lactobacillales-Aerococcaceae	Subgingival-plaque	Lactobacillales-Aerococcaceae	None	None	None	None	None	None	None	None	2.92745e-05	0.0211441	9.46746e-06	0.00779422	0.0547962	nan	nan	nan	nan	nan	nan	nan	nan	0.000292745	0.00051933	0.0141484	2	2	FALSE	FALSE	TRUE	FALSE
Tongue_dorsum|Clostridiales-Peptostreptococcaceae	Tongue-dorsum	Clostridiales-Peptostreptococcaceae	Saliva|Neisseriaceae-Simonsiella	Saliva	Neisseriaceae-Simonsiella	None	None	None	None	None	None	None	None	3.05575e-11	3.97395e-06	4.57164e-15	0.0161759	0.0239661	nan	nan	nan	nan	nan	nan	nan	nan	3.05575e-10	1.2049e-12	5.29869e-08	2	2	FALSE	FALSE	TRUE	FALSE
Tongue_dorsum|Clostridiales-Peptostreptococcaceae	Tongue-dorsum	Clostridiales-Peptostreptococcaceae	Saliva|Spirochaetaceae-unclassified	Saliva	Spirochaetaceae-unclassified	None	None	None	None	None	None	None	None	3.05575e-11	3.97395e-06	4.57164e-15	-0.0136327	-0.0253658	nan	nan	nan	nan	nan	nan	nan	nan	3.05575e-10	1.2049e-12	5.29869e-08	2	-2	FALSE	FALSE	TRUE	FALSE
Tongue_dorsum|Clostridiales-Peptostreptococcaceae	Tongue-dorsum	Clostridiales-Peptostreptococcaceae	Tongue_dorsum|Fusobacteriaceae-Fusobacterium	Tongue-dorsum	Fusobacteriaceae-Fusobacterium	None	None	None	None	0.0322844	None	None	None	None	4.03324e-10	3.39387e-10	NA	0.0428725	nan	nan	nan	nan	copresence	nan	nan	nan	4.03324e-09	4.7306e-08	5.86173e-07	2	2	FALSE	TRUE	TRUE	TRUE
Hard_palate|Micrococcaceae-Rothia	Hard-palate	Micrococcaceae-Rothia	Tongue_dorsum|Fusobacteriales-Fusobacteriaceae	Tongue-dorsum	Fusobacteriales-Fusobacteriaceae	None	None	None	None	None	None	None	None	7.55261e-44	3.42895e-12	3.28097e-53	-0.046028	-0.0654202	nan	nan	nan	nan	nan	nan	nan	nan	7.55261e-43	2.82947e-49	3.03953e-39	2	-2	FALSE	FALSE	TRUE	FALSE
Hard_palate|Micrococcaceae-Rothia	Hard-palate	Micrococcaceae-Rothia	Tongue_dorsum|Fusobacteriaceae-Fusobacterium	Tongue-dorsum	Fusobacteriaceae-Fusobacterium	None	None	None	None	None	None	None	None	2.24692e-39	6.91321e-16	1.94011e-52	-0.0568191	-0.0693305	nan	nan	nan	nan	nan	nan	nan	nan	2.24692e-38	1.57111e-48	6.61659e-35	2	-2	FALSE	FALSE	TRUE	FALSE
Saliva|Neisseriaceae-Simonsiella	Saliva	Neisseriaceae-Simonsiella	Hard_palate|Bacteroidales-Porphyromonadaceae	Hard-palate	Bacteroidales-Porphyromonadaceae	None	None	None	None	None	None	None	None	8.88061e-27	5.45578e-12	4.21134e-36	0.0101045	0.00700611	nan	nan	nan	nan	nan	nan	nan	nan	8.88061e-26	8.42317e-33	1.06158e-22	2	2	FALSE	FALSE	TRUE	FALSE
Saliva|Neisseriaceae-Simonsiella	Saliva	Neisseriaceae-Simonsiella	Hard_palate|Porphyromonadaceae-Porphyromonas	Hard-palate	Porphyromonadaceae-Porphyromonas	None	None	None	None	None	None	None	None	7.29449e-29	3.41708e-14	2.4127e-40	0.0139361	0.00547127	nan	nan	nan	nan	nan	nan	nan	nan	7.29449e-28	6.80309e-37	1.09218e-24	2	2	FALSE	FALSE	TRUE	FALSE
Palatine_Tonsils|Actinomycetales-Actinomycetaceae	Palatine-Tonsils	Actinomycetales-Actinomycetaceae	Palatine_Tonsils|Veillonellaceae-Megasphaera	Palatine-Tonsils	Veillonellaceae-Megasphaera	None	None	None	None	None	None	None	None	8.83897e-16	4.28939e-05	1.73338e-18	0.364792	0.144518	nan	nan	nan	nan	nan	nan	nan	nan	8.83897e-15	7.20971e-16	2.84509e-12	2	2	FALSE	TRUE	TRUE	FALSE
Hard_palate|Lactobacillaceae-Lactobacillus	Hard-palate	Lactobacillaceae-Lactobacillus	Saliva|Veillonellaceae-Veillonella	Saliva	Veillonellaceae-Veillonella	None	None	None	None	None	None	None	None	7.18851e-34	5.38269e-06	3.46105e-37	0.000247511	0.0425764	nan	nan	nan	nan	nan	nan	nan	nan	7.18851e-33	7.37806e-34	1.38361e-29	2	2	FALSE	FALSE	TRUE	FALSE
Supragingival_plaque|Pasteurellaceae-Haemophilus	Supragingival-plaque	Pasteurellaceae-Haemophilus	Saliva|Clostridia-Clostridiales	Saliva	Clostridia-Clostridiales	None	None	None	None	None	None	None	None	5.08096e-07	0.0115331	1.16936e-07	-0.0178824	-0.105932	nan	nan	nan	nan	nan	nan	nan	nan	5.08096e-06	1.00109e-05	0.000396515	2	-2	FALSE	FALSE	TRUE	FALSE
Supragingival_plaque|Pasteurellaceae-Haemophilus	Supragingival-plaque	Pasteurellaceae-Haemophilus	Saliva|Clostridiales-Veillonellaceae	Saliva	Clostridiales-Veillonellaceae	None	None	None	None	None	None	None	None	4.13129e-13	0.00234745	3.44952e-14	-0.00824112	-0.136635	nan	nan	nan	nan	nan	nan	nan	nan	4.13129e-12	8.32496e-12	9.51885e-10	2	-2	FALSE	FALSE	TRUE	FALSE
Supragingival_plaque|Pasteurellaceae-Haemophilus	Supragingival-plaque	Pasteurellaceae-Haemophilus	Tongue_dorsum|Fusobacteriaceae-Fusobacterium	Tongue-dorsum	Fusobacteriaceae-Fusobacterium	None	None	None	None	None	None	None	None	2.08429e-06	0.0159517	6.05754e-07	0.0134405	0.0139081	nan	nan	nan	nan	nan	nan	nan	nan	2.08429e-05	4.49183e-05	0.00140705	2	2	FALSE	FALSE	TRUE	FALSE
Hard_palate|Flavobacteriaceae-unclassified	Hard-palate	Flavobacteriaceae-unclassified	Tongue_dorsum|Prevotellaceae-Prevotella	Tongue-dorsum	Prevotellaceae-Prevotella	None	None	None	None	None	None	None	None	0.00226427	3.24161e-14	2.80021e-15	-0.00571805	-0.0306971	nan	nan	nan	nan	nan	nan	nan	nan	3.24161e-13	7.75739e-13	8.60161e-11	2	-2	FALSE	FALSE	TRUE	FALSE
Hard_palate|Flavobacteriaceae-unclassified	Hard-palate	Flavobacteriaceae-unclassified	Tongue_dorsum|Pasteurellaceae-Haemophilus	Tongue-dorsum	Pasteurellaceae-Haemophilus	None	None	None	None	None	None	None	None	1.00121e-06	0.018409	3.46678e-07	0.0132878	0.0938584	nan	nan	nan	nan	nan	nan	nan	nan	1.00121e-05	2.71759e-05	0.000729513	2	2	FALSE	FALSE	TRUE	FALSE
Hard_palate|Flavobacteriaceae-unclassified	Hard-palate	Flavobacteriaceae-unclassified	Saliva|Veillonellaceae-Veillonella	Saliva	Veillonellaceae-Veillonella	None	None	None	None	None	None	None	None	7.18851e-34	5.38269e-06	3.46105e-37	-0.0365932	-0.125503	nan	nan	nan	nan	nan	nan	nan	nan	7.18851e-33	7.37806e-34	1.38361e-29	2	-2	FALSE	FALSE	TRUE	FALSE
Hard_palate|Flavobacteriaceae-unclassified	Hard-palate	Flavobacteriaceae-unclassified	Palatine_Tonsils|Clostridiales-Veillonellaceae	Palatine-Tonsils	Clostridiales-Veillonellaceae	None	None	None	None	None	None	None	None	6.85551e-08	0.0189363	2.78619e-08	-0.0450847	-0.161508	nan	nan	nan	nan	nan	nan	nan	nan	6.85551e-07	2.67922e-06	6.36643e-05	2	-2	FALSE	FALSE	TRUE	FALSE
Subgingival_plaque|Proteobacteria-Epsilonproteobacteria	Subgingival-plaque	Proteobacteria-Epsilonproteobacteria	Supragingival_plaque|Pasteurellales-Pasteurellaceae	Supragingival-plaque	Pasteurellales-Pasteurellaceae	None	None	None	None	None	None	None	None	2.87121e-19	0.00730005	1.01895e-19	-0.0353477	-0.053365	nan	nan	nan	nan	nan	nan	nan	nan	2.87121e-18	5.00647e-17	1.46717e-15	2	-2	FALSE	FALSE	TRUE	FALSE
Subgingival_plaque|Proteobacteria-Epsilonproteobacteria	Subgingival-plaque	Proteobacteria-Epsilonproteobacteria	Saliva|Proteobacteria-Epsilonproteobacteria	Saliva	Proteobacteria-Epsilonproteobacteria	0.0385102	None	None	None	None	None	None	None	7.77981e-12	None	8.93903e-12	0.0883837	NA	copresence	nan	nan	nan	nan	nan	nan	nan	7.77981e-11	1.56392e-09	1.48132e-08	2	2	TRUE	FALSE	TRUE	TRUE
L_Retroauricular_crease|Neisseriaceae-unclassified	L-Retroauricular-crease	Neisseriaceae-unclassified	L_Retroauricular_crease|Betaproteobacteria-unclassified	L-Retroauricular-crease	Betaproteobacteria-unclassified	None	None	None	None	None	None	None	None	1.06673e-08	9.41059e-06	3.1049e-12	0.473725	0.220436	nan	nan	nan	nan	nan	nan	nan	nan	1.06673e-07	5.874e-10	1.14536e-05	2	2	FALSE	TRUE	TRUE	FALSE
L_Retroauricular_crease|Neisseriaceae-unclassified	L-Retroauricular-crease	Neisseriaceae-unclassified	R_Retroauricular_crease|Neisseriales-Neisseriaceae	R-Retroauricular-crease	Neisseriales-Neisseriaceae	None	None	None	None	None	0.113127	None	None	5.73143e-100	2.84874e-22	7.30805e-118	0.112791	0.784372	nan	nan	nan	nan	nan	copresence	nan	nan	5.73143e-99	1.59109e-113	1.26863e-94	3	3	FALSE	FALSE	TRUE	TRUE
L_Retroauricular_crease|Neisseriaceae-unclassified	L-Retroauricular-crease	Neisseriaceae-unclassified	L_Retroauricular_crease|Neisseriaceae-Stenoxybacter	L-Retroauricular-crease	Neisseriaceae-Stenoxybacter	None	None	None	None	None	None	None	None	1.06673e-08	5.29501e-13	2.68991e-19	0.61349	0.638682	nan	nan	nan	nan	nan	nan	nan	nan	5.29501e-12	1.23655e-16	1.20208e-09	2	2	FALSE	TRUE	TRUE	FALSE
L_Retroauricular_crease|Neisseriaceae-unclassified	L-Retroauricular-crease	Neisseriaceae-unclassified	R_Retroauricular_crease|Neisseriaceae-unclassified	R-Retroauricular-crease	Neisseriaceae-unclassified	None	None	None	None	None	0.0757591	None	None	5.61358e-44	4.3049e-23	2.18993e-63	0.667581	0.866213	nan	nan	nan	nan	nan	copresence	nan	nan	5.61358e-43	2.69295e-59	2.42054e-39	3	3	TRUE	FALSE	TRUE	TRUE
L_Retroauricular_crease|Neisseriaceae-unclassified	L-Retroauricular-crease	Neisseriaceae-unclassified	R_Retroauricular_crease|Proteobacteria-Betaproteobacteria	R-Retroauricular-crease	Proteobacteria-Betaproteobacteria	None	None	None	None	None	0.184938	None	None	9.1669e-40	7.78028e-09	8.16259e-45	0.29893	0.426376	nan	nan	nan	nan	nan	copresence	nan	nan	9.1669e-39	3.18839e-41	2.87131e-35	3	3	FALSE	FALSE	TRUE	TRUE
Hard_palate|Lactobacillales-Streptococcaceae	Hard-palate	Lactobacillales-Streptococcaceae	Keratinized_gingiva|Firmicutes-Bacilli	Keratinized-gingiva	Firmicutes-Bacilli	None	None	9.42289e-09	3.89018e-20	None	None	None	None	None	None	2.35239e-26	NA	NA	nan	nan	copresence	copresence	nan	nan	nan	nan	3.89018e-19	2.25896e-23	2.26897e-16	2	2	FALSE	FALSE	FALSE	TRUE
Hard_palate|Lactobacillales-Streptococcaceae	Hard-palate	Lactobacillales-Streptococcaceae	Buccal_mucosa|Lactobacillales-Streptococcaceae	Buccal-mucosa	Lactobacillales-Streptococcaceae	None	None	2.48e-06	3.36234e-08	None	None	None	None	0.0108523	None	5.75136e-13	0.106688	NA	nan	nan	copresence	copresence	nan	nan	nan	nan	3.36234e-07	1.20098e-10	3.31215e-05	3	3	TRUE	FALSE	TRUE	TRUE
Hard_palate|Lactobacillales-Streptococcaceae	Hard-palate	Lactobacillales-Streptococcaceae	Tongue_dorsum|Bacteria-Firmicutes	Tongue-dorsum	Bacteria-Firmicutes	None	None	2.7801e-15	2.55311e-21	None	None	None	None	None	None	5.81555e-34	NA	NA	nan	nan	copresence	copresence	nan	nan	nan	nan	2.55311e-20	9.87659e-31	1.74062e-17	2	2	FALSE	FALSE	FALSE	TRUE
Hard_palate|Lactobacillales-Streptococcaceae	Hard-palate	Lactobacillales-Streptococcaceae	Keratinized_gingiva|Bacilli-Lactobacillales	Keratinized-gingiva	Bacilli-Lactobacillales	None	None	9.9411e-11	3.4227e-25	None	None	None	None	0.000125652	None	1.70674e-35	0.327035	NA	nan	nan	copresence	copresence	nan	nan	nan	nan	3.4227e-24	3.31871e-32	3.2773e-21	3	3	FALSE	FALSE	TRUE	TRUE
Hard_palate|Lactobacillales-Streptococcaceae	Hard-palate	Lactobacillales-Streptococcaceae	Hard_palate|Erysipelotrichales-Erysipelotrichaceae	Hard-palate	Erysipelotrichales-Erysipelotrichaceae	None	None	None	None	0.0172046	None	None	None	None	5.75096e-07	1.92259e-07	NA	-0.00217993	nan	nan	nan	nan	mutualExclusion	nan	nan	nan	5.75096e-06	1.57236e-05	0.000443408	2	-2	FALSE	TRUE	TRUE	TRUE
Hard_palate|Lactobacillales-Streptococcaceae	Hard-palate	Lactobacillales-Streptococcaceae	Hard_palate|Lachnospiraceae-unclassified	Hard-palate	Lachnospiraceae-unclassified	None	0.000105925	None	None	0.0116995	0.000550464	None	None	None	None	1.67019e-07	NA	NA	nan	mutualExclusion	nan	nan	mutualExclusion	mutualExclusion	nan	nan	0.00105925	1.37721e-05	0.0420106	3	-3	FALSE	TRUE	FALSE	TRUE
Hard_palate|Lactobacillales-Streptococcaceae	Hard-palate	Lactobacillales-Streptococcaceae	Hard_palate|Bacteria-Proteobacteria	Hard-palate	Bacteria-Proteobacteria	None	0.000339393	None	None	None	None	None	None	1.24118e-05	5.75096e-07	1.45585e-12	-0.181161	-0.227557	nan	mutualExclusion	nan	nan	nan	nan	nan	nan	5.75096e-06	2.90137e-10	0.000443408	3	-3	FALSE	TRUE	TRUE	TRUE
Hard_palate|Lactobacillales-Streptococcaceae	Hard-palate	Lactobacillales-Streptococcaceae	Hard_palate|Fusobacteria-Fusobacteriales	Hard-palate	Fusobacteria-Fusobacteriales	0.00021032	5.1141e-06	None	None	0.00751448	0.000289064	None	None	1.24118e-05	5.75096e-07	1.11625e-19	-0.0755892	-0.0651324	mutualExclusion	mutualExclusion	nan	nan	mutualExclusion	mutualExclusion	nan	nan	5.75096e-06	5.4753e-17	0.000443408	6	-6	FALSE	TRUE	TRUE	TRUE
Hard_palate|Lactobacillales-Streptococcaceae	Hard-palate	Lactobacillales-Streptococcaceae	Hard_palate|Clostridiales-Lachnospiraceae	Hard-palate	Clostridiales-Lachnospiraceae	0.000646048	3.47673e-06	None	None	0.00314366	4.50555e-05	None	None	1.24118e-05	5.75096e-07	1.78787e-20	-0.0522624	-0.0938041	mutualExclusion	mutualExclusion	nan	nan	mutualExclusion	mutualExclusion	nan	nan	5.75096e-06	9.48251e-18	0.000443408	6	-6	FALSE	TRUE	TRUE	TRUE
Hard_palate|Lactobacillales-Streptococcaceae	Hard-palate	Lactobacillales-Streptococcaceae	Buccal_mucosa|Bacilli-Lactobacillales	Buccal-mucosa	Bacilli-Lactobacillales	None	None	2.45114e-05	1.00523e-07	None	None	None	7.81957e-06	None	None	1.50313e-14	NA	NA	nan	nan	copresence	copresence	nan	nan	nan	copresence	1.00523e-06	3.73973e-12	9.01003e-05	3	3	FALSE	FALSE	FALSE	TRUE
Hard_palate|Lactobacillales-Streptococcaceae	Hard-palate	Lactobacillales-Streptococcaceae	Hard_palate|Lachnospiraceae-Oribacterium	Hard-palate	Lachnospiraceae-Oribacterium	0.00148464	4.95367e-05	None	None	0.00694149	0.000231408	None	None	None	None	5.7529e-10	NA	NA	mutualExclusion	mutualExclusion	nan	nan	mutualExclusion	mutualExclusion	nan	nan	0.000495367	7.59472e-08	0.0220945	4	-4	FALSE	TRUE	FALSE	TRUE
Hard_palate|Lactobacillales-Streptococcaceae	Hard-palate	Lactobacillales-Streptococcaceae	Buccal_mucosa|Streptococcaceae-Streptococcus	Buccal-mucosa	Streptococcaceae-Streptococcus	None	None	7.56172e-09	7.08749e-11	None	None	None	None	0.00772589	None	4.7588e-18	0.106669	NA	nan	nan	copresence	copresence	nan	nan	nan	nan	7.08749e-10	1.9042e-15	1.17836e-07	3	3	FALSE	FALSE	TRUE	TRUE
Hard_palate|Lactobacillales-Streptococcaceae	Hard-palate	Lactobacillales-Streptococcaceae	Hard_palate|Clostridiales-Eubacteriaceae	Hard-palate	Clostridiales-Eubacteriaceae	0.0053845	7.03116e-05	None	None	0.0217878	0.00105498	None	None	None	None	2.70095e-08	NA	NA	mutualExclusion	mutualExclusion	nan	nan	mutualExclusion	mutualExclusion	nan	nan	0.000703116	2.60102e-06	0.0297993	4	-4	FALSE	TRUE	FALSE	TRUE
Hard_palate|Lactobacillales-Streptococcaceae	Hard-palate	Lactobacillales-Streptococcaceae	Hard_palate|Bacteroidales-unclassified	Hard-palate	Bacteroidales-unclassified	0.00465631	None	None	None	None	None	None	None	None	5.75096e-07	5.55335e-08	NA	-0.032327	mutualExclusion	nan	nan	nan	nan	nan	nan	nan	5.75096e-06	5.06091e-06	0.000443408	2	-2	FALSE	TRUE	TRUE	TRUE
Hard_palate|Lactobacillales-Streptococcaceae	Hard-palate	Lactobacillales-Streptococcaceae	Palatine_Tonsils|Bacteria-Firmicutes	Palatine-Tonsils	Bacteria-Firmicutes	None	None	4.58086e-08	5.93243e-10	None	None	None	None	None	None	1.06377e-15	NA	NA	nan	nan	copresence	copresence	nan	nan	nan	nan	5.93243e-09	3.1249e-13	8.23789e-07	2	2	FALSE	FALSE	FALSE	TRUE
Hard_palate|Lactobacillales-Streptococcaceae	Hard-palate	Lactobacillales-Streptococcaceae	Hard_palate|Campylobacteraceae-Campylobacter	Hard-palate	Campylobacteraceae-Campylobacter	None	None	None	None	0.011371	None	None	None	None	5.75096e-07	1.29777e-07	NA	-0.00682733	nan	nan	nan	nan	mutualExclusion	nan	nan	nan	5.75096e-06	1.10095e-05	0.000443408	2	-2	FALSE	TRUE	TRUE	TRUE
Hard_palate|Lactobacillales-Streptococcaceae	Hard-palate	Lactobacillales-Streptococcaceae	Hard_palate|Actinobacteria-Actinomycetales	Hard-palate	Actinobacteria-Actinomycetales	None	None	None	None	None	0.000787245	None	None	None	5.75096e-07	1.01938e-08	NA	-0.0988209	nan	nan	nan	nan	nan	mutualExclusion	nan	nan	5.75096e-06	1.05519e-06	0.000443408	2	-2	FALSE	TRUE	TRUE	TRUE
Hard_palate|Lactobacillales-Streptococcaceae	Hard-palate	Lactobacillales-Streptococcaceae	Hard_palate|Bacteroidales-Prevotellaceae	Hard-palate	Bacteroidales-Prevotellaceae	None	0.000104263	None	None	0.00685487	0.000259586	None	None	None	None	5.09205e-08	NA	NA	nan	mutualExclusion	nan	nan	mutualExclusion	mutualExclusion	nan	nan	0.00104263	4.66839e-06	0.0414801	3	-3	FALSE	TRUE	FALSE	TRUE
Hard_palate|Lactobacillales-Streptococcaceae	Hard-palate	Lactobacillales-Streptococcaceae	Hard_palate|Clostridia-Clostridiales	Hard-palate	Clostridia-Clostridiales	0.00197633	1.721e-05	None	None	0.00462864	5.63309e-05	None	None	None	None	5.50069e-11	NA	NA	mutualExclusion	mutualExclusion	nan	nan	mutualExclusion	mutualExclusion	nan	nan	0.0001721	8.62087e-09	0.00892996	4	-4	FALSE	TRUE	FALSE	TRUE
Hard_palate|Lactobacillales-Streptococcaceae	Hard-palate	Lactobacillales-Streptococcaceae	Hard_palate|Firmicutes-Clostridia	Hard-palate	Firmicutes-Clostridia	0.00206714	1.30148e-05	None	None	0.0038776	5.9887e-05	None	None	1.24118e-05	5.75096e-07	2.74971e-19	-0.0629296	-0.0812214	mutualExclusion	mutualExclusion	nan	nan	mutualExclusion	mutualExclusion	nan	nan	5.75096e-06	1.26317e-16	0.000443408	6	-6	FALSE	TRUE	TRUE	TRUE
Hard_palate|Lactobacillales-Streptococcaceae	Hard-palate	Lactobacillales-Streptococcaceae	Hard_palate|Bacteria-Bacteroidetes	Hard-palate	Bacteria-Bacteroidetes	4.83409e-05	5.95792e-07	None	None	0.000915993	1.75563e-05	None	None	1.24118e-05	5.75096e-07	4.28146e-23	-0.287001	-0.312205	mutualExclusion	mutualExclusion	nan	nan	mutualExclusion	mutualExclusion	nan	nan	2.97896e-06	3.15895e-20	0.000245427	6	-6	FALSE	TRUE	TRUE	TRUE
Hard_palate|Lactobacillales-Streptococcaceae	Hard-palate	Lactobacillales-Streptococcaceae	Hard_palate|Actinobacteria-Actinobacteria	Hard-palate	Actinobacteria-Actinobacteria	None	None	None	None	None	0.000707092	None	None	1.24118e-05	5.75096e-07	2.90609e-12	-0.0392456	-0.00671332	nan	nan	nan	nan	nan	mutualExclusion	nan	nan	5.75096e-06	5.54845e-10	0.000443408	3	-3	FALSE	TRUE	TRUE	TRUE
Hard_palate|Lactobacillales-Streptococcaceae	Hard-palate	Lactobacillales-Streptococcaceae	Throat|Bacteria-Firmicutes	Throat	Bacteria-Firmicutes	None	None	8.67182e-05	1.52032e-06	None	None	None	None	None	None	3.13112e-09	NA	NA	nan	nan	copresence	copresence	nan	nan	nan	nan	1.52032e-05	3.58789e-07	0.00105244	2	2	FALSE	FALSE	FALSE	TRUE
Hard_palate|Lactobacillales-Streptococcaceae	Hard-palate	Lactobacillales-Streptococcaceae	Hard_palate|Bacteroidia-Bacteroidales	Hard-palate	Bacteroidia-Bacteroidales	8.98388e-05	1.02246e-06	None	None	0.00146489	2.16391e-05	None	None	None	None	3.44413e-14	NA	NA	mutualExclusion	mutualExclusion	nan	nan	mutualExclusion	mutualExclusion	nan	nan	1.02246e-05	8.31345e-12	0.000744753	4	-4	FALSE	TRUE	FALSE	TRUE
Hard_palate|Lactobacillales-Streptococcaceae	Hard-palate	Lactobacillales-Streptococcaceae	Hard_palate|Eubacteriaceae-Eubacterium	Hard-palate	Eubacteriaceae-Eubacterium	0.00455197	6.92139e-05	None	None	0.0238913	0.00106826	None	None	None	None	2.51809e-08	NA	NA	mutualExclusion	mutualExclusion	nan	nan	mutualExclusion	mutualExclusion	nan	nan	0.000692139	2.43605e-06	0.0293913	4	-4	FALSE	TRUE	FALSE	TRUE
Hard_palate|Lactobacillales-Streptococcaceae	Hard-palate	Lactobacillales-Streptococcaceae	Hard_palate|Fusobacteriales-Fusobacteriaceae	Hard-palate	Fusobacteriales-Fusobacteriaceae	0.000842477	1.91294e-05	None	None	0.0149178	None	None	None	None	None	6.45351e-08	NA	NA	mutualExclusion	mutualExclusion	nan	nan	mutualExclusion	nan	nan	nan	0.000191294	5.8032e-06	0.0097773	3	-3	FALSE	TRUE	FALSE	TRUE
Hard_palate|Lactobacillales-Streptococcaceae	Hard-palate	Lactobacillales-Streptococcaceae	Buccal_mucosa|Firmicutes-Bacilli	Buccal-mucosa	Firmicutes-Bacilli	None	None	4.36044e-08	3.96876e-12	None	None	None	None	None	None	7.64916e-18	NA	NA	nan	nan	copresence	copresence	nan	nan	nan	nan	3.96876e-11	2.92841e-15	7.99092e-09	2	2	FALSE	FALSE	FALSE	TRUE
Hard_palate|Lactobacillales-Streptococcaceae	Hard-palate	Lactobacillales-Streptococcaceae	Hard_palate|Prevotellaceae-Prevotella	Hard-palate	Prevotellaceae-Prevotella	None	0.00579466	None	None	0.0231755	0.00905233	None	None	1.95584e-05	None	6.57279e-08	-0.109591	NA	nan	mutualExclusion	nan	nan	mutualExclusion	mutualExclusion	nan	nan	0.000195584	5.90167e-06	0.00995975	4	-4	FALSE	TRUE	TRUE	TRUE
Hard_palate|Lactobacillales-Streptococcaceae	Hard-palate	Lactobacillales-Streptococcaceae	Hard_palate|Neisseriales-Neisseriaceae	Hard-palate	Neisseriales-Neisseriaceae	None	None	None	None	None	None	None	None	1.24118e-05	5.75096e-07	1.90338e-10	-0.0333929	-0.0649638	nan	nan	nan	nan	nan	nan	nan	nan	5.75096e-06	2.77723e-08	0.000443408	2	-2	FALSE	TRUE	TRUE	FALSE
Palatine_Tonsils|Eubacteriaceae-Eubacterium	Palatine-Tonsils	Eubacteriaceae-Eubacterium	Palatine_Tonsils|Clostridiales-IncertaeSedisXI	Palatine-Tonsils	Clostridiales-IncertaeSedisXI	None	0.00667818	None	None	None	None	None	None	6.01892e-05	None	6.3215e-06	0.233788	NA	nan	copresence	nan	nan	nan	nan	nan	nan	0.000601892	0.000362873	0.0260998	2	2	FALSE	TRUE	TRUE	TRUE
Tongue_dorsum|Firmicutes-Bacilli	Tongue-dorsum	Firmicutes-Bacilli	Supragingival_plaque|Bacteria-Firmicutes	Supragingival-plaque	Bacteria-Firmicutes	None	None	None	None	None	None	None	None	1.29001e-19	0.000309352	2.09812e-21	0.36179	0.0815795	nan	nan	nan	nan	nan	nan	nan	nan	1.29001e-18	1.25629e-18	7.05614e-16	2	2	FALSE	FALSE	TRUE	FALSE
Tongue_dorsum|Firmicutes-Bacilli	Tongue-dorsum	Firmicutes-Bacilli	Saliva|Peptostreptococcaceae-Peptostreptococcus	Saliva	Peptostreptococcaceae-Peptostreptococcus	0.000440807	None	None	None	None	None	None	None	2.13775e-22	0.00260041	5.11052e-25	-0.038402	-0.031902	mutualExclusion	nan	nan	nan	nan	nan	nan	nan	2.13775e-21	4.31478e-22	1.6392e-18	3	-3	FALSE	FALSE	TRUE	TRUE
Tongue_dorsum|Firmicutes-Bacilli	Tongue-dorsum	Firmicutes-Bacilli	Saliva|Bacteroidales-unclassified	Saliva	Bacteroidales-unclassified	None	None	None	None	None	None	None	None	5.16231e-08	0.00260041	3.18573e-09	-0.0093565	-0.162521	nan	nan	nan	nan	nan	nan	nan	nan	5.16231e-07	3.63385e-07	4.91148e-05	2	-2	FALSE	FALSE	TRUE	FALSE
Tongue_dorsum|Firmicutes-Bacilli	Tongue-dorsum	Firmicutes-Bacilli	Hard_palate|Fusobacteria-Fusobacteriales	Hard-palate	Fusobacteria-Fusobacteriales	5.72518e-05	1.26817e-11	None	None	0.00173845	None	None	None	1.01907e-18	8.82075e-11	6.15211e-40	-0.0284447	-0.0217796	mutualExclusion	mutualExclusion	nan	nan	mutualExclusion	nan	nan	nan	1.01907e-17	1.70218e-36	4.8824e-15	5	-5	FALSE	FALSE	TRUE	TRUE
Tongue_dorsum|Firmicutes-Bacilli	Tongue-dorsum	Firmicutes-Bacilli	Tongue_dorsum|Fusobacteria-Fusobacteriales	Tongue-dorsum	Fusobacteria-Fusobacteriales	0.000156202	9.28117e-06	None	None	0.00529307	0.000290828	None	None	None	None	1.56287e-11	NA	NA	mutualExclusion	mutualExclusion	nan	nan	mutualExclusion	mutualExclusion	nan	nan	9.28117e-05	2.63837e-09	0.00524836	4	-4	FALSE	TRUE	FALSE	TRUE
Tongue_dorsum|Firmicutes-Bacilli	Tongue-dorsum	Firmicutes-Bacilli	Tongue_dorsum|Bacteroidia-Bacteroidales	Tongue-dorsum	Bacteroidia-Bacteroidales	0.00178533	2.04458e-05	None	None	None	None	None	None	None	None	6.6164e-07	NA	NA	mutualExclusion	mutualExclusion	nan	nan	nan	nan	nan	nan	0.000204458	4.86119e-05	0.0103454	2	-2	FALSE	TRUE	FALSE	TRUE
Tongue_dorsum|Firmicutes-Bacilli	Tongue-dorsum	Firmicutes-Bacilli	Hard_palate|Bacteroidales-unclassified	Hard-palate	Bacteroidales-unclassified	None	None	None	None	None	None	None	None	1.26158e-05	0.000117922	3.17263e-08	-0.0994085	-0.267523	nan	nan	nan	nan	nan	nan	nan	nan	0.000126158	3.02151e-06	0.00686726	2	-2	FALSE	FALSE	TRUE	FALSE
Tongue_dorsum|Firmicutes-Bacilli	Tongue-dorsum	Firmicutes-Bacilli	Hard_palate|Bacteroidetes-unclassified	Hard-palate	Bacteroidetes-unclassified	None	None	None	None	None	None	None	None	6.51425e-05	8.82075e-11	1.94161e-13	-0.11573	-0.0360576	nan	nan	nan	nan	nan	nan	nan	nan	8.82075e-10	4.28624e-11	1.44411e-07	2	-2	FALSE	FALSE	TRUE	FALSE
Tongue_dorsum|Firmicutes-Bacilli	Tongue-dorsum	Firmicutes-Bacilli	Saliva|Fusobacteriaceae-Fusobacterium	Saliva	Fusobacteriaceae-Fusobacterium	7.96118e-05	6.91669e-14	None	None	None	None	None	None	2.13775e-22	None	4.83586e-36	-0.0205108	NA	mutualExclusion	mutualExclusion	nan	nan	nan	nan	nan	nan	2.13775e-21	9.65773e-33	1.6392e-18	3	-3	FALSE	FALSE	TRUE	TRUE
Tongue_dorsum|Firmicutes-Bacilli	Tongue-dorsum	Firmicutes-Bacilli	Throat|Fusobacteriaceae-Fusobacterium	Throat	Fusobacteriaceae-Fusobacterium	3.71007e-05	1.98698e-11	None	None	None	None	None	None	None	None	2.64234e-14	NA	NA	mutualExclusion	mutualExclusion	nan	nan	nan	nan	nan	nan	1.98698e-10	6.45552e-12	3.55067e-08	2	-2	FALSE	FALSE	FALSE	TRUE
Tongue_dorsum|Firmicutes-Bacilli	Tongue-dorsum	Firmicutes-Bacilli	Hard_palate|Bacteria-unclassified	Hard-palate	Bacteria-unclassified	None	None	None	None	None	None	None	None	0.00336506	8.82075e-11	8.85889e-12	-0.0223489	-0.00675478	nan	nan	nan	nan	nan	nan	nan	nan	8.82075e-10	1.55089e-09	1.44411e-07	2	-2	FALSE	FALSE	TRUE	FALSE
Tongue_dorsum|Firmicutes-Bacilli	Tongue-dorsum	Firmicutes-Bacilli	Palatine_Tonsils|Porphyromonadaceae-unclassified	Palatine-Tonsils	Porphyromonadaceae-unclassified	None	None	None	None	None	None	None	None	5.9993e-05	4.84158e-13	1.13505e-15	0.0201847	0.00152212	nan	nan	nan	nan	nan	nan	nan	nan	4.84158e-12	3.324e-13	1.10102e-09	2	2	FALSE	FALSE	TRUE	FALSE
Tongue_dorsum|Firmicutes-Bacilli	Tongue-dorsum	Firmicutes-Bacilli	Palatine_Tonsils|Lactobacillales-Streptococcaceae	Palatine-Tonsils	Lactobacillales-Streptococcaceae	None	None	None	None	0.0680904	None	None	None	5.9993e-05	None	5.47718e-05	0.100883	NA	nan	nan	nan	nan	copresence	nan	nan	nan	0.00059993	0.00235958	0.026047	2	2	FALSE	FALSE	TRUE	TRUE
Tongue_dorsum|Firmicutes-Bacilli	Tongue-dorsum	Firmicutes-Bacilli	Throat|Peptostreptococcaceae-Peptostreptococcus	Throat	Peptostreptococcaceae-Peptostreptococcus	None	None	None	None	None	None	None	None	1.04507e-09	0.000118813	3.81408e-12	-0.0275502	-0.0286443	nan	nan	nan	nan	nan	nan	nan	nan	1.04507e-08	7.13838e-10	1.36594e-06	2	-2	FALSE	FALSE	TRUE	FALSE
Tongue_dorsum|Firmicutes-Bacilli	Tongue-dorsum	Firmicutes-Bacilli	Saliva|Veillonellaceae-Veillonella	Saliva	Veillonellaceae-Veillonella	None	None	None	None	None	None	None	None	2.13775e-22	0.00260041	3.16026e-23	0.0584028	0.103389	nan	nan	nan	nan	nan	nan	nan	nan	2.13775e-21	2.35658e-20	1.6392e-18	2	2	FALSE	FALSE	TRUE	FALSE
Tongue_dorsum|Firmicutes-Bacilli	Tongue-dorsum	Firmicutes-Bacilli	Palatine_Tonsils|Porphyromonadaceae-Porphyromonas	Palatine-Tonsils	Porphyromonadaceae-Porphyromonas	None	None	None	None	None	None	None	None	5.9993e-05	4.84158e-13	1.13505e-15	-0.0716188	-0.0928438	nan	nan	nan	nan	nan	nan	nan	nan	4.84158e-12	3.324e-13	1.10102e-09	2	-2	FALSE	FALSE	TRUE	FALSE
Tongue_dorsum|Firmicutes-Bacilli	Tongue-dorsum	Firmicutes-Bacilli	Tongue_dorsum|Micrococcaceae-Rothia	Tongue-dorsum	Micrococcaceae-Rothia	None	None	None	None	None	None	None	None	2.72543e-06	9.52456e-08	7.78228e-12	0.18803	0.780382	nan	nan	nan	nan	nan	nan	nan	nan	9.52456e-07	1.37972e-09	8.58922e-05	2	2	FALSE	TRUE	TRUE	FALSE
Tongue_dorsum|Firmicutes-Bacilli	Tongue-dorsum	Firmicutes-Bacilli	Hard_palate|Prevotellaceae-unclassified	Hard-palate	Prevotellaceae-unclassified	None	None	None	None	0.00204922	None	None	None	1.01907e-18	8.30182e-06	3.15453e-23	-0.00738555	-0.0795327	nan	nan	nan	nan	mutualExclusion	nan	nan	nan	1.01907e-17	2.35495e-20	4.8824e-15	3	-3	FALSE	FALSE	TRUE	TRUE
Tongue_dorsum|Firmicutes-Bacilli	Tongue-dorsum	Firmicutes-Bacilli	Tongue_dorsum|Actinomycetales-Micrococcaceae	Tongue-dorsum	Actinomycetales-Micrococcaceae	None	None	None	None	None	None	None	None	0.00010207	0.000331465	6.15816e-07	0.197798	0.833467	nan	nan	nan	nan	nan	nan	nan	nan	0.0010207	4.56084e-05	0.040764	2	2	FALSE	TRUE	TRUE	FALSE
Tongue_dorsum|Firmicutes-Bacilli	Tongue-dorsum	Firmicutes-Bacilli	Tongue_dorsum|Fusobacteriales-Fusobacteriaceae	Tongue-dorsum	Fusobacteriales-Fusobacteriaceae	0.000307171	3.23198e-05	None	None	None	0.00192115	None	None	None	None	6.29974e-09	NA	NA	mutualExclusion	mutualExclusion	nan	nan	nan	mutualExclusion	nan	nan	0.000323198	6.80095e-07	0.0154134	3	-3	FALSE	TRUE	FALSE	TRUE
Tongue_dorsum|Firmicutes-Bacilli	Tongue-dorsum	Firmicutes-Bacilli	Palatine_Tonsils|Bacilli-Lactobacillales	Palatine-Tonsils	Bacilli-Lactobacillales	None	None	None	None	0.0639338	None	None	None	None	4.84158e-13	9.93819e-13	NA	0.422034	nan	nan	nan	nan	copresence	nan	nan	nan	4.84158e-12	2.02062e-10	1.10102e-09	2	2	FALSE	FALSE	TRUE	TRUE
Tongue_dorsum|Firmicutes-Bacilli	Tongue-dorsum	Firmicutes-Bacilli	Throat|Bacteria-Firmicutes	Throat	Bacteria-Firmicutes	None	None	None	1.99125e-19	None	None	None	None	None	0.000118813	1.25623e-21	NA	0.164479	nan	nan	nan	copresence	nan	nan	nan	nan	1.99125e-18	7.73829e-19	1.04034e-15	2	2	FALSE	FALSE	TRUE	TRUE
Tongue_dorsum|Firmicutes-Bacilli	Tongue-dorsum	Firmicutes-Bacilli	Hard_palate|Bacteroidia-Bacteroidales	Hard-palate	Bacteroidia-Bacteroidales	None	None	None	None	None	None	None	None	1.01907e-18	9.65254e-06	5.3094e-22	-0.00936001	-0.109106	nan	nan	nan	nan	nan	nan	nan	nan	1.01907e-17	3.45821e-19	4.8824e-15	2	-2	FALSE	FALSE	TRUE	FALSE
Tongue_dorsum|Firmicutes-Bacilli	Tongue-dorsum	Firmicutes-Bacilli	Hard_palate|Fusobacteriales-Fusobacteriaceae	Hard-palate	Fusobacteriales-Fusobacteriaceae	1.61561e-05	4.91596e-12	None	None	0.00155678	None	None	None	1.01907e-18	None	1.33463e-32	-0.132141	NA	mutualExclusion	mutualExclusion	nan	nan	mutualExclusion	nan	nan	nan	1.01907e-17	2.06103e-29	4.8824e-15	4	-4	FALSE	FALSE	TRUE	TRUE
Tongue_dorsum|Firmicutes-Bacilli	Tongue-dorsum	Firmicutes-Bacilli	Saliva|Neisseriaceae-Neisseria	Saliva	Neisseriaceae-Neisseria	None	None	None	None	None	None	None	None	4.7997e-14	0.00260041	4.69539e-15	-0.0327026	-0.0556829	nan	nan	nan	nan	nan	nan	nan	nan	4.7997e-13	1.23727e-12	1.23894e-10	2	-2	FALSE	FALSE	TRUE	FALSE
Tongue_dorsum|Firmicutes-Bacilli	Tongue-dorsum	Firmicutes-Bacilli	Saliva|Fusobacteriales-Fusobacteriaceae	Saliva	Fusobacteriales-Fusobacteriaceae	8.8271e-05	7.40519e-14	None	None	None	None	None	None	None	None	2.65185e-16	NA	NA	mutualExclusion	mutualExclusion	nan	nan	nan	nan	nan	nan	7.40519e-13	8.33971e-14	1.87042e-10	2	-2	FALSE	FALSE	FALSE	TRUE
Tongue_dorsum|Firmicutes-Bacilli	Tongue-dorsum	Firmicutes-Bacilli	Palatine_Tonsils|IncertaeSedisXIII-unclassified	Palatine-Tonsils	IncertaeSedisXIII-unclassified	None	None	None	None	None	None	None	None	0.00156216	4.84158e-13	2.70903e-14	-0.250633	-0.00950176	nan	nan	nan	nan	nan	nan	nan	nan	4.84158e-12	6.61239e-12	1.10102e-09	2	-2	FALSE	FALSE	TRUE	FALSE
Tongue_dorsum|Firmicutes-Bacilli	Tongue-dorsum	Firmicutes-Bacilli	Tongue_dorsum|Fusobacteriaceae-Fusobacterium	Tongue-dorsum	Fusobacteriaceae-Fusobacterium	0.000588711	6.77524e-05	None	None	None	0.0024562	None	None	None	None	2.83733e-08	NA	NA	mutualExclusion	mutualExclusion	nan	nan	nan	mutualExclusion	nan	nan	0.000677524	2.7224e-06	0.0288704	3	-3	FALSE	TRUE	FALSE	TRUE
Throat|Bacteroidales-Porphyromonadaceae	Throat	Bacteroidales-Porphyromonadaceae	Tongue_dorsum|Bacteria-Firmicutes	Tongue-dorsum	Bacteria-Firmicutes	1.34287e-05	1.83173e-10	None	None	None	None	None	None	None	1.85927e-05	4.74285e-17	NA	-0.0577326	mutualExclusion	mutualExclusion	nan	nan	nan	nan	nan	nan	1.83173e-09	1.63098e-14	2.83826e-07	3	-3	FALSE	FALSE	TRUE	TRUE
Throat|Bacteroidales-Porphyromonadaceae	Throat	Bacteroidales-Porphyromonadaceae	Palatine_Tonsils|Spirochaetaceae-unclassified	Palatine-Tonsils	Spirochaetaceae-unclassified	None	None	None	None	None	None	None	None	1.29454e-18	0.0123915	7.47189e-19	0.00599058	0.0558253	nan	nan	nan	nan	nan	nan	nan	nan	1.29454e-17	3.2653e-16	6.10745e-15	2	2	FALSE	FALSE	TRUE	FALSE
Throat|Bacteroidales-Porphyromonadaceae	Throat	Bacteroidales-Porphyromonadaceae	Tongue_dorsum|Coriobacteriales-Coriobacteriaceae	Tongue-dorsum	Coriobacteriales-Coriobacteriaceae	6.24568e-05	None	None	None	None	None	None	None	8.75318e-12	None	1.9759e-14	-0.143727	NA	mutualExclusion	nan	nan	nan	nan	nan	nan	nan	8.75318e-11	4.86855e-12	1.64635e-08	2	-2	FALSE	FALSE	TRUE	TRUE
Throat|Bacteroidales-Porphyromonadaceae	Throat	Bacteroidales-Porphyromonadaceae	Tongue_dorsum|IncertaeSedisXI-Parvimonas	Tongue-dorsum	IncertaeSedisXI-Parvimonas	None	None	None	None	None	None	None	None	2.32793e-44	0.038961	9.4974e-44	0.00517012	0.0723024	nan	nan	nan	nan	nan	nan	nan	nan	2.32793e-43	3.32804e-40	1.02713e-39	2	2	FALSE	FALSE	TRUE	FALSE
Throat|Bacteroidales-Porphyromonadaceae	Throat	Bacteroidales-Porphyromonadaceae	Tongue_dorsum|Veillonellaceae-Megasphaera	Tongue-dorsum	Veillonellaceae-Megasphaera	0.000464037	None	None	None	None	None	None	None	2.32327e-06	None	2.33385e-08	-0.136182	NA	mutualExclusion	nan	nan	nan	nan	nan	nan	nan	2.32327e-05	2.27133e-06	0.0015501	2	-2	FALSE	FALSE	TRUE	TRUE
Throat|Bacteroidales-Porphyromonadaceae	Throat	Bacteroidales-Porphyromonadaceae	Saliva|Clostridiales-Veillonellaceae	Saliva	Clostridiales-Veillonellaceae	9.23624e-05	6.99402e-11	None	None	None	None	None	None	7.39076e-26	None	2.00058e-36	-0.149429	NA	mutualExclusion	mutualExclusion	nan	nan	nan	nan	nan	nan	7.39076e-25	4.04402e-33	7.33594e-22	3	-3	FALSE	FALSE	TRUE	TRUE
Throat|Bacteroidales-Porphyromonadaceae	Throat	Bacteroidales-Porphyromonadaceae	Tongue_dorsum|Prevotellaceae-Prevotella	Tongue-dorsum	Prevotellaceae-Prevotella	None	None	None	None	None	None	None	None	1.34159e-09	0.00227436	8.39568e-11	-0.0810249	-0.0612578	nan	nan	nan	nan	nan	nan	nan	nan	1.34159e-08	1.29427e-08	1.72231e-06	2	-2	FALSE	FALSE	TRUE	FALSE
Throat|Bacteroidales-Porphyromonadaceae	Throat	Bacteroidales-Porphyromonadaceae	Throat|Coriobacteriaceae-Atopobium	Throat	Coriobacteriaceae-Atopobium	5.66079e-05	0.000655818	None	None	None	None	None	None	3.68102e-38	0.00224084	6.87007e-43	-0.0667521	-0.0785211	mutualExclusion	mutualExclusion	nan	nan	nan	nan	nan	nan	3.68102e-37	2.23316e-39	9.56688e-34	4	-4	FALSE	TRUE	TRUE	TRUE
Throat|Bacteroidales-Porphyromonadaceae	Throat	Bacteroidales-Porphyromonadaceae	Hard_palate|Bacteroidales-Porphyromonadaceae	Hard-palate	Bacteroidales-Porphyromonadaceae	0.0319807	None	None	None	None	None	None	None	5.72261e-18	None	8.07907e-18	0.163629	NA	copresence	nan	nan	nan	nan	nan	nan	nan	5.72261e-17	3.08588e-15	2.49019e-14	2	2	TRUE	FALSE	TRUE	TRUE
Throat|Bacteroidales-Porphyromonadaceae	Throat	Bacteroidales-Porphyromonadaceae	Tongue_dorsum|Clostridia-Clostridiales	Tongue-dorsum	Clostridia-Clostridiales	None	None	None	None	None	None	None	None	1.02086e-05	0.00434653	7.95619e-07	-0.0103896	-0.0212854	nan	nan	nan	nan	nan	nan	nan	nan	0.000102086	5.73483e-05	0.00569295	2	-2	FALSE	FALSE	TRUE	FALSE
Throat|Bacteroidales-Porphyromonadaceae	Throat	Bacteroidales-Porphyromonadaceae	Throat|Veillonellaceae-Megasphaera	Throat	Veillonellaceae-Megasphaera	0.000178464	0.00126444	None	None	None	None	None	None	1.9548e-37	None	2.24254e-40	-0.0975857	NA	mutualExclusion	mutualExclusion	nan	nan	nan	nan	nan	nan	1.9548e-36	6.40487e-37	4.76353e-33	3	-3	FALSE	TRUE	TRUE	TRUE
Throat|Bacteroidales-Porphyromonadaceae	Throat	Bacteroidales-Porphyromonadaceae	Palatine_Tonsils|Flavobacteriaceae-Capnocytophaga	Palatine-Tonsils	Flavobacteriaceae-Capnocytophaga	None	None	None	None	None	None	None	None	1.29454e-18	0.0123915	7.47189e-19	0.0520368	0.131177	nan	nan	nan	nan	nan	nan	nan	nan	1.29454e-17	3.2653e-16	6.10745e-15	2	2	FALSE	FALSE	TRUE	FALSE
Throat|Bacteroidales-Porphyromonadaceae	Throat	Bacteroidales-Porphyromonadaceae	Tongue_dorsum|Firmicutes-Clostridia	Tongue-dorsum	Firmicutes-Clostridia	None	None	None	None	None	None	None	None	4.90885e-06	0.00480138	4.37524e-07	-0.0100415	-0.00974601	nan	nan	nan	nan	nan	nan	nan	nan	4.90885e-05	3.34099e-05	0.00299422	2	-2	FALSE	FALSE	TRUE	FALSE
Throat|Bacteroidales-Porphyromonadaceae	Throat	Bacteroidales-Porphyromonadaceae	Hard_palate|Porphyromonadaceae-Porphyromonas	Hard-palate	Porphyromonadaceae-Porphyromonas	0.0308006	None	None	None	None	None	None	None	5.72261e-18	None	7.78758e-18	0.230281	NA	copresence	nan	nan	nan	nan	nan	nan	nan	5.72261e-17	2.97883e-15	2.49019e-14	2	2	FALSE	FALSE	TRUE	TRUE
Throat|Bacteroidales-Porphyromonadaceae	Throat	Bacteroidales-Porphyromonadaceae	Throat|Coriobacteriales-Coriobacteriaceae	Throat	Coriobacteriales-Coriobacteriaceae	3.674e-05	0.00062853	None	None	None	None	None	None	3.62851e-42	0.00225379	5.45332e-47	-0.0685562	-0.0773724	mutualExclusion	mutualExclusion	nan	nan	nan	nan	nan	nan	3.62851e-41	2.37457e-43	1.17249e-37	4	-4	FALSE	TRUE	TRUE	TRUE
Throat|Bacteroidales-Porphyromonadaceae	Throat	Bacteroidales-Porphyromonadaceae	Saliva|Bacteria-Firmicutes	Saliva	Bacteria-Firmicutes	4.33771e-05	1.92117e-11	None	None	None	None	None	None	1.91428e-06	None	1.90711e-18	-0.0129591	NA	mutualExclusion	mutualExclusion	nan	nan	nan	nan	nan	nan	1.92117e-10	7.86132e-16	3.43354e-08	3	-3	FALSE	FALSE	TRUE	TRUE
Throat|Bacteroidales-Porphyromonadaceae	Throat	Bacteroidales-Porphyromonadaceae	Palatine_Tonsils|Porphyromonadaceae-Porphyromonas	Palatine-Tonsils	Porphyromonadaceae-Porphyromonas	0.0110086	0.466235	None	None	None	None	None	None	1.29454e-18	0.0123915	1.91511e-18	0.372175	0.0154715	copresence	copresence	nan	nan	nan	nan	nan	nan	1.29454e-17	7.89143e-16	6.10745e-15	4	4	FALSE	FALSE	TRUE	TRUE
Throat|Bacteroidales-Porphyromonadaceae	Throat	Bacteroidales-Porphyromonadaceae	Saliva|Bacteroidales-Porphyromonadaceae	Saliva	Bacteroidales-Porphyromonadaceae	0.0109377	None	None	None	0.0487931	None	None	None	7.39076e-26	0.019962	4.56528e-26	0.35691	0.109971	copresence	nan	nan	nan	copresence	nan	nan	nan	7.39076e-25	4.2909e-23	7.33594e-22	4	4	TRUE	FALSE	TRUE	TRUE
Throat|Bacteroidales-Porphyromonadaceae	Throat	Bacteroidales-Porphyromonadaceae	Throat|Clostridiales-Veillonellaceae	Throat	Clostridiales-Veillonellaceae	0.000145978	7.85787e-05	None	None	None	None	None	None	6.20845e-27	None	2.25808e-31	-0.056211	NA	mutualExclusion	mutualExclusion	nan	nan	nan	nan	nan	nan	6.20845e-26	3.34325e-28	7.55755e-23	3	-3	FALSE	TRUE	TRUE	TRUE
Throat|Bacteroidales-Porphyromonadaceae	Throat	Bacteroidales-Porphyromonadaceae	Throat|Bacteria-Firmicutes	Throat	Bacteria-Firmicutes	None	0.0107225	None	None	None	None	None	None	9.67287e-18	None	4.63749e-18	-0.648016	NA	nan	mutualExclusion	nan	nan	nan	nan	nan	nan	9.67287e-17	1.85622e-15	4.07819e-14	2	-2	FALSE	TRUE	TRUE	TRUE
Throat|Bacteroidales-Porphyromonadaceae	Throat	Bacteroidales-Porphyromonadaceae	Tongue_dorsum|Coriobacteriaceae-Atopobium	Tongue-dorsum	Coriobacteriaceae-Atopobium	8.2759e-05	None	None	None	None	None	None	None	1.1985e-10	None	3.2974e-13	-0.144013	NA	mutualExclusion	nan	nan	nan	nan	nan	nan	nan	1.1985e-09	7.0941e-11	1.89511e-07	2	-2	FALSE	FALSE	TRUE	TRUE
Throat|Bacteroidales-Porphyromonadaceae	Throat	Bacteroidales-Porphyromonadaceae	Palatine_Tonsils|Bacteroidales-Porphyromonadaceae	Palatine-Tonsils	Bacteroidales-Porphyromonadaceae	0.0172325	0.493492	None	None	None	None	None	None	None	1.71279e-05	2.04863e-05	NA	0.0445933	copresence	copresence	nan	nan	nan	nan	nan	nan	0.000171279	0.00101256	0.00889394	3	3	TRUE	FALSE	TRUE	TRUE
Throat|Bacteroidales-Porphyromonadaceae	Throat	Bacteroidales-Porphyromonadaceae	Saliva|Fusobacteriales-Fusobacteriaceae	Saliva	Fusobacteriales-Fusobacteriaceae	0.0516229	None	None	None	None	None	None	None	7.39076e-26	None	2.35904e-25	0.153684	NA	copresence	nan	nan	nan	nan	nan	nan	nan	7.39076e-25	2.05173e-22	7.33594e-22	2	2	FALSE	FALSE	TRUE	TRUE
Saliva|Firmicutes-Clostridia	Saliva	Firmicutes-Clostridia	Hard_palate|Clostridiales-Veillonellaceae	Hard-palate	Clostridiales-Veillonellaceae	None	None	None	None	None	None	None	None	1.62774e-14	0.000594513	3.88796e-16	0.115176	0.125243	nan	nan	nan	nan	nan	nan	nan	nan	1.62774e-13	1.20812e-13	4.36984e-11	2	2	FALSE	FALSE	TRUE	FALSE
Saliva|Firmicutes-Clostridia	Saliva	Firmicutes-Clostridia	Hard_palate|Veillonellaceae-Centipeda	Hard-palate	Veillonellaceae-Centipeda	None	None	None	None	None	None	None	None	1.62774e-14	0.000594513	3.88796e-16	0.0605706	0.0265624	nan	nan	nan	nan	nan	nan	nan	nan	1.62774e-13	1.20812e-13	4.36984e-11	2	2	FALSE	FALSE	TRUE	FALSE
Saliva|Firmicutes-Clostridia	Saliva	Firmicutes-Clostridia	Throat|Firmicutes-Clostridia	Throat	Firmicutes-Clostridia	None	None	3.64982e-20	None	None	None	None	None	6.56135e-26	None	2.48441e-43	0.282803	NA	nan	nan	copresence	nan	nan	nan	nan	nan	6.56135e-25	8.63741e-40	6.62659e-22	2	2	TRUE	FALSE	TRUE	TRUE
Saliva|Firmicutes-Clostridia	Saliva	Firmicutes-Clostridia	Saliva|Staphylococcaceae-Gemella	Saliva	Staphylococcaceae-Gemella	None	None	None	None	None	None	None	None	1.61591e-05	2.57505e-05	9.40401e-09	-0.070988	-0.025257	nan	nan	nan	nan	nan	nan	nan	nan	0.000128752	9.78933e-07	0.00697845	2	-2	FALSE	TRUE	TRUE	FALSE
Saliva|Firmicutes-Clostridia	Saliva	Firmicutes-Clostridia	Hard_palate|Veillonellaceae-Megasphaera	Hard-palate	Veillonellaceae-Megasphaera	0.0399203	None	None	None	None	None	None	None	1.62774e-14	None	2.33732e-14	0.0691658	NA	copresence	nan	nan	nan	nan	nan	nan	nan	1.62774e-13	5.72401e-12	4.36984e-11	2	2	FALSE	FALSE	TRUE	TRUE
Saliva|Firmicutes-Clostridia	Saliva	Firmicutes-Clostridia	Saliva|Bacteria-Proteobacteria	Saliva	Bacteria-Proteobacteria	0.000172216	9.69614e-07	None	None	None	0.00220167	None	None	1.61591e-05	2.57505e-05	4.4014e-17	-0.191834	-0.19709	mutualExclusion	mutualExclusion	nan	nan	nan	mutualExclusion	nan	nan	9.69614e-06	1.52941e-14	0.000710075	5	-5	FALSE	TRUE	TRUE	TRUE
Saliva|Firmicutes-Clostridia	Saliva	Firmicutes-Clostridia	Hard_palate|Neisseriaceae-Neisseria	Hard-palate	Neisseriaceae-Neisseria	None	None	None	None	None	None	None	None	1.62774e-14	0.000594513	3.88796e-16	-0.0298883	-0.0781501	nan	nan	nan	nan	nan	nan	nan	nan	1.62774e-13	1.20812e-13	4.36984e-11	2	-2	FALSE	FALSE	TRUE	FALSE
Saliva|Firmicutes-Clostridia	Saliva	Firmicutes-Clostridia	Saliva|Pasteurellaceae-unclassified	Saliva	Pasteurellaceae-unclassified	0.000846618	8.528e-06	None	None	None	None	None	None	1.13321e-11	None	8.26962e-17	-0.104967	NA	mutualExclusion	mutualExclusion	nan	nan	nan	nan	nan	nan	1.13321e-10	2.73405e-14	2.08534e-08	3	-3	FALSE	TRUE	TRUE	TRUE
Saliva|Firmicutes-Clostridia	Saliva	Firmicutes-Clostridia	Saliva|Pasteurellaceae-Actinobacillus	Saliva	Pasteurellaceae-Actinobacillus	0.000927981	6.30399e-05	None	None	None	None	None	None	1.61591e-05	None	3.89446e-10	-0.0250804	NA	mutualExclusion	mutualExclusion	nan	nan	nan	nan	nan	nan	0.000161591	5.35141e-08	0.00848778	3	-3	FALSE	TRUE	TRUE	TRUE
Saliva|Firmicutes-Clostridia	Saliva	Firmicutes-Clostridia	Saliva|Proteobacteria-Gammaproteobacteria	Saliva	Proteobacteria-Gammaproteobacteria	0.000406161	6.12373e-06	None	None	None	None	None	None	None	None	5.17643e-08	NA	NA	mutualExclusion	mutualExclusion	nan	nan	nan	nan	nan	nan	6.12373e-05	4.74084e-06	0.00364111	2	-2	FALSE	TRUE	FALSE	TRUE
Saliva|Firmicutes-Clostridia	Saliva	Firmicutes-Clostridia	Saliva|Proteobacteria-Betaproteobacteria	Saliva	Proteobacteria-Betaproteobacteria	None	0.000345341	None	None	None	0.00821942	None	None	None	2.57505e-05	2.16867e-08	NA	-0.116483	nan	mutualExclusion	nan	nan	nan	mutualExclusion	nan	nan	0.000257505	2.12151e-06	0.0126297	3	-3	FALSE	TRUE	TRUE	TRUE
Saliva|Firmicutes-Clostridia	Saliva	Firmicutes-Clostridia	Saliva|Porphyromonadaceae-Porphyromonas	Saliva	Porphyromonadaceae-Porphyromonas	0.00114103	1.51925e-05	None	None	None	None	None	None	None	2.57505e-05	1.93637e-10	NA	-0.119729	mutualExclusion	mutualExclusion	nan	nan	nan	nan	nan	nan	0.000128752	2.82443e-08	0.00697845	3	-3	FALSE	TRUE	TRUE	TRUE
Saliva|Firmicutes-Clostridia	Saliva	Firmicutes-Clostridia	Saliva|Neisseriaceae-Neisseria	Saliva	Neisseriaceae-Neisseria	0.00471699	0.000318474	None	None	None	None	None	None	None	2.57505e-05	1.20843e-08	NA	-0.0313878	mutualExclusion	mutualExclusion	nan	nan	nan	nan	nan	nan	0.000257505	1.2333e-06	0.0126297	3	-3	FALSE	TRUE	TRUE	TRUE
Saliva|Firmicutes-Clostridia	Saliva	Firmicutes-Clostridia	Saliva|Coriobacteriaceae-Atopobium	Saliva	Coriobacteriaceae-Atopobium	None	None	None	None	None	None	None	None	1.61591e-05	2.57505e-05	9.40401e-09	0.011465	0.0117648	nan	nan	nan	nan	nan	nan	nan	nan	0.000128752	9.78933e-07	0.00697845	2	2	FALSE	TRUE	TRUE	FALSE
Saliva|Firmicutes-Clostridia	Saliva	Firmicutes-Clostridia	Saliva|Bacteroidales-Porphyromonadaceae	Saliva	Bacteroidales-Porphyromonadaceae	0.000520732	3.11623e-06	None	None	None	None	None	None	1.61591e-05	None	1.3668e-11	-0.158428	NA	mutualExclusion	mutualExclusion	nan	nan	nan	nan	nan	nan	3.11623e-05	2.32035e-09	0.00200785	3	-3	FALSE	TRUE	TRUE	TRUE
Saliva|Firmicutes-Clostridia	Saliva	Firmicutes-Clostridia	Hard_palate|Clostridia-Clostridiales	Hard-palate	Clostridia-Clostridiales	None	None	None	None	None	None	None	None	1.68553e-16	0.000594513	4.48397e-18	0.3485	0.112202	nan	nan	nan	nan	nan	nan	nan	nan	1.68553e-15	1.79531e-15	5.91573e-13	2	2	FALSE	FALSE	TRUE	FALSE
Saliva|Firmicutes-Clostridia	Saliva	Firmicutes-Clostridia	Throat|Clostridia-Clostridiales	Throat	Clostridia-Clostridiales	None	None	2.48244e-14	None	None	None	None	None	1.67435e-26	None	3.8106e-38	0.282724	NA	nan	nan	copresence	nan	nan	nan	nan	nan	1.67435e-25	8.72546e-35	1.86706e-22	2	2	FALSE	FALSE	TRUE	TRUE
Saliva|Firmicutes-Clostridia	Saliva	Firmicutes-Clostridia	Saliva|Pasteurellales-Pasteurellaceae	Saliva	Pasteurellales-Pasteurellaceae	0.000360915	6.63748e-06	None	None	None	None	None	None	1.61591e-05	None	1.96939e-11	-0.104352	NA	mutualExclusion	mutualExclusion	nan	nan	nan	nan	nan	nan	6.63748e-05	3.29242e-09	0.00390462	3	-3	FALSE	TRUE	TRUE	TRUE
Saliva|Firmicutes-Clostridia	Saliva	Firmicutes-Clostridia	Saliva|Lactobacillales-Carnobacteriaceae	Saliva	Lactobacillales-Carnobacteriaceae	None	None	None	None	None	None	None	None	1.61591e-05	2.57505e-05	9.40401e-09	-0.0221886	-0.0719487	nan	nan	nan	nan	nan	nan	nan	nan	0.000128752	9.78933e-07	0.00697845	2	-2	FALSE	TRUE	TRUE	FALSE
Hard_palate|Lachnospiraceae-unclassified	Hard-palate	Lachnospiraceae-unclassified	Hard_palate|Veillonellaceae-Centipeda	Hard-palate	Veillonellaceae-Centipeda	None	None	None	None	0.0261658	None	None	None	8.38583e-14	1.39231e-08	4.26689e-20	0.127831	0.128785	nan	nan	nan	nan	copresence	nan	nan	nan	8.38583e-13	2.20582e-17	2.10371e-10	3	3	FALSE	TRUE	TRUE	TRUE
Hard_palate|Lachnospiraceae-unclassified	Hard-palate	Lachnospiraceae-unclassified	Hard_palate|Leptotrichiaceae-Leptotrichia	Hard-palate	Leptotrichiaceae-Leptotrichia	0.0707397	None	None	None	None	None	None	None	8.38583e-14	0.000127084	6.88581e-16	0.109278	0.131961	copresence	nan	nan	nan	nan	nan	nan	nan	8.38583e-13	2.06664e-13	2.10371e-10	3	3	FALSE	TRUE	TRUE	TRUE
Hard_palate|Lachnospiraceae-unclassified	Hard-palate	Lachnospiraceae-unclassified	Hard_palate|Fusobacteriales-Leptotrichiaceae	Hard-palate	Fusobacteriales-Leptotrichiaceae	0.0739114	None	None	None	None	None	None	None	2.72107e-12	1.39231e-08	3.27099e-18	0.27495	0.0845477	copresence	nan	nan	nan	nan	nan	nan	nan	2.72107e-11	1.33051e-15	5.66691e-09	3	3	FALSE	TRUE	TRUE	TRUE
Hard_palate|Lachnospiraceae-unclassified	Hard-palate	Lachnospiraceae-unclassified	Tongue_dorsum|Lachnospiraceae-unclassified	Tongue-dorsum	Lachnospiraceae-unclassified	0.0483464	None	None	None	0.0346387	None	None	None	0.000447708	4.91962e-08	2.00742e-10	0.299076	0.658855	copresence	nan	nan	nan	copresence	nan	nan	nan	4.91962e-07	2.91145e-08	4.6964e-05	4	4	TRUE	FALSE	TRUE	TRUE
Hard_palate|Lachnospiraceae-unclassified	Hard-palate	Lachnospiraceae-unclassified	Hard_palate|Fusobacteria-Fusobacteriales	Hard-palate	Fusobacteria-Fusobacteriales	0.0793511	0.240842	None	None	None	None	None	None	8.38583e-14	None	9.86175e-13	0.350114	NA	copresence	copresence	nan	nan	nan	nan	nan	nan	8.38583e-13	2.00938e-10	2.10371e-10	3	3	FALSE	TRUE	TRUE	TRUE
Hard_palate|Lachnospiraceae-unclassified	Hard-palate	Lachnospiraceae-unclassified	Hard_palate|Firmicutes-Bacilli	Hard-palate	Firmicutes-Bacilli	0.00775697	0.00212256	None	None	0.00759797	0.00473132	None	None	8.38583e-14	1.39231e-08	1.00126e-23	-0.0373203	-0.190039	mutualExclusion	mutualExclusion	nan	nan	mutualExclusion	mutualExclusion	nan	nan	8.38583e-13	7.68642e-21	2.10371e-10	6	-6	FALSE	TRUE	TRUE	TRUE
Hard_palate|Lachnospiraceae-unclassified	Hard-palate	Lachnospiraceae-unclassified	Hard_palate|Lachnospiraceae-Syntrophococcus	Hard-palate	Lachnospiraceae-Syntrophococcus	None	None	None	None	None	None	None	None	8.38583e-14	1.39231e-08	5.74436e-20	0.0153016	0.20276	nan	nan	nan	nan	nan	nan	nan	nan	8.38583e-13	2.90405e-17	2.10371e-10	2	2	FALSE	TRUE	TRUE	FALSE
Hard_palate|Lachnospiraceae-unclassified	Hard-palate	Lachnospiraceae-unclassified	Hard_palate|Porphyromonadaceae-Tannerella	Hard-palate	Porphyromonadaceae-Tannerella	None	None	None	None	None	None	None	None	8.38583e-14	1.39231e-08	5.74436e-20	0.0258876	0.100092	nan	nan	nan	nan	nan	nan	nan	nan	8.38583e-13	2.90405e-17	2.10371e-10	2	2	FALSE	TRUE	TRUE	FALSE
R_Retroauricular_crease|Bacillales-Staphylococcaceae	R-Retroauricular-crease	Bacillales-Staphylococcaceae	L_Retroauricular_crease|Firmicutes-Bacilli	L-Retroauricular-crease	Firmicutes-Bacilli	0.0802182	0.441513	None	None	0.0901956	None	None	None	None	1.41572e-06	6.27305e-06	NA	0.58943	copresence	copresence	nan	nan	copresence	nan	nan	nan	1.41572e-05	0.000360388	0.000992181	4	4	FALSE	FALSE	TRUE	TRUE
R_Retroauricular_crease|Bacillales-Staphylococcaceae	R-Retroauricular-crease	Bacillales-Staphylococcaceae	L_Retroauricular_crease|Bacteria-Firmicutes	L-Retroauricular-crease	Bacteria-Firmicutes	0.116684	0.472455	None	None	0.10209	None	None	None	9.30263e-11	None	2.19783e-09	0.534073	NA	copresence	copresence	nan	nan	copresence	nan	nan	nan	9.30263e-10	2.59364e-07	1.51256e-07	4	4	FALSE	FALSE	TRUE	TRUE
R_Retroauricular_crease|Bacillales-Staphylococcaceae	R-Retroauricular-crease	Bacillales-Staphylococcaceae	L_Retroauricular_crease|Actinobacteria-Actinobacteria	L-Retroauricular-crease	Actinobacteria-Actinobacteria	2.21184e-05	0.000161981	None	None	0.000172134	2.20985e-05	None	None	None	1.41572e-06	6.50336e-18	NA	-0.305359	mutualExclusion	mutualExclusion	nan	nan	mutualExclusion	mutualExclusion	nan	nan	1.41572e-05	2.49623e-15	0.000992181	5	-5	FALSE	FALSE	TRUE	TRUE
R_Retroauricular_crease|Bacillales-Staphylococcaceae	R-Retroauricular-crease	Bacillales-Staphylococcaceae	R_Retroauricular_crease|Propionibacteriaceae-Propionibacterium	R-Retroauricular-crease	Propionibacteriaceae-Propionibacterium	3.19736e-06	2.76853e-05	None	None	5.71435e-05	0.000248146	None	None	None	None	1.57702e-14	NA	NA	mutualExclusion	mutualExclusion	nan	nan	mutualExclusion	mutualExclusion	nan	nan	3.19736e-05	3.90965e-12	0.00205455	4	-4	FALSE	TRUE	FALSE	TRUE
R_Retroauricular_crease|Bacillales-Staphylococcaceae	R-Retroauricular-crease	Bacillales-Staphylococcaceae	R_Retroauricular_crease|Actinobacteria-Actinobacteria	R-Retroauricular-crease	Actinobacteria-Actinobacteria	0.0696745	0.13236	None	None	0.0658484	0.111244	None	None	1.65459e-06	6.08512e-06	3.41913e-10	-1.77098	-1.73142	mutualExclusion	mutualExclusion	nan	nan	mutualExclusion	mutualExclusion	nan	nan	1.65459e-05	4.75982e-08	0.00113703	6	-6	FALSE	TRUE	TRUE	TRUE
R_Retroauricular_crease|Bacillales-Staphylococcaceae	R-Retroauricular-crease	Bacillales-Staphylococcaceae	L_Retroauricular_crease|Staphylococcaceae-Staphylococcus	L-Retroauricular-crease	Staphylococcaceae-Staphylococcus	0.0707429	0.378222	None	None	0.083605	None	None	None	9.30263e-11	None	9.58579e-10	0.0953342	NA	copresence	copresence	nan	nan	copresence	nan	nan	nan	9.30263e-10	1.20305e-07	1.51256e-07	4	4	FALSE	FALSE	TRUE	TRUE
R_Retroauricular_crease|Bacillales-Staphylococcaceae	R-Retroauricular-crease	Bacillales-Staphylococcaceae	L_Retroauricular_crease|Actinomycetales-Propionibacteriaceae	L-Retroauricular-crease	Actinomycetales-Propionibacteriaceae	4.64532e-06	7.1991e-08	None	None	3.28968e-05	1.3511e-08	None	None	None	None	4.88015e-21	NA	NA	mutualExclusion	mutualExclusion	nan	nan	mutualExclusion	mutualExclusion	nan	nan	1.3511e-07	2.7733e-18	1.42444e-05	4	-4	FALSE	FALSE	FALSE	TRUE
R_Retroauricular_crease|Bacillales-Staphylococcaceae	R-Retroauricular-crease	Bacillales-Staphylococcaceae	L_Retroauricular_crease|Actinobacteria-Actinomycetales	L-Retroauricular-crease	Actinobacteria-Actinomycetales	6.40741e-06	1.16324e-07	None	None	2.93937e-05	1.64357e-09	None	None	None	1.41572e-06	6.05666e-26	NA	-0.186579	mutualExclusion	mutualExclusion	nan	nan	mutualExclusion	mutualExclusion	nan	nan	1.64357e-08	5.57815e-23	2.07292e-06	5	-5	FALSE	FALSE	TRUE	TRUE
R_Retroauricular_crease|Bacillales-Staphylococcaceae	R-Retroauricular-crease	Bacillales-Staphylococcaceae	L_Retroauricular_crease|Propionibacteriaceae-Propionibacterium	L-Retroauricular-crease	Propionibacteriaceae-Propionibacterium	2.98322e-06	3.5132e-08	None	None	2.68461e-05	9.48998e-09	None	None	None	None	9.56549e-22	NA	NA	mutualExclusion	mutualExclusion	nan	nan	mutualExclusion	mutualExclusion	nan	nan	9.48998e-08	6.04362e-19	1.02609e-05	4	-4	FALSE	FALSE	FALSE	TRUE
Buccal_mucosa|Bacteroidales-Porphyromonadaceae	Buccal-mucosa	Bacteroidales-Porphyromonadaceae	Buccal_mucosa|Micrococcaceae-Rothia	Buccal-mucosa	Micrococcaceae-Rothia	None	None	None	None	None	None	None	None	0.00012031	0.0122577	2.12759e-05	-0.105987	-0.0291461	nan	nan	nan	nan	nan	nan	nan	nan	0.0012031	0.00104439	0.0466078	2	-2	FALSE	TRUE	TRUE	FALSE
Saliva|Streptophyta-unclassified	Saliva	Streptophyta-unclassified	Saliva|Proteobacteria-unclassified	Saliva	Proteobacteria-unclassified	None	None	None	None	None	None	None	None	0.000102955	0.00118893	2.07061e-06	0.135679	0.0206855	nan	nan	nan	nan	nan	nan	nan	nan	0.00102955	0.000135398	0.0410594	2	2	FALSE	TRUE	TRUE	FALSE
Subgingival_plaque|Bacteria-Bacteroidetes	Subgingival-plaque	Bacteria-Bacteroidetes	Subgingival_plaque|Streptococcaceae-Streptococcus	Subgingival-plaque	Streptococcaceae-Streptococcus	0.00043725	7.28004e-06	None	None	0.0057775	0.00347061	None	None	0.000304001	None	1.97221e-12	-0.712285	NA	mutualExclusion	mutualExclusion	nan	nan	mutualExclusion	mutualExclusion	nan	nan	7.28004e-05	3.84562e-10	0.00423405	5	-5	FALSE	TRUE	TRUE	TRUE
Subgingival_plaque|Bacteria-Bacteroidetes	Subgingival-plaque	Bacteria-Bacteroidetes	Subgingival_plaque|Actinobacteria-Actinobacteria	Subgingival-plaque	Actinobacteria-Actinobacteria	0.00138038	2.30761e-05	None	None	0.00762647	0.00131004	None	None	None	None	1.40512e-09	NA	NA	mutualExclusion	mutualExclusion	nan	nan	mutualExclusion	mutualExclusion	nan	nan	0.000230761	1.71817e-07	0.0114795	4	-4	FALSE	TRUE	FALSE	TRUE
Subgingival_plaque|Bacteria-Bacteroidetes	Subgingival-plaque	Bacteria-Bacteroidetes	Subgingival_plaque|Lactobacillales-Streptococcaceae	Subgingival-plaque	Lactobacillales-Streptococcaceae	0.000234489	3.19178e-06	None	None	0.0036709	0.00158149	None	None	3.68526e-05	None	2.57266e-14	-0.712328	NA	mutualExclusion	mutualExclusion	nan	nan	mutualExclusion	mutualExclusion	nan	nan	3.19178e-05	6.28762e-12	0.00205176	5	-5	FALSE	TRUE	TRUE	TRUE
Subgingival_plaque|Bacteria-Bacteroidetes	Subgingival-plaque	Bacteria-Bacteroidetes	Subgingival_plaque|Fusobacteria-Fusobacteriales	Subgingival-plaque	Fusobacteria-Fusobacteriales	None	None	3.60711e-05	None	0.0103327	None	None	None	None	None	5.88975e-06	NA	NA	nan	nan	copresence	nan	copresence	nan	nan	nan	0.000360711	0.000342081	0.0169218	2	2	FALSE	TRUE	FALSE	TRUE
Subgingival_plaque|Bacteria-Bacteroidetes	Subgingival-plaque	Bacteria-Bacteroidetes	Supragingival_plaque|Actinobacteria-Actinomycetales	Supragingival-plaque	Actinobacteria-Actinomycetales	None	None	None	None	0.000614983	1.83409e-13	None	None	None	None	4.25467e-15	NA	NA	nan	nan	nan	nan	mutualExclusion	mutualExclusion	nan	nan	1.83409e-12	1.13011e-12	4.4159e-10	2	-2	FALSE	FALSE	FALSE	TRUE
Subgingival_plaque|Bacteria-Bacteroidetes	Subgingival-plaque	Bacteria-Bacteroidetes	Subgingival_plaque|Actinomycetales-Actinomycetaceae	Subgingival-plaque	Actinomycetales-Actinomycetaceae	0.0013603	0.000117264	None	None	0.00184857	0.000201188	None	None	None	0.00045501	2.65321e-12	NA	-0.869142	mutualExclusion	mutualExclusion	nan	nan	mutualExclusion	mutualExclusion	nan	nan	0.00100594	5.11937e-10	0.0402265	5	-5	FALSE	TRUE	TRUE	TRUE
Subgingival_plaque|Bacteria-Bacteroidetes	Subgingival-plaque	Bacteria-Bacteroidetes	Supragingival_plaque|Actinobacteria-Actinobacteria	Supragingival-plaque	Actinobacteria-Actinobacteria	None	None	None	None	0.000790145	6.7486e-12	None	None	None	None	1.80581e-13	NA	NA	nan	nan	nan	nan	mutualExclusion	mutualExclusion	nan	nan	6.7486e-11	3.99309e-11	1.29875e-08	2	-2	FALSE	FALSE	FALSE	TRUE
Subgingival_plaque|Bacteria-Bacteroidetes	Subgingival-plaque	Bacteria-Bacteroidetes	Subgingival_plaque|Actinomycetaceae-Actinomyces	Subgingival-plaque	Actinomycetaceae-Actinomyces	0.00176847	0.000185972	None	None	0.00201673	0.000210051	None	None	None	0.00488961	4.74947e-11	NA	-0.856277	mutualExclusion	mutualExclusion	nan	nan	mutualExclusion	mutualExclusion	nan	nan	0.00105026	7.51716e-09	0.0417386	5	-5	FALSE	TRUE	TRUE	TRUE
Subgingival_plaque|Bacteria-Bacteroidetes	Subgingival-plaque	Bacteria-Bacteroidetes	Subgingival_plaque|Bacteria-Firmicutes	Subgingival-plaque	Bacteria-Firmicutes	0.00109706	3.82416e-06	None	None	None	None	None	None	None	None	8.51204e-08	NA	NA	mutualExclusion	mutualExclusion	nan	nan	nan	nan	nan	nan	3.82416e-05	7.43433e-06	0.00241375	2	-2	FALSE	TRUE	FALSE	TRUE
Subgingival_plaque|Bacteria-Bacteroidetes	Subgingival-plaque	Bacteria-Bacteroidetes	Subgingival_plaque|Actinobacteria-Actinomycetales	Subgingival-plaque	Actinobacteria-Actinomycetales	0.00153151	2.61879e-05	None	None	0.00763789	0.00131209	None	None	None	None	1.73329e-09	NA	NA	mutualExclusion	mutualExclusion	nan	nan	mutualExclusion	mutualExclusion	nan	nan	0.000261879	2.0832e-07	0.0128224	4	-4	FALSE	TRUE	FALSE	TRUE
Subgingival_plaque|Bacteria-Bacteroidetes	Subgingival-plaque	Bacteria-Bacteroidetes	Subgingival_plaque|Firmicutes-Bacilli	Subgingival-plaque	Firmicutes-Bacilli	0.000206033	3.8928e-06	None	None	0.0031746	0.0014468	None	None	None	None	2.46991e-11	NA	NA	mutualExclusion	mutualExclusion	nan	nan	mutualExclusion	mutualExclusion	nan	nan	3.8928e-05	4.0898e-09	0.00244869	4	-4	FALSE	TRUE	FALSE	TRUE
Subgingival_plaque|Bacteria-Bacteroidetes	Subgingival-plaque	Bacteria-Bacteroidetes	Supragingival_plaque|Actinomycetales-Actinomycetaceae	Supragingival-plaque	Actinomycetales-Actinomycetaceae	None	None	None	None	0.000256663	0	None	None	None	None	1.20576e-201	NA	NA	nan	nan	nan	nan	mutualExclusion	mutualExclusion	nan	nan	0	8.00672e-197	0	2	-2	FALSE	FALSE	FALSE	TRUE
Hard_palate|SR1generaincertaesedis-unclassified	Hard-palate	SR1generaincertaesedis-unclassified	Tongue_dorsum|IncertaeSedisXI-Parvimonas	Tongue-dorsum	IncertaeSedisXI-Parvimonas	None	None	None	None	None	0.408526	None	None	None	1.42006e-07	1.02466e-06	NA	0.054922	nan	nan	nan	nan	nan	copresence	nan	nan	1.42006e-06	7.21772e-05	0.000123734	2	2	FALSE	FALSE	TRUE	TRUE
Hard_palate|SR1generaincertaesedis-unclassified	Hard-palate	SR1generaincertaesedis-unclassified	Throat|SR1generaincertaesedis-unclassified	Throat	SR1generaincertaesedis-unclassified	None	None	None	None	None	None	None	None	5.04996e-05	0.0202798	1.51485e-05	0.396162	0.35919	nan	nan	nan	nan	nan	nan	nan	nan	0.000504996	0.00078093	0.0224606	2	2	TRUE	FALSE	TRUE	FALSE
Hard_palate|SR1generaincertaesedis-unclassified	Hard-palate	SR1generaincertaesedis-unclassified	Hard_palate|Peptostreptococcaceae-Peptostreptococcus	Hard-palate	Peptostreptococcaceae-Peptostreptococcus	None	None	None	None	None	None	None	None	1.43821e-18	3.31518e-06	2.60806e-22	0.00911912	0.0353547	nan	nan	nan	nan	nan	nan	nan	nan	1.43821e-17	1.75466e-19	6.68552e-15	2	2	FALSE	TRUE	TRUE	FALSE
Hard_palate|SR1generaincertaesedis-unclassified	Hard-palate	SR1generaincertaesedis-unclassified	Tongue_dorsum|Peptococcaceae-Peptococcus	Tongue-dorsum	Peptococcaceae-Peptococcus	None	None	None	None	None	None	None	None	1.80981e-08	0.0128258	5.38147e-09	0.0295875	0.0512179	nan	nan	nan	nan	nan	nan	nan	nan	1.80981e-07	5.90515e-07	1.86801e-05	2	2	FALSE	FALSE	TRUE	FALSE
Hard_palate|SR1generaincertaesedis-unclassified	Hard-palate	SR1generaincertaesedis-unclassified	Tongue_dorsum|Clostridiales-IncertaeSedisXI	Tongue-dorsum	Clostridiales-IncertaeSedisXI	None	None	None	None	None	0.422713	None	None	None	2.4442e-09	2.24106e-08	NA	0.0544502	nan	nan	nan	nan	nan	copresence	nan	nan	2.4442e-08	2.18492e-06	2.98298e-06	2	2	FALSE	FALSE	TRUE	TRUE
Subgingival_plaque|Flavobacteriaceae-Capnocytophaga	Subgingival-plaque	Flavobacteriaceae-Capnocytophaga	Subgingival_plaque|Firmicutes-Bacilli	Subgingival-plaque	Firmicutes-Bacilli	None	None	None	None	None	None	None	None	4.422e-05	0.0486986	3.02526e-05	-0.073464	-0.167398	nan	nan	nan	nan	nan	nan	nan	nan	0.0004422	0.00142373	0.0200046	2	-2	FALSE	TRUE	TRUE	FALSE
Subgingival_plaque|Flavobacteriaceae-Capnocytophaga	Subgingival-plaque	Flavobacteriaceae-Capnocytophaga	Subgingival_plaque|Fusobacteriales-Leptotrichiaceae	Subgingival-plaque	Fusobacteriales-Leptotrichiaceae	None	None	None	None	None	None	None	None	6.60102e-10	1.88572e-05	4.10988e-13	0.0226189	0.0438564	nan	nan	nan	nan	nan	nan	nan	nan	6.60102e-09	8.75137e-11	9.02476e-07	2	2	FALSE	TRUE	TRUE	FALSE
Subgingival_plaque|Flavobacteriaceae-Capnocytophaga	Subgingival-plaque	Flavobacteriaceae-Capnocytophaga	Subgingival_plaque|Leptotrichiaceae-Leptotrichia	Subgingival-plaque	Leptotrichiaceae-Leptotrichia	None	None	None	None	None	None	None	None	7.21534e-12	1.26235e-05	3.45521e-15	0.0689587	0.043012	nan	nan	nan	nan	nan	nan	nan	nan	7.21534e-11	9.41674e-13	1.37977e-08	2	2	FALSE	TRUE	TRUE	FALSE
Subgingival_plaque|Flavobacteriaceae-Capnocytophaga	Subgingival-plaque	Flavobacteriaceae-Capnocytophaga	Subgingival_plaque|Bacteroidia-Bacteroidales	Subgingival-plaque	Bacteroidia-Bacteroidales	None	0.000602688	None	None	None	None	None	None	4.422e-05	None	4.91454e-07	-0.236227	NA	nan	mutualExclusion	nan	nan	nan	nan	nan	nan	0.0004422	3.71162e-05	0.0200046	2	-2	FALSE	TRUE	TRUE	TRUE
Subgingival_plaque|Flavobacteriaceae-Capnocytophaga	Subgingival-plaque	Flavobacteriaceae-Capnocytophaga	Palatine_Tonsils|Prevotellaceae-unclassified	Palatine-Tonsils	Prevotellaceae-unclassified	None	None	None	None	None	None	None	None	2.25947e-07	0.00375975	1.85926e-08	-0.0655631	-0.0492497	nan	nan	nan	nan	nan	nan	nan	nan	2.25947e-06	1.83736e-06	0.000189501	2	-2	FALSE	FALSE	TRUE	FALSE
Tongue_dorsum|Bacteria-unclassified	Tongue-dorsum	Bacteria-unclassified	Tongue_dorsum|Streptococcaceae-Streptococcus	Tongue-dorsum	Streptococcaceae-Streptococcus	None	None	None	None	None	None	None	None	1.89953e-05	0.000122241	4.84854e-08	-0.0157154	-0.153518	nan	nan	nan	nan	nan	nan	nan	nan	0.000189953	4.45992e-06	0.00972371	2	-2	FALSE	TRUE	TRUE	FALSE
Tongue_dorsum|Bacteria-unclassified	Tongue-dorsum	Bacteria-unclassified	Tongue_dorsum|TM7generaincertaesedis-unclassified	Tongue-dorsum	TM7generaincertaesedis-unclassified	None	None	None	None	None	None	None	None	1.12427e-14	0.000122241	5.78981e-17	0.0678527	0.0675355	nan	nan	nan	nan	nan	nan	nan	nan	1.12427e-13	1.93539e-14	3.08431e-11	2	2	FALSE	TRUE	TRUE	FALSE
Tongue_dorsum|Bacteria-unclassified	Tongue-dorsum	Bacteria-unclassified	Tongue_dorsum|Fusobacteriales-unclassified	Tongue-dorsum	Fusobacteriales-unclassified	None	None	None	None	None	None	None	None	1.12427e-14	0.000122241	5.78981e-17	0.0244089	0.0305405	nan	nan	nan	nan	nan	nan	nan	nan	1.12427e-13	1.93539e-14	3.08431e-11	2	2	FALSE	TRUE	TRUE	FALSE
Tongue_dorsum|Bacteria-unclassified	Tongue-dorsum	Bacteria-unclassified	Saliva|TM7generaincertaesedis-unclassified	Saliva	TM7generaincertaesedis-unclassified	None	None	None	None	None	None	None	None	2.47475e-11	0.000895908	7.19242e-13	0.0756634	0.0632269	nan	nan	nan	nan	nan	nan	nan	nan	2.47475e-10	1.48094e-10	4.36575e-08	2	2	FALSE	FALSE	TRUE	FALSE
Tongue_dorsum|Bacteria-unclassified	Tongue-dorsum	Bacteria-unclassified	Saliva|Prevotellaceae-unclassified	Saliva	Prevotellaceae-unclassified	None	None	None	None	None	None	None	None	2.47475e-11	0.000895908	7.19242e-13	0.0817192	0.123011	nan	nan	nan	nan	nan	nan	nan	nan	2.47475e-10	1.48094e-10	4.36575e-08	2	2	FALSE	FALSE	TRUE	FALSE
Tongue_dorsum|Bacteria-unclassified	Tongue-dorsum	Bacteria-unclassified	Saliva|Bacteria-unclassified	Saliva	Bacteria-unclassified	None	None	None	None	None	None	None	None	2.47475e-11	0.000895908	7.19242e-13	0.255597	0.0412282	nan	nan	nan	nan	nan	nan	nan	nan	2.47475e-10	1.48094e-10	4.36575e-08	2	2	TRUE	FALSE	TRUE	FALSE
Tongue_dorsum|Bacteria-unclassified	Tongue-dorsum	Bacteria-unclassified	Tongue_dorsum|Erysipelotrichales-Erysipelotrichaceae	Tongue-dorsum	Erysipelotrichales-Erysipelotrichaceae	None	None	None	None	None	None	None	None	1.12427e-14	0.00210424	9.29328e-16	0.0603876	0.210264	nan	nan	nan	nan	nan	nan	nan	nan	1.12427e-13	2.73662e-13	3.08431e-11	2	2	FALSE	TRUE	TRUE	FALSE
Tongue_dorsum|Bacteria-unclassified	Tongue-dorsum	Bacteria-unclassified	Tongue_dorsum|Firmicutes-unclassified	Tongue-dorsum	Firmicutes-unclassified	None	None	None	None	None	None	None	None	1.12427e-14	0.00117607	5.27098e-16	0.200962	0.431938	nan	nan	nan	nan	nan	nan	nan	nan	1.12427e-13	1.61968e-13	3.08431e-11	2	2	FALSE	TRUE	TRUE	FALSE
Tongue_dorsum|Bacteria-unclassified	Tongue-dorsum	Bacteria-unclassified	Tongue_dorsum|Bacilli-unclassified	Tongue-dorsum	Bacilli-unclassified	None	None	None	None	None	None	None	None	1.12427e-14	0.000122241	5.78981e-17	0.00717636	0.0574202	nan	nan	nan	nan	nan	nan	nan	nan	1.12427e-13	1.93539e-14	3.08431e-11	2	2	FALSE	TRUE	TRUE	FALSE
Saliva|Flavobacteria-Flavobacteriales	Saliva	Flavobacteria-Flavobacteriales	Tongue_dorsum|Flavobacteriales-Flavobacteriaceae	Tongue-dorsum	Flavobacteriales-Flavobacteriaceae	None	None	None	None	None	None	None	None	7.57046e-07	0.0010909	1.80984e-08	0.0480014	0.161842	nan	nan	nan	nan	nan	nan	nan	nan	7.57046e-06	1.7932e-06	0.000566371	2	2	FALSE	FALSE	TRUE	FALSE
Saliva|Flavobacteria-Flavobacteriales	Saliva	Flavobacteria-Flavobacteriales	Saliva|Prevotellaceae-Prevotella	Saliva	Prevotellaceae-Prevotella	None	None	None	None	None	None	None	None	6.53805e-12	7.47488e-05	1.77181e-14	-0.0593713	-0.0162843	nan	nan	nan	nan	nan	nan	nan	nan	6.53805e-11	4.37705e-12	1.25969e-08	2	-2	FALSE	TRUE	TRUE	FALSE
Saliva|Flavobacteria-Flavobacteriales	Saliva	Flavobacteria-Flavobacteriales	Saliva|Pasteurellaceae-Aggregatibacter	Saliva	Pasteurellaceae-Aggregatibacter	None	None	None	None	None	None	None	None	6.53805e-12	1.19451e-05	2.97463e-15	0.0447306	0.115228	nan	nan	nan	nan	nan	nan	nan	nan	6.53805e-11	8.23027e-13	1.25969e-08	2	2	FALSE	TRUE	TRUE	FALSE
Saliva|Flavobacteria-Flavobacteriales	Saliva	Flavobacteria-Flavobacteriales	Saliva|Neisseriaceae-unclassified	Saliva	Neisseriaceae-unclassified	None	None	None	None	None	None	None	None	6.53805e-12	1.19451e-05	2.97463e-15	0.153253	0.0611501	nan	nan	nan	nan	nan	nan	nan	nan	6.53805e-11	8.23027e-13	1.25969e-08	2	2	FALSE	TRUE	TRUE	FALSE
Palatine_Tonsils|Clostridiales-Veillonellaceae	Palatine-Tonsils	Clostridiales-Veillonellaceae	Palatine_Tonsils|Coriobacteriaceae-Atopobium	Palatine-Tonsils	Coriobacteriaceae-Atopobium	0.0452515	None	None	None	None	None	None	None	6.2442e-09	None	6.49522e-09	0.0867513	NA	copresence	nan	nan	nan	nan	nan	nan	nan	6.2442e-08	6.99777e-07	7.04568e-06	2	2	FALSE	TRUE	TRUE	TRUE
Palatine_Tonsils|Clostridiales-Veillonellaceae	Palatine-Tonsils	Clostridiales-Veillonellaceae	Saliva|Bacteroidales-Prevotellaceae	Saliva	Bacteroidales-Prevotellaceae	None	None	None	None	None	None	None	None	5.84383e-09	0.00707452	1.0298e-09	0.126005	0.146649	nan	nan	nan	nan	nan	nan	nan	nan	5.84383e-08	1.28527e-07	6.63621e-06	2	2	FALSE	FALSE	TRUE	FALSE
Palatine_Tonsils|Clostridiales-Veillonellaceae	Palatine-Tonsils	Clostridiales-Veillonellaceae	Hard_palate|Bacteroidales-Porphyromonadaceae	Hard-palate	Bacteroidales-Porphyromonadaceae	None	None	None	None	None	None	None	None	6.85551e-08	0.0189363	2.78619e-08	-0.0588639	-0.0105429	nan	nan	nan	nan	nan	nan	nan	nan	6.85551e-07	2.67922e-06	6.36643e-05	2	-2	FALSE	FALSE	TRUE	FALSE
Palatine_Tonsils|Clostridiales-Veillonellaceae	Palatine-Tonsils	Clostridiales-Veillonellaceae	Palatine_Tonsils|Clostridiales-IncertaeSedisXI	Palatine-Tonsils	Clostridiales-IncertaeSedisXI	None	None	None	None	None	None	None	None	9.80314e-08	0.00344228	7.69713e-09	-0.0404508	-0.0994929	nan	nan	nan	nan	nan	nan	nan	nan	9.80314e-07	8.17267e-07	8.80706e-05	2	-2	FALSE	TRUE	TRUE	FALSE
Palatine_Tonsils|Clostridiales-Veillonellaceae	Palatine-Tonsils	Clostridiales-Veillonellaceae	Saliva|Veillonellaceae-Veillonella	Saliva	Veillonellaceae-Veillonella	None	None	None	None	None	None	None	None	5.84383e-09	0.0167971	2.36019e-09	0.299766	0.18841	nan	nan	nan	nan	nan	nan	nan	nan	5.84383e-08	2.76802e-07	6.63621e-06	2	2	FALSE	FALSE	TRUE	FALSE
Palatine_Tonsils|Clostridiales-Veillonellaceae	Palatine-Tonsils	Clostridiales-Veillonellaceae	Palatine_Tonsils|Fusobacteriales-Fusobacteriaceae	Palatine-Tonsils	Fusobacteriales-Fusobacteriaceae	None	None	None	None	None	7.76086e-05	None	None	9.80314e-08	1.08719e-06	6.73215e-15	-0.0359039	-0.162541	nan	nan	nan	nan	nan	mutualExclusion	nan	nan	9.80314e-07	1.74775e-12	8.80706e-05	3	-3	FALSE	TRUE	TRUE	TRUE
Palatine_Tonsils|Clostridiales-Veillonellaceae	Palatine-Tonsils	Clostridiales-Veillonellaceae	Tongue_dorsum|Veillonellaceae-Veillonella	Tongue-dorsum	Veillonellaceae-Veillonella	None	None	None	None	None	None	None	None	5.59701e-10	5.04635e-11	1.29962e-18	0.283263	0.136927	nan	nan	nan	nan	nan	nan	nan	nan	5.04635e-10	5.49506e-16	8.46525e-08	2	2	FALSE	FALSE	TRUE	FALSE
Palatine_Tonsils|Clostridiales-Veillonellaceae	Palatine-Tonsils	Clostridiales-Veillonellaceae	Tongue_dorsum|Peptostreptococcaceae-Filifactor	Tongue-dorsum	Peptostreptococcaceae-Filifactor	None	None	None	None	None	None	None	None	5.59701e-10	0.000599634	9.97544e-12	-0.00957095	-0.0356987	nan	nan	nan	nan	nan	nan	nan	nan	5.59701e-09	1.72925e-09	7.81789e-07	2	-2	FALSE	FALSE	TRUE	FALSE
Palatine_Tonsils|Clostridiales-Veillonellaceae	Palatine-Tonsils	Clostridiales-Veillonellaceae	Palatine_Tonsils|Fusobacteriaceae-Fusobacterium	Palatine-Tonsils	Fusobacteriaceae-Fusobacterium	None	None	None	None	None	0.000116736	None	None	None	1.63193e-05	4.01562e-08	NA	-0.16245	nan	nan	nan	nan	nan	mutualExclusion	nan	nan	0.000163193	3.74486e-06	0.0085459	2	-2	FALSE	TRUE	TRUE	TRUE
Tongue_dorsum|Campylobacterales-Campylobacteraceae	Tongue-dorsum	Campylobacterales-Campylobacteraceae	Tongue_dorsum|Veillonellaceae-Megasphaera	Tongue-dorsum	Veillonellaceae-Megasphaera	None	None	None	None	None	None	None	None	3.92968e-12	1.2558e-05	1.90228e-15	0.00517696	0.234004	nan	nan	nan	nan	nan	nan	nan	nan	3.92968e-11	5.35363e-13	7.91344e-09	2	2	FALSE	TRUE	TRUE	FALSE
Tongue_dorsum|Campylobacterales-Campylobacteraceae	Tongue-dorsum	Campylobacterales-Campylobacteraceae	Throat|Proteobacteria-Epsilonproteobacteria	Throat	Proteobacteria-Epsilonproteobacteria	0.0168375	None	None	None	None	None	None	None	8.26134e-05	None	2.01494e-05	0.270242	NA	copresence	nan	nan	nan	nan	nan	nan	nan	0.000826134	0.000997482	0.0340197	2	2	FALSE	FALSE	TRUE	TRUE
Tongue_dorsum|Campylobacterales-Campylobacteraceae	Tongue-dorsum	Campylobacterales-Campylobacteraceae	Tongue_dorsum|Campylobacterales-unclassified	Tongue-dorsum	Campylobacterales-unclassified	None	None	None	None	None	None	None	None	3.92968e-12	1.2558e-05	1.90228e-15	0.040332	0.0068234	nan	nan	nan	nan	nan	nan	nan	nan	3.92968e-11	5.35363e-13	7.91344e-09	2	2	FALSE	TRUE	TRUE	FALSE
Tongue_dorsum|Campylobacterales-Campylobacteraceae	Tongue-dorsum	Campylobacterales-Campylobacteraceae	Hard_palate|Coriobacteriaceae-Atopobium	Hard-palate	Coriobacteriaceae-Atopobium	None	None	None	None	None	None	None	None	7.3429e-08	0.000650359	1.18265e-09	0.0267815	0.0992994	nan	nan	nan	nan	nan	nan	nan	nan	7.3429e-07	1.46475e-07	6.74921e-05	2	2	FALSE	FALSE	TRUE	FALSE
Tongue_dorsum|Campylobacterales-Campylobacteraceae	Tongue-dorsum	Campylobacterales-Campylobacteraceae	Saliva|Epsilonproteobacteria-Campylobacterales	Saliva	Epsilonproteobacteria-Campylobacterales	0.0242804	None	None	None	None	None	None	None	4.6545e-10	None	2.96164e-10	0.122307	NA	copresence	nan	nan	nan	nan	nan	nan	nan	4.6545e-09	4.14728e-08	6.61267e-07	2	2	FALSE	FALSE	TRUE	TRUE
Tongue_dorsum|Campylobacterales-Campylobacteraceae	Tongue-dorsum	Campylobacterales-Campylobacteraceae	Tongue_dorsum|Actinomycetales-unclassified	Tongue-dorsum	Actinomycetales-unclassified	None	None	None	None	None	None	None	None	3.92968e-12	1.2558e-05	1.90228e-15	0.058703	0.0124926	nan	nan	nan	nan	nan	nan	nan	nan	3.92968e-11	5.35363e-13	7.91344e-09	2	2	FALSE	TRUE	TRUE	FALSE
Tongue_dorsum|Campylobacterales-Campylobacteraceae	Tongue-dorsum	Campylobacterales-Campylobacteraceae	Hard_palate|Campylobacteraceae-Campylobacter	Hard-palate	Campylobacteraceae-Campylobacter	0.0173423	None	None	None	None	None	None	None	7.3429e-08	None	2.73552e-08	0.329573	NA	copresence	nan	nan	nan	nan	nan	nan	nan	7.3429e-07	2.63125e-06	6.74921e-05	2	2	FALSE	FALSE	TRUE	TRUE
Tongue_dorsum|Campylobacterales-Campylobacteraceae	Tongue-dorsum	Campylobacterales-Campylobacteraceae	Hard_palate|Coriobacteriales-Coriobacteriaceae	Hard-palate	Coriobacteriales-Coriobacteriaceae	None	None	None	None	None	None	None	None	7.3429e-08	0.000528707	9.69475e-10	0.0132703	0.0971068	nan	nan	nan	nan	nan	nan	nan	nan	7.3429e-07	1.21534e-07	6.74921e-05	2	2	FALSE	FALSE	TRUE	FALSE
Tongue_dorsum|Campylobacterales-Campylobacteraceae	Tongue-dorsum	Campylobacterales-Campylobacteraceae	Tongue_dorsum|IncertaeSedisXIII-Mogibacterium	Tongue-dorsum	IncertaeSedisXIII-Mogibacterium	None	None	None	None	None	None	None	None	3.92968e-12	2.88631e-05	4.27779e-15	0.053549	0.0374909	nan	nan	nan	nan	nan	nan	nan	nan	3.92968e-11	1.13579e-12	7.91344e-09	2	2	FALSE	TRUE	TRUE	FALSE
Tongue_dorsum|Campylobacterales-Campylobacteraceae	Tongue-dorsum	Campylobacterales-Campylobacteraceae	Saliva|Proteobacteria-Epsilonproteobacteria	Saliva	Proteobacteria-Epsilonproteobacteria	0.0239478	None	None	None	None	None	None	None	4.6545e-10	None	2.92261e-10	0.0149261	NA	copresence	nan	nan	nan	nan	nan	nan	nan	4.6545e-09	4.09348e-08	6.61267e-07	2	2	FALSE	FALSE	TRUE	TRUE
Tongue_dorsum|Campylobacterales-Campylobacteraceae	Tongue-dorsum	Campylobacterales-Campylobacteraceae	Tongue_dorsum|Lachnospiraceae-Oribacterium	Tongue-dorsum	Lachnospiraceae-Oribacterium	None	None	None	None	None	None	None	None	3.92968e-12	1.2558e-05	1.90228e-15	0.215463	0.75344	nan	nan	nan	nan	nan	nan	nan	nan	3.92968e-11	5.35363e-13	7.91344e-09	2	2	FALSE	TRUE	TRUE	FALSE
Hard_palate|Fusobacteria-Fusobacteriales	Hard-palate	Fusobacteria-Fusobacteriales	Tongue_dorsum|Bacteria-Firmicutes	Tongue-dorsum	Bacteria-Firmicutes	4.04279e-05	1.28478e-10	None	None	None	None	None	None	4.4322e-15	None	5.15919e-26	-0.0202898	NA	mutualExclusion	mutualExclusion	nan	nan	nan	nan	nan	nan	4.4322e-14	4.78477e-23	1.26942e-11	3	-3	FALSE	FALSE	TRUE	TRUE
Hard_palate|Fusobacteria-Fusobacteriales	Hard-palate	Fusobacteria-Fusobacteriales	Tongue_dorsum|Streptococcaceae-Streptococcus	Tongue-dorsum	Streptococcaceae-Streptococcus	6.58503e-05	3.46234e-12	None	None	0.00152365	None	None	None	None	None	3.28904e-16	NA	NA	mutualExclusion	mutualExclusion	nan	nan	mutualExclusion	nan	nan	nan	3.46234e-11	1.02851e-13	7.01393e-09	3	-3	FALSE	FALSE	FALSE	TRUE
Hard_palate|Fusobacteria-Fusobacteriales	Hard-palate	Fusobacteria-Fusobacteriales	Hard_palate|Porphyromonadaceae-Porphyromonas	Hard-palate	Porphyromonadaceae-Porphyromonas	None	None	None	None	None	None	None	None	8.59695e-09	2.09158e-13	8.76899e-20	0.0647024	0.16561	nan	nan	nan	nan	nan	nan	nan	nan	2.09158e-12	4.3536e-17	5.0041e-10	2	2	FALSE	TRUE	TRUE	FALSE
Hard_palate|Fusobacteria-Fusobacteriales	Hard-palate	Fusobacteria-Fusobacteriales	Hard_palate|Peptostreptococcaceae-Peptostreptococcus	Hard-palate	Peptostreptococcaceae-Peptostreptococcus	None	None	None	None	0.0546266	None	None	None	None	3.31518e-06	2.99249e-06	NA	0.0898183	nan	nan	nan	nan	copresence	nan	nan	nan	3.31518e-05	0.00018727	0.00212306	2	2	FALSE	TRUE	TRUE	TRUE
Hard_palate|Fusobacteria-Fusobacteriales	Hard-palate	Fusobacteria-Fusobacteriales	Tongue_dorsum|Bacilli-Lactobacillales	Tongue-dorsum	Bacilli-Lactobacillales	5.05935e-05	3.65796e-12	None	None	0.00136986	1.21312e-10	None	None	9.24883e-15	2.04526e-09	1.15646e-43	-0.0783235	-0.0652131	mutualExclusion	mutualExclusion	nan	nan	mutualExclusion	mutualExclusion	nan	nan	9.24883e-14	4.04176e-40	2.56916e-11	6	-6	FALSE	FALSE	TRUE	TRUE
Hard_palate|Fusobacteria-Fusobacteriales	Hard-palate	Fusobacteria-Fusobacteriales	Throat|Fusobacteria-Fusobacteriales	Throat	Fusobacteria-Fusobacteriales	None	None	None	None	None	None	None	None	1.2166e-07	0.01271	3.29167e-08	0.253594	0.160674	nan	nan	nan	nan	nan	nan	nan	nan	1.2166e-06	3.1268e-06	0.000107572	2	2	TRUE	FALSE	TRUE	FALSE
Hard_palate|Fusobacteria-Fusobacteriales	Hard-palate	Fusobacteria-Fusobacteriales	Hard_palate|Clostridiales-Lachnospiraceae	Hard-palate	Clostridiales-Lachnospiraceae	0.0783505	0.27352	None	None	None	None	None	None	1.2724e-17	2.59466e-11	3.73001e-25	0.254294	0.085376	copresence	copresence	nan	nan	nan	nan	nan	nan	1.2724e-16	3.16533e-22	5.27252e-14	4	4	FALSE	TRUE	TRUE	TRUE
Hard_palate|Fusobacteria-Fusobacteriales	Hard-palate	Fusobacteria-Fusobacteriales	Hard_palate|Clostridiales-Peptostreptococcaceae	Hard-palate	Clostridiales-Peptostreptococcaceae	None	None	None	None	0.0544806	None	None	None	None	4.20417e-07	4.2584e-07	NA	0.0412749	nan	nan	nan	nan	copresence	nan	nan	nan	4.20417e-06	3.26435e-05	0.000334479	2	2	FALSE	TRUE	TRUE	TRUE
Hard_palate|Fusobacteria-Fusobacteriales	Hard-palate	Fusobacteria-Fusobacteriales	Tongue_dorsum|Fusobacteria-Fusobacteriales	Tongue-dorsum	Fusobacteria-Fusobacteriales	0.00964701	0.355622	None	None	0.0321426	None	None	None	9.24883e-15	2.04526e-09	1.32273e-21	0.162873	0.559223	copresence	copresence	nan	nan	copresence	nan	nan	nan	9.24883e-14	8.11399e-19	2.56916e-11	5	5	TRUE	FALSE	TRUE	TRUE
Hard_palate|Fusobacteria-Fusobacteriales	Hard-palate	Fusobacteria-Fusobacteriales	Hard_palate|Bacteria-Firmicutes	Hard-palate	Bacteria-Firmicutes	0.00217375	0.00377857	None	None	0.014161	0.0103498	None	None	8.59695e-09	2.09158e-13	2.89044e-23	-0.307064	-0.356215	mutualExclusion	mutualExclusion	nan	nan	mutualExclusion	mutualExclusion	nan	nan	2.09158e-12	2.16144e-20	5.0041e-10	6	-6	FALSE	TRUE	TRUE	TRUE
Hard_palate|Fusobacteria-Fusobacteriales	Hard-palate	Fusobacteria-Fusobacteriales	Tongue_dorsum|Lactobacillales-Carnobacteriaceae	Tongue-dorsum	Lactobacillales-Carnobacteriaceae	None	None	None	None	None	None	None	None	1.36422e-06	0.000751568	2.22473e-08	-0.145408	-0.119676	nan	nan	nan	nan	nan	nan	nan	nan	1.36422e-05	2.17123e-06	0.000958501	2	-2	FALSE	FALSE	TRUE	FALSE
Hard_palate|Fusobacteria-Fusobacteriales	Hard-palate	Fusobacteria-Fusobacteriales	Tongue_dorsum|Fusobacteriales-Fusobacteriaceae	Tongue-dorsum	Fusobacteriales-Fusobacteriaceae	0.015221	0.486152	None	None	None	None	None	None	None	2.04526e-09	5.0892e-09	NA	0.0251695	copresence	copresence	nan	nan	nan	nan	nan	nan	2.04526e-08	5.59831e-07	2.5407e-06	3	3	FALSE	FALSE	TRUE	TRUE
Hard_palate|Fusobacteria-Fusobacteriales	Hard-palate	Fusobacteria-Fusobacteriales	Hard_palate|Bacilli-Lactobacillales	Hard-palate	Bacilli-Lactobacillales	0.000527723	0.000246446	None	None	0.00682928	0.00230567	None	None	8.59695e-09	2.72111e-09	5.09087e-22	-0.122009	-0.0763069	mutualExclusion	mutualExclusion	nan	nan	mutualExclusion	mutualExclusion	nan	nan	2.72111e-08	3.33221e-19	3.28262e-06	6	-6	FALSE	TRUE	TRUE	TRUE
Hard_palate|Fusobacteria-Fusobacteriales	Hard-palate	Fusobacteria-Fusobacteriales	Tongue_dorsum|Porphyromonadaceae-Tannerella	Tongue-dorsum	Porphyromonadaceae-Tannerella	None	None	None	None	None	None	None	None	9.24883e-15	2.04526e-09	1.00865e-21	0.0130216	0.00925569	nan	nan	nan	nan	nan	nan	nan	nan	9.24883e-14	6.36374e-19	2.56916e-11	2	2	FALSE	FALSE	TRUE	FALSE
Hard_palate|Fusobacteria-Fusobacteriales	Hard-palate	Fusobacteria-Fusobacteriales	Hard_palate|Flavobacteriales-Flavobacteriaceae	Hard-palate	Flavobacteriales-Flavobacteriaceae	None	None	None	None	None	None	None	None	0.00013464	2.09158e-13	1.10134e-15	0.0391783	0.0902944	nan	nan	nan	nan	nan	nan	nan	nan	2.09158e-12	3.22812e-13	5.0041e-10	2	2	FALSE	TRUE	TRUE	FALSE
Hard_palate|Fusobacteria-Fusobacteriales	Hard-palate	Fusobacteria-Fusobacteriales	Saliva|Clostridia-unclassified	Saliva	Clostridia-unclassified	None	None	None	None	None	None	None	None	4.03235e-13	7.35637e-05	1.15855e-15	0.0133381	0.0586044	nan	nan	nan	nan	nan	nan	nan	nan	4.03235e-12	3.39164e-13	9.31513e-10	2	2	FALSE	FALSE	TRUE	FALSE
Hard_palate|Fusobacteria-Fusobacteriales	Hard-palate	Fusobacteria-Fusobacteriales	Tongue_dorsum|Clostridiales-Veillonellaceae	Tongue-dorsum	Clostridiales-Veillonellaceae	None	None	None	None	None	None	None	None	2.6392e-13	7.20661e-08	8.82681e-19	-0.060173	-0.0361112	nan	nan	nan	nan	nan	nan	nan	nan	2.6392e-12	3.8435e-16	6.2501e-10	2	-2	FALSE	FALSE	TRUE	FALSE
Hard_palate|Fusobacteria-Fusobacteriales	Hard-palate	Fusobacteria-Fusobacteriales	Hard_palate|Firmicutes-Bacilli	Hard-palate	Firmicutes-Bacilli	0.000902657	0.000424746	None	None	0.00826204	0.00415296	None	None	8.59695e-09	1.84706e-08	1.65565e-20	-0.154792	-0.0775767	mutualExclusion	mutualExclusion	nan	nan	mutualExclusion	mutualExclusion	nan	nan	8.59695e-08	8.78476e-18	9.38854e-06	6	-6	FALSE	TRUE	TRUE	TRUE
Hard_palate|Fusobacteria-Fusobacteriales	Hard-palate	Fusobacteria-Fusobacteriales	Tongue_dorsum|Lactobacillales-Streptococcaceae	Tongue-dorsum	Lactobacillales-Streptococcaceae	5.82918e-05	3.50109e-12	None	None	0.00144821	None	None	None	9.24883e-15	None	1.9994e-28	-0.0968809	NA	mutualExclusion	mutualExclusion	nan	nan	mutualExclusion	nan	nan	nan	9.24883e-14	2.53132e-25	2.56916e-11	4	-4	FALSE	FALSE	TRUE	TRUE
Hard_palate|Fusobacteria-Fusobacteriales	Hard-palate	Fusobacteria-Fusobacteriales	Palatine_Tonsils|Bacilli-Lactobacillales	Palatine-Tonsils	Bacilli-Lactobacillales	None	None	None	None	None	None	None	None	0.000397489	4.45579e-06	3.74623e-08	-0.112681	-0.165517	nan	nan	nan	nan	nan	nan	nan	nan	4.45579e-05	3.52556e-06	0.00275662	2	-2	FALSE	FALSE	TRUE	FALSE
Hard_palate|Fusobacteria-Fusobacteriales	Hard-palate	Fusobacteria-Fusobacteriales	Tongue_dorsum|Veillonellaceae-Veillonella	Tongue-dorsum	Veillonellaceae-Veillonella	None	None	None	None	None	None	None	None	1.56567e-15	1.39269e-07	1.10938e-20	-0.0807882	-0.0822627	nan	nan	nan	nan	nan	nan	nan	nan	1.56567e-14	5.99648e-18	4.87762e-12	2	-2	FALSE	FALSE	TRUE	FALSE
Hard_palate|Fusobacteria-Fusobacteriales	Hard-palate	Fusobacteria-Fusobacteriales	Palatine_Tonsils|Fusobacteria-Fusobacteriales	Palatine-Tonsils	Fusobacteria-Fusobacteriales	None	None	None	None	None	None	None	None	8.13689e-06	4.45579e-06	9.07872e-10	0.0212218	0.294652	nan	nan	nan	nan	nan	nan	nan	nan	4.06845e-05	1.14352e-07	0.00254945	2	2	TRUE	FALSE	TRUE	FALSE
Hard_palate|Fusobacteria-Fusobacteriales	Hard-palate	Fusobacteria-Fusobacteriales	Hard_palate|Porphyromonadaceae-Tannerella	Hard-palate	Porphyromonadaceae-Tannerella	None	None	None	None	None	None	None	None	8.59695e-09	2.09158e-13	8.76899e-20	0.107528	0.154444	nan	nan	nan	nan	nan	nan	nan	nan	2.09158e-12	4.3536e-17	5.0041e-10	2	2	FALSE	TRUE	TRUE	FALSE
Hard_palate|Fusobacteria-Fusobacteriales	Hard-palate	Fusobacteria-Fusobacteriales	Tongue_dorsum|Fusobacteriaceae-Fusobacterium	Tongue-dorsum	Fusobacteriaceae-Fusobacterium	0.0163447	0.483553	None	None	None	None	None	None	9.24883e-15	None	5.32444e-14	0.208758	NA	copresence	copresence	nan	nan	nan	nan	nan	nan	9.24883e-14	1.25377e-11	2.56916e-11	3	3	FALSE	FALSE	TRUE	TRUE
Supragingival_plaque|Betaproteobacteria-Burkholderiales	Supragingival-plaque	Betaproteobacteria-Burkholderiales	Subgingival_plaque|Betaproteobacteria-Burkholderiales	Subgingival-plaque	Betaproteobacteria-Burkholderiales	0.0191576	0.283626	None	None	0.0269392	0.267204	None	None	1.8666e-24	0.00713483	7.69967e-24	0.0191774	0.266858	copresence	mutualExclusion	nan	nan	copresence	mutualExclusion	nan	nan	1.8666e-23	5.99399e-21	1.71794e-20	6	2	TRUE	FALSE	TRUE	TRUE
Supragingival_plaque|Betaproteobacteria-Burkholderiales	Supragingival-plaque	Betaproteobacteria-Burkholderiales	Supragingival_plaque|Betaproteobacteria-unclassified	Supragingival-plaque	Betaproteobacteria-unclassified	0.00225671	0.0334798	None	None	0.0174671	None	None	None	4.22281e-10	0.000158209	1.49434e-14	0.662046	0.204669	copresence	copresence	nan	nan	copresence	nan	nan	nan	4.22281e-09	3.71857e-12	6.08464e-07	5	5	FALSE	TRUE	TRUE	TRUE
Keratinized_gingiva|Bacteria-unclassified	Keratinized-gingiva	Bacteria-unclassified	Keratinized_gingiva|Prevotellaceae-unclassified	Keratinized-gingiva	Prevotellaceae-unclassified	None	None	None	None	None	None	None	None	0.0115698	9.67644e-10	2.93494e-10	0.249099	0.157583	nan	nan	nan	nan	nan	nan	nan	nan	9.67644e-09	4.11033e-08	1.27447e-06	2	2	FALSE	TRUE	TRUE	FALSE
Keratinized_gingiva|Bacteria-unclassified	Keratinized-gingiva	Bacteria-unclassified	Hard_palate|Carnobacteriaceae-Granulicatella	Hard-palate	Carnobacteriaceae-Granulicatella	None	None	None	None	None	None	None	None	8.02788e-05	2.42848e-07	5.00272e-10	0.106838	0.0139811	nan	nan	nan	nan	nan	nan	nan	nan	2.42848e-06	6.67738e-08	0.000202525	2	2	FALSE	FALSE	TRUE	FALSE
Keratinized_gingiva|Bacteria-unclassified	Keratinized-gingiva	Bacteria-unclassified	Keratinized_gingiva|Proteobacteria-unclassified	Keratinized-gingiva	Proteobacteria-unclassified	None	None	None	None	None	None	None	None	1.07443e-06	0.00526089	1.12999e-07	0.0455228	0.362545	nan	nan	nan	nan	nan	nan	nan	nan	1.07443e-05	9.69079e-06	0.000778508	2	2	FALSE	TRUE	TRUE	FALSE
Keratinized_gingiva|Bacteria-unclassified	Keratinized-gingiva	Bacteria-unclassified	Keratinized_gingiva|Bacteria-Bacteroidetes	Keratinized-gingiva	Bacteria-Bacteroidetes	0.0177435	None	None	None	None	None	None	None	1.07443e-06	9.67644e-10	1.44235e-14	0.143376	0.252843	copresence	nan	nan	nan	nan	nan	nan	nan	9.67644e-09	3.60336e-12	1.27447e-06	3	3	FALSE	TRUE	TRUE	TRUE
Subgingival_plaque|Fusobacteriales-Leptotrichiaceae	Subgingival-plaque	Fusobacteriales-Leptotrichiaceae	Supragingival_plaque|Corynebacteriaceae-unclassified	Supragingival-plaque	Corynebacteriaceae-unclassified	None	None	None	None	None	None	None	None	3.8316e-15	0.000374534	6.03952e-17	0.0374565	0.0881005	nan	nan	nan	nan	nan	nan	nan	nan	3.8316e-14	2.01127e-14	1.11814e-11	2	2	FALSE	FALSE	TRUE	FALSE
Subgingival_plaque|Fusobacteriales-Leptotrichiaceae	Subgingival-plaque	Fusobacteriales-Leptotrichiaceae	Subgingival_plaque|Clostridia-unclassified	Subgingival-plaque	Clostridia-unclassified	None	None	None	None	None	None	None	None	6.60102e-10	1.88572e-05	4.10988e-13	0.0344919	0.114833	nan	nan	nan	nan	nan	nan	nan	nan	6.60102e-09	8.75137e-11	9.02476e-07	2	2	FALSE	TRUE	TRUE	FALSE
Subgingival_plaque|Fusobacteriales-Leptotrichiaceae	Subgingival-plaque	Fusobacteriales-Leptotrichiaceae	Subgingival_plaque|Veillonellaceae-Selenomonas	Subgingival-plaque	Veillonellaceae-Selenomonas	None	None	None	None	None	None	None	None	6.60102e-10	1.88572e-05	4.10988e-13	0.117791	0.244464	nan	nan	nan	nan	nan	nan	nan	nan	6.60102e-09	8.75137e-11	9.02476e-07	2	2	FALSE	TRUE	TRUE	FALSE
Subgingival_plaque|Fusobacteriales-Leptotrichiaceae	Subgingival-plaque	Fusobacteriales-Leptotrichiaceae	Subgingival_plaque|Actinomycetales-Micrococcaceae	Subgingival-plaque	Actinomycetales-Micrococcaceae	None	None	None	None	0.00141895	None	None	None	6.60102e-10	None	2.68786e-11	-0.108526	NA	nan	nan	nan	nan	mutualExclusion	nan	nan	nan	6.60102e-09	4.42377e-09	9.02476e-07	2	-2	FALSE	TRUE	TRUE	TRUE
Subgingival_plaque|Fusobacteriales-Leptotrichiaceae	Subgingival-plaque	Fusobacteriales-Leptotrichiaceae	Subgingival_plaque|Lactobacillales-Streptococcaceae	Subgingival-plaque	Lactobacillales-Streptococcaceae	None	None	None	None	0.00114869	None	None	None	3.68526e-05	None	7.61039e-07	-0.0329406	NA	nan	nan	nan	nan	mutualExclusion	nan	nan	nan	0.000368526	5.49975e-05	0.017211	2	-2	FALSE	TRUE	TRUE	TRUE
Subgingival_plaque|Fusobacteriales-Leptotrichiaceae	Subgingival-plaque	Fusobacteriales-Leptotrichiaceae	Subgingival_plaque|Actinomycetales-Corynebacteriaceae	Subgingival-plaque	Actinomycetales-Corynebacteriaceae	None	None	None	None	None	None	None	None	6.60102e-10	1.88572e-05	4.10988e-13	0.264947	0.176394	nan	nan	nan	nan	nan	nan	nan	nan	6.60102e-09	8.75137e-11	9.02476e-07	2	2	FALSE	TRUE	TRUE	FALSE
Subgingival_plaque|Fusobacteriales-Leptotrichiaceae	Subgingival-plaque	Fusobacteriales-Leptotrichiaceae	Supragingival_plaque|Leptotrichiaceae-Leptotrichia	Supragingival-plaque	Leptotrichiaceae-Leptotrichia	0.0573033	None	None	None	0.0590157	0.195721	None	None	3.8316e-15	0.0150456	6.96287e-15	0.42241	0.355806	copresence	nan	nan	nan	copresence	mutualExclusion	nan	nan	3.8316e-14	1.79977e-12	1.11814e-11	5	3	FALSE	FALSE	TRUE	TRUE
Subgingival_plaque|Fusobacteriales-Leptotrichiaceae	Subgingival-plaque	Fusobacteriales-Leptotrichiaceae	Subgingival_plaque|Lachnospiraceae-unclassified	Subgingival-plaque	Lachnospiraceae-unclassified	None	None	None	None	None	None	None	None	6.60102e-10	1.88572e-05	4.10988e-13	0.0842281	0.175186	nan	nan	nan	nan	nan	nan	nan	nan	6.60102e-09	8.75137e-11	9.02476e-07	2	2	FALSE	TRUE	TRUE	FALSE
Subgingival_plaque|Fusobacteriales-Leptotrichiaceae	Subgingival-plaque	Fusobacteriales-Leptotrichiaceae	Supragingival_plaque|Fusobacteriales-Leptotrichiaceae	Supragingival-plaque	Fusobacteriales-Leptotrichiaceae	0.0575194	None	None	None	0.0567796	0.197907	None	None	1.65199e-05	0.0182972	2.45067e-06	0.0091492	0.300587	copresence	nan	nan	nan	copresence	mutualExclusion	nan	nan	0.000165199	0.000157642	0.00862918	5	3	TRUE	FALSE	TRUE	TRUE
Posterior_fornix|Epsilonproteobacteria-Campylobacterales	Posterior-fornix	Epsilonproteobacteria-Campylobacterales	Subgingival_plaque|Spirochaetes-Spirochaetales	Subgingival-plaque	Spirochaetes-Spirochaetales	None	None	None	None	None	None	None	None	0.0217676	5.01194e-05	1.60684e-05	0.012764	0.394193	nan	nan	nan	nan	nan	nan	nan	nan	0.000501194	0.000823559	0.0223236	2	2	FALSE	FALSE	TRUE	FALSE
Palatine_Tonsils|Lactobacillales-Carnobacteriaceae	Palatine-Tonsils	Lactobacillales-Carnobacteriaceae	Palatine_Tonsils|Flavobacteriaceae-unclassified	Palatine-Tonsils	Flavobacteriaceae-unclassified	None	None	None	None	None	None	None	None	2.72506e-05	0.000668501	3.42861e-07	0.0139254	0.108588	nan	nan	nan	nan	nan	nan	nan	nan	0.000272506	2.69228e-05	0.0132723	2	2	FALSE	TRUE	TRUE	FALSE
Palatine_Tonsils|Lactobacillales-Carnobacteriaceae	Palatine-Tonsils	Lactobacillales-Carnobacteriaceae	Palatine_Tonsils|Fusobacteria-Fusobacteriales	Palatine-Tonsils	Fusobacteria-Fusobacteriales	None	None	None	None	None	None	None	None	2.72506e-05	0.000668501	3.42861e-07	-0.1828	-0.101703	nan	nan	nan	nan	nan	nan	nan	nan	0.000272506	2.69228e-05	0.0132723	2	-2	FALSE	TRUE	TRUE	FALSE
Palatine_Tonsils|Lactobacillales-Carnobacteriaceae	Palatine-Tonsils	Lactobacillales-Carnobacteriaceae	Palatine_Tonsils|Clostridiales-unclassified	Palatine-Tonsils	Clostridiales-unclassified	None	None	None	None	0.000312367	None	None	None	2.72506e-05	0.000668501	2.06048e-09	-0.0109579	-0.0447892	nan	nan	nan	nan	mutualExclusion	nan	nan	nan	0.000272506	2.44481e-07	0.0132723	3	-3	FALSE	TRUE	TRUE	TRUE
Palatine_Tonsils|Lactobacillales-Carnobacteriaceae	Palatine-Tonsils	Lactobacillales-Carnobacteriaceae	Palatine_Tonsils|Lactobacillales-unclassified	Palatine-Tonsils	Lactobacillales-unclassified	None	None	None	None	None	None	None	None	4.70157e-05	0.000668501	5.744e-07	0.0215979	0.390372	nan	nan	nan	nan	nan	nan	nan	nan	0.000470157	4.27748e-05	0.0211033	2	2	FALSE	TRUE	TRUE	FALSE
Tongue_dorsum|Bacteroidia-Bacteroidales	Tongue-dorsum	Bacteroidia-Bacteroidales	Throat|Bacteroidia-Bacteroidales	Throat	Bacteroidia-Bacteroidales	None	0.433612	2.04694e-28	9.22716e-54	None	None	None	None	None	0.00941244	9.14758e-78	NA	0.268034	nan	mutualExclusion	copresence	copresence	nan	nan	nan	nan	9.22716e-53	1.33502e-73	1.05641e-48	4	2	TRUE	FALSE	TRUE	TRUE
Tongue_dorsum|Bacteroidia-Bacteroidales	Tongue-dorsum	Bacteroidia-Bacteroidales	Tongue_dorsum|Bacilli-Lactobacillales	Tongue-dorsum	Bacilli-Lactobacillales	0.00199084	7.27962e-05	None	None	None	None	None	None	None	None	2.42707e-06	NA	NA	mutualExclusion	mutualExclusion	nan	nan	nan	nan	nan	nan	0.000727962	0.000156177	0.0306479	2	-2	FALSE	TRUE	FALSE	TRUE
Tongue_dorsum|Bacteroidia-Bacteroidales	Tongue-dorsum	Bacteroidia-Bacteroidales	Hard_palate|Bacteroidales-unclassified	Hard-palate	Bacteroidales-unclassified	None	None	None	None	None	None	None	None	8.55897e-09	0.00154878	3.45272e-10	0.0328374	0.0768608	nan	nan	nan	nan	nan	nan	nan	nan	8.55897e-08	4.80105e-08	9.37481e-06	2	2	FALSE	FALSE	TRUE	FALSE
Tongue_dorsum|Bacteroidia-Bacteroidales	Tongue-dorsum	Bacteroidia-Bacteroidales	Throat|Bacteria-Bacteroidetes	Throat	Bacteria-Bacteroidetes	None	0.395675	6.85111e-36	2.87666e-88	None	None	None	None	None	None	3.15519e-119	NA	NA	nan	mutualExclusion	copresence	copresence	nan	nan	nan	nan	2.87666e-87	6.9839e-115	6.16197e-83	3	1	FALSE	FALSE	FALSE	TRUE
Tongue_dorsum|Bacteroidia-Bacteroidales	Tongue-dorsum	Bacteroidia-Bacteroidales	Hard_palate|Prevotellaceae-unclassified	Hard-palate	Prevotellaceae-unclassified	None	None	None	None	None	None	None	None	8.55897e-09	0.00154878	3.45272e-10	0.0419417	0.0491876	nan	nan	nan	nan	nan	nan	nan	nan	8.55897e-08	4.80105e-08	9.37481e-06	2	2	FALSE	FALSE	TRUE	FALSE
Tongue_dorsum|Bacteroidia-Bacteroidales	Tongue-dorsum	Bacteroidia-Bacteroidales	Tongue_dorsum|Lactobacillales-Streptococcaceae	Tongue-dorsum	Lactobacillales-Streptococcaceae	0.00193288	3.32193e-05	None	None	None	None	None	None	None	None	1.12758e-06	NA	NA	mutualExclusion	mutualExclusion	nan	nan	nan	nan	nan	nan	0.000332193	7.83751e-05	0.0157502	2	-2	FALSE	TRUE	FALSE	TRUE
Tongue_dorsum|Bacteroidia-Bacteroidales	Tongue-dorsum	Bacteroidia-Bacteroidales	Hard_palate|Bacteroidia-Bacteroidales	Hard-palate	Bacteroidia-Bacteroidales	None	None	None	None	None	None	None	None	8.55897e-09	0.00154878	3.45272e-10	0.195376	0.136643	nan	nan	nan	nan	nan	nan	nan	nan	8.55897e-08	4.80105e-08	9.37481e-06	2	2	TRUE	FALSE	TRUE	FALSE
Tongue_dorsum|Bacteroidia-Bacteroidales	Tongue-dorsum	Bacteroidia-Bacteroidales	Palatine_Tonsils|Bacteroidia-Bacteroidales	Palatine-Tonsils	Bacteroidia-Bacteroidales	None	None	None	None	None	None	2.61706e-20	1.47727e-14	None	0.00221329	3.0228e-33	NA	0.343576	nan	nan	nan	nan	nan	nan	copresence	copresence	2.61706e-19	4.81933e-30	1.54887e-16	3	3	TRUE	FALSE	TRUE	TRUE
Tongue_dorsum|Bacteroidia-Bacteroidales	Tongue-dorsum	Bacteroidia-Bacteroidales	Palatine_Tonsils|Bacteria-Bacteroidetes	Palatine-Tonsils	Bacteria-Bacteroidetes	None	None	None	None	None	None	1.24922e-06	4.38603e-10	None	None	1.98018e-14	NA	NA	nan	nan	nan	nan	nan	nan	copresence	copresence	4.38603e-09	4.87819e-12	6.28485e-07	2	2	FALSE	FALSE	FALSE	TRUE
Buccal_mucosa|Bacteroidales-Prevotellaceae	Buccal-mucosa	Bacteroidales-Prevotellaceae	Saliva|Proteobacteria-Betaproteobacteria	Saliva	Proteobacteria-Betaproteobacteria	None	None	None	None	None	None	None	None	1.08265e-05	0.011994	2.18891e-06	-0.0373229	-0.0190757	nan	nan	nan	nan	nan	nan	nan	nan	0.000108265	0.000142614	0.0060128	2	-2	FALSE	FALSE	TRUE	FALSE
Buccal_mucosa|Bacteroidales-Prevotellaceae	Buccal-mucosa	Bacteroidales-Prevotellaceae	Buccal_mucosa|Coriobacteriales-Coriobacteriaceae	Buccal-mucosa	Coriobacteriales-Coriobacteriaceae	None	0.0992314	None	None	None	None	None	None	5.02212e-08	None	1.00254e-07	0.22189	NA	nan	copresence	nan	nan	nan	nan	nan	nan	5.02212e-07	8.65815e-06	4.78393e-05	2	2	FALSE	TRUE	TRUE	TRUE
Buccal_mucosa|Bacteroidales-Prevotellaceae	Buccal-mucosa	Bacteroidales-Prevotellaceae	Hard_palate|Bacteroidales-Prevotellaceae	Hard-palate	Bacteroidales-Prevotellaceae	None	0.27499	None	None	None	None	None	None	7.26191e-07	0.00501814	2.369e-07	0.118439	0.433	nan	mutualExclusion	nan	nan	nan	nan	nan	nan	7.26191e-06	1.909e-05	0.000545959	3	1	TRUE	FALSE	TRUE	TRUE
Buccal_mucosa|Bacteroidales-Prevotellaceae	Buccal-mucosa	Bacteroidales-Prevotellaceae	Saliva|Neisseriaceae-Neisseria	Saliva	Neisseriaceae-Neisseria	None	None	None	None	None	None	None	None	2.82316e-08	0.000466637	3.43217e-10	-0.0420832	-0.0542246	nan	nan	nan	nan	nan	nan	nan	nan	2.82316e-07	4.77697e-08	2.82077e-05	2	-2	FALSE	FALSE	TRUE	FALSE
Buccal_mucosa|Bacteroidales-Prevotellaceae	Buccal-mucosa	Bacteroidales-Prevotellaceae	Buccal_mucosa|Veillonellaceae-Megasphaera	Buccal-mucosa	Veillonellaceae-Megasphaera	None	0.102631	None	None	None	None	None	None	5.02212e-08	None	1.03515e-07	0.158159	NA	nan	copresence	nan	nan	nan	nan	nan	nan	5.02212e-07	8.93222e-06	4.78393e-05	2	2	FALSE	TRUE	TRUE	TRUE
Buccal_mucosa|Bacteroidales-Prevotellaceae	Buccal-mucosa	Bacteroidales-Prevotellaceae	Buccal_mucosa|Firmicutes-Bacilli	Buccal-mucosa	Firmicutes-Bacilli	0.00613394	0.000262433	None	None	None	None	None	None	5.02212e-08	None	3.92532e-11	-0.846097	NA	mutualExclusion	mutualExclusion	nan	nan	nan	nan	nan	nan	5.02212e-07	6.31128e-09	4.78393e-05	3	-3	FALSE	TRUE	TRUE	TRUE
L_Antecubital_fossa|Actinomycetales-Propionibacteriaceae	L-Antecubital-fossa	Actinomycetales-Propionibacteriaceae	R_Antecubital_fossa|Firmicutes-Clostridia	R-Antecubital-fossa	Firmicutes-Clostridia	None	None	None	None	None	4.7076e-06	None	None	0.00497157	None	4.34623e-07	-0.201794	NA	nan	nan	nan	nan	nan	mutualExclusion	nan	nan	4.7076e-05	3.32151e-05	0.00289554	2	-2	FALSE	FALSE	TRUE	TRUE
L_Antecubital_fossa|Actinomycetales-Propionibacteriaceae	L-Antecubital-fossa	Actinomycetales-Propionibacteriaceae	R_Retroauricular_crease|Neisseriales-Neisseriaceae	R-Retroauricular-crease	Neisseriales-Neisseriaceae	None	None	None	None	0.00662861	None	None	None	None	3.5422e-06	4.35954e-07	NA	-0.0972562	nan	nan	nan	nan	mutualExclusion	nan	nan	nan	3.5422e-05	3.33149e-05	0.00225162	2	-2	FALSE	FALSE	TRUE	TRUE
L_Antecubital_fossa|Actinomycetales-Propionibacteriaceae	L-Antecubital-fossa	Actinomycetales-Propionibacteriaceae	R_Retroauricular_crease|Propionibacteriaceae-Propionibacterium	R-Retroauricular-crease	Propionibacteriaceae-Propionibacterium	None	None	None	None	0.033342	None	None	None	None	0.000111425	5.01657e-05	NA	0.381955	nan	nan	nan	nan	copresence	nan	nan	nan	0.00111425	0.00219114	0.0438696	2	2	FALSE	FALSE	TRUE	TRUE
L_Antecubital_fossa|Actinomycetales-Propionibacteriaceae	L-Antecubital-fossa	Actinomycetales-Propionibacteriaceae	R_Antecubital_fossa|Clostridia-Clostridiales	R-Antecubital-fossa	Clostridia-Clostridiales	None	None	None	None	None	5.2757e-06	None	None	0.0155842	None	1.42351e-06	-0.201378	NA	nan	nan	nan	nan	nan	mutualExclusion	nan	nan	5.2757e-05	9.64799e-05	0.00319262	2	-2	FALSE	FALSE	TRUE	TRUE
Supragingival_plaque|Cardiobacteriaceae-Cardiobacterium	Supragingival-plaque	Cardiobacteriaceae-Cardiobacterium	Subgingival_plaque|Cardiobacteriaceae-Cardiobacterium	Subgingival-plaque	Cardiobacteriaceae-Cardiobacterium	0.0251351	None	None	None	0.0492933	0.341113	None	None	0.00154088	3.64661e-05	4.20055e-07	0.236892	0.323024	copresence	nan	nan	nan	copresence	mutualExclusion	nan	nan	0.000364661	3.22372e-05	0.0170581	5	3	TRUE	FALSE	TRUE	TRUE
Subgingival_plaque|Flavobacteriaceae-unclassified	Subgingival-plaque	Flavobacteriaceae-unclassified	Subgingival_plaque|Bacteroidia-Bacteroidales	Subgingival-plaque	Bacteroidia-Bacteroidales	0.00128301	0.00243717	None	None	None	None	None	None	2.48415e-09	None	4.35961e-12	-0.166296	NA	mutualExclusion	mutualExclusion	nan	nan	nan	nan	nan	nan	2.48415e-08	8.08871e-10	3.02451e-06	3	-3	FALSE	TRUE	TRUE	TRUE
Throat|Bacteria-Bacteroidetes	Throat	Bacteria-Bacteroidetes	Throat|Bacilli-Lactobacillales	Throat	Bacilli-Lactobacillales	0.000120867	2.89316e-05	None	None	None	None	None	None	0.000285001	None	4.09073e-10	-0.471343	NA	mutualExclusion	mutualExclusion	nan	nan	nan	nan	nan	nan	0.000289316	5.5847e-08	0.0140042	3	-3	FALSE	TRUE	TRUE	TRUE
Throat|Bacteria-Bacteroidetes	Throat	Bacteria-Bacteroidetes	Hard_palate|Bacteroidales-unclassified	Hard-palate	Bacteroidales-unclassified	None	None	None	None	None	None	None	None	1.421e-11	0.00270661	1.22649e-12	0.0315417	0.0898087	nan	nan	nan	nan	nan	nan	nan	nan	1.421e-10	2.46313e-10	2.57884e-08	2	2	FALSE	FALSE	TRUE	FALSE
Throat|Bacteria-Bacteroidetes	Throat	Bacteria-Bacteroidetes	Saliva|Bacteria-Bacteroidetes	Saliva	Bacteria-Bacteroidetes	None	None	1.01509e-14	4.72096e-20	None	None	None	None	None	None	3.72454e-32	NA	NA	nan	nan	copresence	copresence	nan	nan	nan	nan	4.72096e-19	5.58135e-29	2.74029e-16	2	2	TRUE	FALSE	FALSE	TRUE
Throat|Bacteria-Bacteroidetes	Throat	Bacteria-Bacteroidetes	Palatine_Tonsils|Lactobacillales-Streptococcaceae	Palatine-Tonsils	Lactobacillales-Streptococcaceae	None	2.74901e-08	None	None	None	None	None	None	3.43178e-09	None	3.57545e-15	-0.119526	NA	nan	mutualExclusion	nan	nan	nan	nan	nan	nan	3.43178e-08	9.62201e-13	4.04838e-06	2	-2	FALSE	FALSE	TRUE	TRUE
Throat|Bacteria-Bacteroidetes	Throat	Bacteria-Bacteroidetes	Hard_palate|Bacteria-Bacteroidetes	Hard-palate	Bacteria-Bacteroidetes	None	None	None	None	None	None	None	None	1.421e-11	0.00270661	1.22649e-12	0.0520003	0.100897	nan	nan	nan	nan	nan	nan	nan	nan	1.421e-10	2.46313e-10	2.57884e-08	2	2	TRUE	FALSE	TRUE	FALSE
Throat|Bacteria-Bacteroidetes	Throat	Bacteria-Bacteroidetes	Throat|Bacteria-Firmicutes	Throat	Bacteria-Firmicutes	0.000230351	4.20222e-06	None	None	None	None	None	None	1.37009e-06	None	8.24925e-13	-0.331863	NA	mutualExclusion	mutualExclusion	nan	nan	nan	nan	nan	nan	1.37009e-05	1.68834e-10	0.000962284	3	-3	FALSE	TRUE	TRUE	TRUE
Throat|Bacteria-Bacteroidetes	Throat	Bacteria-Bacteroidetes	Throat|Firmicutes-Bacilli	Throat	Firmicutes-Bacilli	8.70253e-05	6.11296e-06	None	None	None	None	None	None	1.24364e-05	None	3.74885e-12	-0.510275	NA	mutualExclusion	mutualExclusion	nan	nan	nan	nan	nan	nan	6.11296e-05	7.01826e-10	0.00363487	3	-3	FALSE	TRUE	TRUE	TRUE
Throat|Actinomycetaceae-Mobiluncus	Throat	Actinomycetaceae-Mobiluncus	Throat|Coriobacteriales-Coriobacteriaceae	Throat	Coriobacteriales-Coriobacteriaceae	None	None	None	None	None	None	None	None	3.62851e-42	0.00455184	1.68157e-42	-0.0103277	-0.0911338	nan	nan	nan	nan	nan	nan	nan	nan	3.62851e-41	5.32995e-39	1.17249e-37	2	-2	FALSE	TRUE	TRUE	FALSE
Throat|Actinomycetaceae-Mobiluncus	Throat	Actinomycetaceae-Mobiluncus	Throat|Veillonellaceae-Centipeda	Throat	Veillonellaceae-Centipeda	None	None	None	None	None	None	None	None	2.87174e-08	0.00455184	3.10557e-09	0.0300576	0.294443	nan	nan	nan	nan	nan	nan	nan	nan	2.87174e-07	3.55923e-07	2.85813e-05	2	2	FALSE	TRUE	TRUE	FALSE
Palatine_Tonsils|Fusobacteriales-Fusobacteriaceae	Palatine-Tonsils	Fusobacteriales-Fusobacteriaceae	Palatine_Tonsils|Firmicutes-Bacilli	Palatine-Tonsils	Firmicutes-Bacilli	0.00036988	8.41523e-05	None	None	None	0.000254459	None	None	2.18914e-07	None	2.12884e-14	-0.0125648	NA	mutualExclusion	mutualExclusion	nan	nan	nan	mutualExclusion	nan	nan	2.18914e-06	5.23276e-12	0.000183974	4	-4	FALSE	TRUE	TRUE	TRUE
Palatine_Tonsils|Fusobacteriales-Fusobacteriaceae	Palatine-Tonsils	Fusobacteriales-Fusobacteriaceae	Palatine_Tonsils|Streptococcaceae-Streptococcus	Palatine-Tonsils	Streptococcaceae-Streptococcus	0.000619452	0.000132995	None	None	None	0.000197221	None	None	None	None	5.43379e-09	NA	NA	mutualExclusion	mutualExclusion	nan	nan	nan	mutualExclusion	nan	nan	0.000986104	5.9601e-07	0.0394794	3	-3	FALSE	TRUE	FALSE	TRUE
Palatine_Tonsils|Fusobacteriales-Fusobacteriaceae	Palatine-Tonsils	Fusobacteriales-Fusobacteriaceae	Hard_palate|Neisseriaceae-Neisseria	Hard-palate	Neisseriaceae-Neisseria	None	None	None	None	None	None	None	None	4.73833e-06	0.00560236	4.89622e-07	0.00905941	0.00875099	nan	nan	nan	nan	nan	nan	nan	nan	4.73833e-05	3.69799e-05	0.00290892	2	2	FALSE	FALSE	TRUE	FALSE
Palatine_Tonsils|Fusobacteriales-Fusobacteriaceae	Palatine-Tonsils	Fusobacteriales-Fusobacteriaceae	Palatine_Tonsils|Bacteria-Firmicutes	Palatine-Tonsils	Bacteria-Firmicutes	0.00033688	7.30129e-05	None	None	0.00105733	1.98562e-05	None	None	2.0333e-09	1.08719e-06	1.59592e-23	-0.130086	-0.75918	mutualExclusion	mutualExclusion	nan	nan	mutualExclusion	mutualExclusion	nan	nan	2.0333e-08	1.2188e-20	2.53271e-06	6	-6	FALSE	TRUE	TRUE	TRUE
Palatine_Tonsils|Fusobacteriales-Fusobacteriaceae	Palatine-Tonsils	Fusobacteriales-Fusobacteriaceae	Throat|Fusobacteriaceae-Fusobacterium	Throat	Fusobacteriaceae-Fusobacterium	None	None	None	None	None	None	None	None	1.12508e-06	0.0260363	5.37406e-07	0.122336	0.24879	nan	nan	nan	nan	nan	nan	nan	nan	1.12508e-05	4.02206e-05	0.000808458	2	2	FALSE	FALSE	TRUE	FALSE
Palatine_Tonsils|Fusobacteriales-Fusobacteriaceae	Palatine-Tonsils	Fusobacteriales-Fusobacteriaceae	Palatine_Tonsils|Lactobacillales-Streptococcaceae	Palatine-Tonsils	Lactobacillales-Streptococcaceae	0.000146619	1.34028e-05	None	None	None	8.83155e-05	None	None	None	None	8.01867e-11	NA	NA	mutualExclusion	mutualExclusion	nan	nan	nan	mutualExclusion	nan	nan	0.000134028	1.24075e-08	0.0072379	3	-3	FALSE	TRUE	FALSE	TRUE
Palatine_Tonsils|Fusobacteriales-Fusobacteriaceae	Palatine-Tonsils	Fusobacteriales-Fusobacteriaceae	Palatine_Tonsils|Veillonellaceae-Veillonella	Palatine-Tonsils	Veillonellaceae-Veillonella	None	None	None	None	0.00204119	0.000136483	None	None	4.44365e-09	None	7.73022e-13	-0.00658361	NA	nan	nan	nan	nan	mutualExclusion	mutualExclusion	nan	nan	4.44365e-08	1.58357e-10	5.13934e-06	3	-3	FALSE	TRUE	TRUE	TRUE
Palatine_Tonsils|Fusobacteriales-Fusobacteriaceae	Palatine-Tonsils	Fusobacteriales-Fusobacteriaceae	Tongue_dorsum|Fusobacteriales-Fusobacteriaceae	Tongue-dorsum	Fusobacteriales-Fusobacteriaceae	None	None	None	None	None	None	None	None	1.25373e-06	1.35177e-10	6.32378e-15	0.179007	0.253575	nan	nan	nan	nan	nan	nan	nan	nan	1.35177e-09	1.64579e-12	2.12054e-07	2	2	TRUE	FALSE	TRUE	FALSE
Palatine_Tonsils|Fusobacteriales-Fusobacteriaceae	Palatine-Tonsils	Fusobacteriales-Fusobacteriaceae	Palatine_Tonsils|Bacilli-Lactobacillales	Palatine-Tonsils	Bacilli-Lactobacillales	0.00023141	4.1968e-05	None	None	None	0.000132554	None	None	6.10499e-05	None	7.2495e-13	-0.0128595	NA	mutualExclusion	mutualExclusion	nan	nan	nan	mutualExclusion	nan	nan	0.00030525	1.48946e-10	0.0146563	4	-4	FALSE	TRUE	TRUE	TRUE
Palatine_Tonsils|Fusobacteriales-Fusobacteriaceae	Palatine-Tonsils	Fusobacteriales-Fusobacteriaceae	Hard_palate|Fusobacteriales-Fusobacteriaceae	Hard-palate	Fusobacteriales-Fusobacteriaceae	None	None	None	None	None	None	None	None	2.89704e-06	0.00560236	3.07343e-07	0.177906	0.275558	nan	nan	nan	nan	nan	nan	nan	nan	2.89704e-05	2.43308e-05	0.00187627	2	2	TRUE	FALSE	TRUE	FALSE
Keratinized_gingiva|Bacteroidaceae-Bacteroides	Keratinized-gingiva	Bacteroidaceae-Bacteroides	R_Retroauricular_crease|Flavobacteria-Flavobacteriales	R-Retroauricular-crease	Flavobacteria-Flavobacteriales	None	None	3.71678e-07	0.00129459	None	None	None	None	None	None	1.08046e-08	NA	NA	nan	nan	mutualExclusion	mutualExclusion	nan	nan	nan	nan	3.71678e-06	1.11321e-06	0.000299707	2	-2	FALSE	FALSE	FALSE	TRUE
Saliva|Mycoplasmatales-Mycoplasmataceae	Saliva	Mycoplasmatales-Mycoplasmataceae	Saliva|Spirochaetaceae-Treponema	Saliva	Spirochaetaceae-Treponema	None	0.0593093	None	None	None	None	None	None	6.79347e-23	None	2.21074e-22	0.33991	NA	nan	copresence	nan	nan	nan	nan	nan	nan	6.79347e-22	1.4934e-19	5.43509e-19	2	2	FALSE	TRUE	TRUE	TRUE
Buccal_mucosa|Actinobacteria-Actinobacteria	Buccal-mucosa	Actinobacteria-Actinobacteria	Buccal_mucosa|Prevotellaceae-Prevotella	Buccal-mucosa	Prevotellaceae-Prevotella	None	None	None	None	None	None	None	None	2.70038e-11	0.000181869	1.6672e-13	0.0923915	0.0294837	nan	nan	nan	nan	nan	nan	nan	nan	2.70038e-10	3.72192e-11	4.73128e-08	2	2	FALSE	TRUE	TRUE	FALSE
Buccal_mucosa|Actinobacteria-Actinobacteria	Buccal-mucosa	Actinobacteria-Actinobacteria	Buccal_mucosa|Firmicutes-Bacilli	Buccal-mucosa	Firmicutes-Bacilli	None	None	None	None	None	None	None	None	1.37362e-05	0.000185329	5.29225e-08	-0.0486326	-0.0595995	nan	nan	nan	nan	nan	nan	nan	nan	0.000137362	4.84157e-06	0.00738571	2	-2	FALSE	TRUE	TRUE	FALSE
Buccal_mucosa|Actinobacteria-Actinobacteria	Buccal-mucosa	Actinobacteria-Actinobacteria	Tongue_dorsum|Fusobacteriaceae-Fusobacterium	Tongue-dorsum	Fusobacteriaceae-Fusobacterium	None	None	None	None	None	None	None	None	6.55352e-09	2.96773e-06	6.33475e-13	-0.207481	-0.116239	nan	nan	nan	nan	nan	nan	nan	nan	6.55352e-08	1.31536e-10	7.34603e-06	2	-2	FALSE	FALSE	TRUE	FALSE
Stool|Peptostreptococcaceae-unclassified	Stool	Peptostreptococcaceae-unclassified	Stool|Lachnospiraceae-unclassified	Stool	Lachnospiraceae-unclassified	None	None	None	None	None	None	None	None	0.00289494	8.00461e-07	4.83916e-08	0.00487526	0.0132325	nan	nan	nan	nan	nan	nan	nan	nan	8.00461e-06	4.4516e-06	0.000596662	2	2	FALSE	TRUE	TRUE	FALSE
Tongue_dorsum|Clostridiales-Eubacteriaceae	Tongue-dorsum	Clostridiales-Eubacteriaceae	Tongue_dorsum|Peptococcaceae-Peptococcus	Tongue-dorsum	Peptococcaceae-Peptococcus	None	None	None	None	None	None	None	None	3.34319e-08	7.96561e-07	8.59014e-13	0.0348738	0.104502	nan	nan	nan	nan	nan	nan	nan	nan	3.34319e-07	1.75513e-10	3.2999e-05	2	2	FALSE	TRUE	TRUE	FALSE
Tongue_dorsum|Clostridiales-Eubacteriaceae	Tongue-dorsum	Clostridiales-Eubacteriaceae	Tongue_dorsum|Erysipelotrichales-Erysipelotrichaceae	Tongue-dorsum	Erysipelotrichales-Erysipelotrichaceae	None	None	None	None	None	None	None	None	3.34319e-08	7.96561e-07	8.59014e-13	0.0507991	0.131798	nan	nan	nan	nan	nan	nan	nan	nan	3.34319e-07	1.75513e-10	3.2999e-05	2	2	FALSE	TRUE	TRUE	FALSE
Tongue_dorsum|Clostridiales-Eubacteriaceae	Tongue-dorsum	Clostridiales-Eubacteriaceae	Tongue_dorsum|Peptostreptococcaceae-Peptostreptococcus	Tongue-dorsum	Peptostreptococcaceae-Peptostreptococcus	None	None	None	None	None	None	None	None	3.34319e-08	7.96561e-07	8.59014e-13	0.106736	0.214845	nan	nan	nan	nan	nan	nan	nan	nan	3.34319e-07	1.75513e-10	3.2999e-05	2	2	FALSE	TRUE	TRUE	FALSE
Tongue_dorsum|Clostridiales-Eubacteriaceae	Tongue-dorsum	Clostridiales-Eubacteriaceae	Tongue_dorsum|IncertaeSedisXIII-Mogibacterium	Tongue-dorsum	IncertaeSedisXIII-Mogibacterium	None	None	None	None	None	None	None	None	3.34319e-08	7.96561e-07	8.59014e-13	0.36361	0.134902	nan	nan	nan	nan	nan	nan	nan	nan	3.34319e-07	1.75513e-10	3.2999e-05	2	2	FALSE	TRUE	TRUE	FALSE
R_Retroauricular_crease|Clostridiales-Lachnospiraceae	R-Retroauricular-crease	Clostridiales-Lachnospiraceae	R_Retroauricular_crease|Bacteria-Bacteroidetes	R-Retroauricular-crease	Bacteria-Bacteroidetes	0.0323009	None	None	None	None	0.0168716	None	None	None	4.99383e-05	4.63028e-06	NA	0.556073	copresence	nan	nan	nan	nan	copresence	nan	nan	0.000499383	0.000276525	0.0222571	3	3	FALSE	TRUE	TRUE	TRUE
R_Retroauricular_crease|Clostridiales-Lachnospiraceae	R-Retroauricular-crease	Clostridiales-Lachnospiraceae	R_Retroauricular_crease|Clostridiales-unclassified	R-Retroauricular-crease	Clostridiales-unclassified	None	0.00648672	None	None	None	None	None	None	None	4.99383e-05	5.16441e-06	NA	0.188992	nan	copresence	nan	nan	nan	nan	nan	nan	0.000499383	0.000303981	0.0222571	2	2	FALSE	TRUE	TRUE	TRUE
R_Retroauricular_crease|Clostridiales-Lachnospiraceae	R-Retroauricular-crease	Clostridiales-Lachnospiraceae	R_Retroauricular_crease|Bacteroidaceae-Bacteroides	R-Retroauricular-crease	Bacteroidaceae-Bacteroides	None	None	None	None	None	0.0027781	None	None	None	0.000112571	4.99683e-06	NA	0.118274	nan	nan	nan	nan	nan	copresence	nan	nan	0.00112571	0.000295322	0.0442498	2	2	FALSE	TRUE	TRUE	TRUE
Hard_palate|Porphyromonadaceae-Porphyromonas	Hard-palate	Porphyromonadaceae-Porphyromonas	Tongue_dorsum|Bacteria-Firmicutes	Tongue-dorsum	Bacteria-Firmicutes	7.64713e-05	2.59562e-10	None	None	0.00156442	None	None	None	4.4322e-15	8.7971e-05	2.21678e-29	-0.0636318	-0.0343706	mutualExclusion	mutualExclusion	nan	nan	mutualExclusion	nan	nan	nan	4.4322e-14	2.98888e-26	1.26942e-11	5	-5	FALSE	FALSE	TRUE	TRUE
Hard_palate|Porphyromonadaceae-Porphyromonas	Hard-palate	Porphyromonadaceae-Porphyromonas	Tongue_dorsum|Streptococcaceae-Streptococcus	Tongue-dorsum	Streptococcaceae-Streptococcus	None	2.0314e-10	None	None	None	None	None	None	6.26193e-16	None	7.4191e-24	-0.08674	NA	nan	mutualExclusion	nan	nan	nan	nan	nan	nan	6.26193e-15	5.78915e-21	2.07648e-12	2	-2	FALSE	FALSE	TRUE	TRUE
Hard_palate|Porphyromonadaceae-Porphyromonas	Hard-palate	Porphyromonadaceae-Porphyromonas	Saliva|Clostridiales-Veillonellaceae	Saliva	Clostridiales-Veillonellaceae	None	2.24528e-08	None	None	None	None	None	None	1.11621e-54	None	3.5799e-60	-0.161694	NA	nan	mutualExclusion	nan	nan	nan	nan	nan	nan	1.11621e-53	4.0986e-56	1.32358e-49	2	-2	FALSE	FALSE	TRUE	TRUE
Hard_palate|Porphyromonadaceae-Porphyromonas	Hard-palate	Porphyromonadaceae-Porphyromonas	Saliva|Peptostreptococcaceae-Peptostreptococcus	Saliva	Peptostreptococcaceae-Peptostreptococcus	None	None	None	None	None	None	None	None	7.29449e-29	0.000953656	5.06032e-30	0.00456647	0.312672	nan	nan	nan	nan	nan	nan	nan	nan	7.29449e-28	6.9787e-27	1.09218e-24	2	2	FALSE	FALSE	TRUE	FALSE
Hard_palate|Porphyromonadaceae-Porphyromonas	Hard-palate	Porphyromonadaceae-Porphyromonas	Tongue_dorsum|Pasteurellaceae-Haemophilus	Tongue-dorsum	Pasteurellaceae-Haemophilus	None	None	None	None	None	None	None	None	1.00121e-06	0.018409	3.46678e-07	0.0218378	0.0426005	nan	nan	nan	nan	nan	nan	nan	nan	1.00121e-05	2.71759e-05	0.000729513	2	2	FALSE	FALSE	TRUE	FALSE
Hard_palate|Porphyromonadaceae-Porphyromonas	Hard-palate	Porphyromonadaceae-Porphyromonas	Saliva|Bacteroidales-unclassified	Saliva	Bacteroidales-unclassified	None	None	None	None	None	None	None	None	7.29449e-29	3.41708e-14	2.4127e-40	0.0261247	0.0679925	nan	nan	nan	nan	nan	nan	nan	nan	7.29449e-28	6.80309e-37	1.09218e-24	2	2	FALSE	FALSE	TRUE	FALSE
Hard_palate|Porphyromonadaceae-Porphyromonas	Hard-palate	Porphyromonadaceae-Porphyromonas	Tongue_dorsum|Bacteroidetes-unclassified	Tongue-dorsum	Bacteroidetes-unclassified	None	None	None	None	None	None	None	None	0.000762037	5.35307e-07	9.22721e-09	0.0628557	0.00861671	nan	nan	nan	nan	nan	nan	nan	nan	5.35307e-06	9.61132e-07	0.000415383	2	2	FALSE	FALSE	TRUE	FALSE
Hard_palate|Porphyromonadaceae-Porphyromonas	Hard-palate	Porphyromonadaceae-Porphyromonas	Tongue_dorsum|Bacilli-Lactobacillales	Tongue-dorsum	Bacilli-Lactobacillales	None	2.15507e-10	None	None	None	None	None	None	1.89314e-17	None	2.51987e-25	-0.0764271	NA	nan	mutualExclusion	nan	nan	nan	nan	nan	nan	1.89314e-16	2.18731e-22	7.67002e-14	2	-2	FALSE	FALSE	TRUE	TRUE
Hard_palate|Porphyromonadaceae-Porphyromonas	Hard-palate	Porphyromonadaceae-Porphyromonas	Tongue_dorsum|Clostridia-Clostridiales	Tongue-dorsum	Clostridia-Clostridiales	None	None	None	None	None	None	None	None	3.0983e-08	6.54479e-06	6.12928e-12	-0.0300694	-0.0563489	nan	nan	nan	nan	nan	nan	nan	nan	3.0983e-07	1.10914e-09	3.07233e-05	2	-2	FALSE	FALSE	TRUE	FALSE
Hard_palate|Porphyromonadaceae-Porphyromonas	Hard-palate	Porphyromonadaceae-Porphyromonas	Tongue_dorsum|Fusobacteria-Fusobacteriales	Tongue-dorsum	Fusobacteria-Fusobacteriales	None	None	None	None	None	None	None	None	7.7812e-46	5.35307e-07	4.96956e-50	0.0114701	0.234755	nan	nan	nan	nan	nan	nan	nan	nan	7.7812e-45	3.29997e-46	3.61329e-41	2	2	FALSE	FALSE	TRUE	FALSE
Hard_palate|Porphyromonadaceae-Porphyromonas	Hard-palate	Porphyromonadaceae-Porphyromonas	Saliva|SR1generaincertaesedis-unclassified	Saliva	SR1generaincertaesedis-unclassified	None	None	None	None	None	None	None	None	7.29449e-29	3.41708e-14	2.4127e-40	0.0422928	0.0144695	nan	nan	nan	nan	nan	nan	nan	nan	7.29449e-28	6.80309e-37	1.09218e-24	2	2	FALSE	FALSE	TRUE	FALSE
Hard_palate|Porphyromonadaceae-Porphyromonas	Hard-palate	Porphyromonadaceae-Porphyromonas	Tongue_dorsum|Peptococcaceae-Peptococcus	Tongue-dorsum	Peptococcaceae-Peptococcus	None	None	None	None	None	None	None	None	1.80981e-08	0.0128258	5.38147e-09	0.0544534	0.198824	nan	nan	nan	nan	nan	nan	nan	nan	1.80981e-07	5.90515e-07	1.86801e-05	2	2	FALSE	FALSE	TRUE	FALSE
Hard_palate|Porphyromonadaceae-Porphyromonas	Hard-palate	Porphyromonadaceae-Porphyromonas	Tongue_dorsum|Firmicutes-Clostridia	Tongue-dorsum	Firmicutes-Clostridia	None	None	None	None	None	None	None	None	1.47312e-14	1.35138e-06	9.22973e-19	-0.0297403	-0.051207	nan	nan	nan	nan	nan	nan	nan	nan	1.47312e-13	4.01499e-16	3.98536e-11	2	-2	FALSE	FALSE	TRUE	FALSE
Hard_palate|Porphyromonadaceae-Porphyromonas	Hard-palate	Porphyromonadaceae-Porphyromonas	Saliva|Porphyromonadaceae-Porphyromonas	Saliva	Porphyromonadaceae-Porphyromonas	0.0227747	0.304143	None	None	0.0197506	0.0405355	None	None	5.7681e-13	9.63833e-09	1.96079e-19	0.461464	0.742949	copresence	copresence	nan	nan	copresence	copresence	nan	nan	5.7681e-12	9.23103e-17	1.30391e-09	6	6	TRUE	FALSE	TRUE	TRUE
Hard_palate|Porphyromonadaceae-Porphyromonas	Hard-palate	Porphyromonadaceae-Porphyromonas	Saliva|IncertaeSedisXI-Parvimonas	Saliva	IncertaeSedisXI-Parvimonas	None	None	None	None	None	None	None	None	7.29449e-29	3.41708e-14	2.4127e-40	0.0655886	0.0168489	nan	nan	nan	nan	nan	nan	nan	nan	7.29449e-28	6.80309e-37	1.09218e-24	2	2	FALSE	FALSE	TRUE	FALSE
Hard_palate|Porphyromonadaceae-Porphyromonas	Hard-palate	Porphyromonadaceae-Porphyromonas	Hard_palate|Coriobacteriales-Coriobacteriaceae	Hard-palate	Coriobacteriales-Coriobacteriaceae	None	None	None	None	None	None	None	None	8.18495e-22	0.000975948	4.5122e-23	-0.143432	-0.159428	nan	nan	nan	nan	nan	nan	nan	nan	8.18495e-21	3.31813e-20	5.91095e-18	2	-2	FALSE	TRUE	TRUE	FALSE
Hard_palate|Porphyromonadaceae-Porphyromonas	Hard-palate	Porphyromonadaceae-Porphyromonas	Tongue_dorsum|Veillonellaceae-Megasphaera	Tongue-dorsum	Veillonellaceae-Megasphaera	None	None	None	None	None	None	None	None	9.42034e-06	4.64114e-09	1.38862e-12	-0.0658495	-0.0760282	nan	nan	nan	nan	nan	nan	nan	nan	4.64114e-08	2.78202e-10	5.35237e-06	2	-2	FALSE	FALSE	TRUE	FALSE
Hard_palate|Porphyromonadaceae-Porphyromonas	Hard-palate	Porphyromonadaceae-Porphyromonas	Hard_palate|IncertaeSedisXI-Parvimonas	Hard-palate	IncertaeSedisXI-Parvimonas	None	None	None	None	0.0224979	None	None	None	3.77968e-16	None	3.42742e-16	0.532208	NA	nan	nan	nan	nan	copresence	nan	nan	nan	3.77968e-15	1.07128e-13	1.2944e-12	2	2	FALSE	TRUE	TRUE	TRUE
Hard_palate|Porphyromonadaceae-Porphyromonas	Hard-palate	Porphyromonadaceae-Porphyromonas	Saliva|Bacteria-Firmicutes	Saliva	Bacteria-Firmicutes	0.000277659	2.59843e-10	None	None	None	None	None	None	7.29449e-29	None	2.42778e-38	-0.072096	NA	mutualExclusion	mutualExclusion	nan	nan	nan	nan	nan	nan	7.29449e-28	5.74738e-35	1.09218e-24	3	-3	FALSE	FALSE	TRUE	TRUE
Hard_palate|Porphyromonadaceae-Porphyromonas	Hard-palate	Porphyromonadaceae-Porphyromonas	Saliva|Veillonellaceae-Veillonella	Saliva	Veillonellaceae-Veillonella	None	None	None	None	None	None	None	None	7.29449e-29	3.41708e-14	2.4127e-40	-0.292299	-0.0366016	nan	nan	nan	nan	nan	nan	nan	nan	7.29449e-28	6.80309e-37	1.09218e-24	2	-2	FALSE	FALSE	TRUE	FALSE
Hard_palate|Porphyromonadaceae-Porphyromonas	Hard-palate	Porphyromonadaceae-Porphyromonas	Palatine_Tonsils|Porphyromonadaceae-Porphyromonas	Palatine-Tonsils	Porphyromonadaceae-Porphyromonas	None	None	None	None	None	None	None	None	2.54248e-13	2.7822e-07	3.1899e-18	0.265602	0.393706	nan	nan	nan	nan	nan	nan	nan	nan	2.54248e-12	1.29793e-15	6.04044e-10	2	2	TRUE	FALSE	TRUE	FALSE
Hard_palate|Porphyromonadaceae-Porphyromonas	Hard-palate	Porphyromonadaceae-Porphyromonas	Saliva|Bacteroidales-Porphyromonadaceae	Saliva	Bacteroidales-Porphyromonadaceae	0.0232768	0.302869	None	None	0.0182383	0.0370146	None	None	7.29449e-29	3.41708e-14	1.52588e-39	0.277767	0.454629	copresence	copresence	nan	nan	copresence	copresence	nan	nan	7.29449e-28	4.16971e-36	1.09218e-24	6	6	FALSE	FALSE	TRUE	TRUE
Hard_palate|Porphyromonadaceae-Porphyromonas	Hard-palate	Porphyromonadaceae-Porphyromonas	Saliva|Veillonellaceae-Megasphaera	Saliva	Veillonellaceae-Megasphaera	None	None	None	None	None	None	None	None	4.16197e-13	0.00965057	1.37158e-13	-0.0771147	-0.176933	nan	nan	nan	nan	nan	nan	nan	nan	4.16197e-12	3.07593e-11	9.54978e-10	2	-2	FALSE	FALSE	TRUE	FALSE
Hard_palate|Porphyromonadaceae-Porphyromonas	Hard-palate	Porphyromonadaceae-Porphyromonas	Saliva|Clostridia-unclassified	Saliva	Clostridia-unclassified	None	None	None	None	None	None	None	None	7.29449e-29	3.41708e-14	2.4127e-40	0.00652241	0.0414033	nan	nan	nan	nan	nan	nan	nan	nan	7.29449e-28	6.80309e-37	1.09218e-24	2	2	FALSE	FALSE	TRUE	FALSE
Hard_palate|Porphyromonadaceae-Porphyromonas	Hard-palate	Porphyromonadaceae-Porphyromonas	Hard_palate|Clostridiales-IncertaeSedisXI	Hard-palate	Clostridiales-IncertaeSedisXI	None	None	None	None	0.0219908	None	None	None	1.60582e-18	0.000300269	1.54085e-20	0.52474	0.249238	nan	nan	nan	nan	copresence	nan	nan	nan	1.60582e-17	8.24481e-18	7.44901e-15	3	3	FALSE	TRUE	TRUE	TRUE
Hard_palate|Porphyromonadaceae-Porphyromonas	Hard-palate	Porphyromonadaceae-Porphyromonas	Tongue_dorsum|Lactobacillales-Streptococcaceae	Tongue-dorsum	Lactobacillales-Streptococcaceae	None	2.19934e-10	None	None	None	None	None	None	8.19603e-24	None	1.37711e-31	-0.0867656	NA	nan	mutualExclusion	nan	nan	nan	nan	nan	nan	8.19603e-23	2.04118e-28	7.10506e-20	2	-2	FALSE	FALSE	TRUE	TRUE
Hard_palate|Porphyromonadaceae-Porphyromonas	Hard-palate	Porphyromonadaceae-Porphyromonas	Tongue_dorsum|Fusobacteriales-Fusobacteriaceae	Tongue-dorsum	Fusobacteriales-Fusobacteriaceae	None	None	None	None	None	None	None	None	7.55261e-44	5.35307e-07	4.63859e-48	0.0326621	0.252629	nan	nan	nan	nan	nan	nan	nan	nan	7.55261e-43	2.13903e-44	3.03953e-39	2	2	FALSE	FALSE	TRUE	FALSE
Hard_palate|Porphyromonadaceae-Porphyromonas	Hard-palate	Porphyromonadaceae-Porphyromonas	Hard_palate|Fusobacteriales-Fusobacteriaceae	Hard-palate	Fusobacteriales-Fusobacteriaceae	0.0615123	None	None	None	None	None	None	None	7.49064e-10	2.74587e-12	1.67335e-19	0.113911	0.190121	copresence	nan	nan	nan	nan	nan	nan	nan	2.74587e-11	7.97394e-17	5.70692e-09	3	3	FALSE	TRUE	TRUE	TRUE
Hard_palate|Porphyromonadaceae-Porphyromonas	Hard-palate	Porphyromonadaceae-Porphyromonas	Throat|Porphyromonadaceae-Porphyromonas	Throat	Porphyromonadaceae-Porphyromonas	0.02804	None	None	None	None	None	None	None	1.42342e-14	None	1.45511e-14	0.391359	NA	copresence	nan	nan	nan	nan	nan	nan	nan	1.42342e-13	3.63345e-12	3.86508e-11	2	2	TRUE	FALSE	TRUE	TRUE
Hard_palate|Porphyromonadaceae-Porphyromonas	Hard-palate	Porphyromonadaceae-Porphyromonas	Palatine_Tonsils|Bacteroidales-Porphyromonadaceae	Palatine-Tonsils	Bacteroidales-Porphyromonadaceae	None	None	None	None	None	None	None	None	2.81346e-12	7.7229e-05	8.05358e-15	0.246129	0.414284	nan	nan	nan	nan	nan	nan	nan	nan	2.81346e-11	2.07162e-12	5.83735e-09	2	2	FALSE	FALSE	TRUE	FALSE
Hard_palate|Porphyromonadaceae-Porphyromonas	Hard-palate	Porphyromonadaceae-Porphyromonas	Tongue_dorsum|Bacteroidales-unclassified	Tongue-dorsum	Bacteroidales-unclassified	None	None	None	None	None	None	None	None	2.44534e-06	0.00750442	3.45246e-07	0.0262112	0.0566172	nan	nan	nan	nan	nan	nan	nan	nan	2.44534e-05	2.70956e-05	0.00162453	2	2	FALSE	FALSE	TRUE	FALSE
Mid_vagina|Bacteroidales-Prevotellaceae	Mid-vagina	Bacteroidales-Prevotellaceae	Mid_vagina|Veillonellaceae-Dialister	Mid-vagina	Veillonellaceae-Dialister	None	None	None	None	None	None	None	None	0.0185409	4.46783e-10	2.19658e-10	0.0877172	0.668202	nan	nan	nan	nan	nan	nan	nan	nan	4.46783e-09	3.14899e-08	6.39329e-07	2	2	FALSE	TRUE	TRUE	FALSE
Mid_vagina|Bacteroidales-Prevotellaceae	Mid-vagina	Bacteroidales-Prevotellaceae	Mid_vagina|Lactobacillales-Lactobacillaceae	Mid-vagina	Lactobacillales-Lactobacillaceae	None	None	None	None	None	None	None	None	0.0185409	4.46783e-10	2.19658e-10	-0.405671	-0.201335	nan	nan	nan	nan	nan	nan	nan	nan	4.46783e-09	3.14899e-08	6.39329e-07	2	-2	FALSE	TRUE	TRUE	FALSE
Hard_palate|Campylobacteraceae-Campylobacter	Hard-palate	Campylobacteraceae-Campylobacter	Hard_palate|Clostridiales-Veillonellaceae	Hard-palate	Clostridiales-Veillonellaceae	None	None	None	None	None	None	None	None	1.76263e-18	1.64325e-18	2.39911e-34	0.0206454	0.0144736	nan	nan	nan	nan	nan	nan	nan	nan	8.81315e-18	4.15411e-31	4.29052e-15	2	2	FALSE	TRUE	TRUE	FALSE
Hard_palate|Campylobacteraceae-Campylobacter	Hard-palate	Campylobacteraceae-Campylobacter	Tongue_dorsum|Campylobacteraceae-Campylobacter	Tongue-dorsum	Campylobacteraceae-Campylobacter	0.0188137	None	None	None	None	None	None	None	0.000110101	0.0119181	4.24471e-06	0.329577	0.225849	copresence	nan	nan	nan	nan	nan	nan	nan	0.00110101	0.000256657	0.043472	3	3	TRUE	FALSE	TRUE	TRUE
Hard_palate|Campylobacteraceae-Campylobacter	Hard-palate	Campylobacteraceae-Campylobacter	Hard_palate|Lachnospiraceae-Oribacterium	Hard-palate	Lachnospiraceae-Oribacterium	None	None	None	None	0.0825764	None	None	None	7.18425e-08	8.66592e-10	4.28352e-15	0.0187602	0.0927173	nan	nan	nan	nan	copresence	nan	nan	nan	8.66592e-09	1.13709e-12	1.1568e-06	3	3	FALSE	TRUE	TRUE	TRUE
Hard_palate|Campylobacteraceae-Campylobacter	Hard-palate	Campylobacteraceae-Campylobacter	Hard_palate|Veillonellaceae-Megasphaera	Hard-palate	Veillonellaceae-Megasphaera	None	None	None	None	None	None	None	None	7.18425e-08	0.0190253	2.92648e-08	0.0538951	0.0907413	nan	nan	nan	nan	nan	nan	nan	nan	7.18425e-07	2.80054e-06	6.62493e-05	2	2	FALSE	TRUE	TRUE	FALSE
Hard_palate|Campylobacteraceae-Campylobacter	Hard-palate	Campylobacteraceae-Campylobacter	Hard_palate|IncertaeSedisXIII-Mogibacterium	Hard-palate	IncertaeSedisXIII-Mogibacterium	None	None	None	None	None	None	None	None	0.000194971	8.19599e-06	3.39643e-08	0.096	0.052741	nan	nan	nan	nan	nan	nan	nan	nan	8.19599e-05	3.21803e-06	0.00470922	2	2	FALSE	TRUE	TRUE	FALSE
Hard_palate|Campylobacteraceae-Campylobacter	Hard-palate	Campylobacteraceae-Campylobacter	Saliva|Epsilonproteobacteria-Campylobacterales	Saliva	Epsilonproteobacteria-Campylobacterales	0.0347042	None	None	None	None	None	None	None	5.16357e-07	None	3.37561e-07	0.447076	NA	copresence	nan	nan	nan	nan	nan	nan	nan	5.16357e-06	2.65192e-05	0.000401805	2	2	FALSE	FALSE	TRUE	TRUE
Hard_palate|Campylobacteraceae-Campylobacter	Hard-palate	Campylobacteraceae-Campylobacter	Hard_palate|Firmicutes-Bacilli	Hard-palate	Firmicutes-Bacilli	None	None	None	None	0.0125283	None	None	None	None	1.84706e-08	5.36555e-09	NA	-0.00249472	nan	nan	nan	nan	mutualExclusion	nan	nan	nan	1.84706e-07	5.88913e-07	1.90208e-05	2	-2	FALSE	TRUE	TRUE	TRUE
Hard_palate|Campylobacteraceae-Campylobacter	Hard-palate	Campylobacteraceae-Campylobacter	Tongue_dorsum|Proteobacteria-Epsilonproteobacteria	Tongue-dorsum	Proteobacteria-Epsilonproteobacteria	0.0170023	None	None	None	None	None	None	None	7.87252e-08	0.0295246	1.23243e-08	0.329765	0.225355	copresence	nan	nan	nan	nan	nan	nan	nan	7.87252e-07	1.25663e-06	7.17985e-05	3	3	FALSE	FALSE	TRUE	TRUE
Hard_palate|Campylobacteraceae-Campylobacter	Hard-palate	Campylobacteraceae-Campylobacter	Hard_palate|Bacilli-Lactobacillales	Hard-palate	Bacilli-Lactobacillales	None	None	None	None	0.0127277	None	None	None	None	2.72111e-09	8.6882e-10	NA	-0.0108602	nan	nan	nan	nan	mutualExclusion	nan	nan	nan	2.72111e-08	1.10065e-07	3.28262e-06	2	-2	FALSE	TRUE	TRUE	TRUE
Hard_palate|Campylobacteraceae-Campylobacter	Hard-palate	Campylobacteraceae-Campylobacter	Hard_palate|Clostridia-Clostridiales	Hard-palate	Clostridia-Clostridiales	None	None	None	None	0.0620853	None	None	None	7.18425e-08	None	9.02244e-08	0.105771	NA	nan	nan	nan	nan	copresence	nan	nan	nan	7.18425e-07	7.86407e-06	6.62493e-05	2	2	FALSE	TRUE	TRUE	TRUE
Hard_palate|Campylobacteraceae-Campylobacter	Hard-palate	Campylobacteraceae-Campylobacter	Hard_palate|Clostridiales-IncertaeSedisXIII	Hard-palate	Clostridiales-IncertaeSedisXIII	None	None	None	None	None	None	None	None	0.000186273	9.7679e-06	3.84363e-08	0.0359171	0.0247578	nan	nan	nan	nan	nan	nan	nan	nan	9.7679e-05	3.6139e-06	0.00548706	2	2	FALSE	TRUE	TRUE	FALSE
Hard_palate|Campylobacteraceae-Campylobacter	Hard-palate	Campylobacteraceae-Campylobacter	Saliva|Proteobacteria-Epsilonproteobacteria	Saliva	Proteobacteria-Epsilonproteobacteria	0.0314977	None	None	None	None	None	None	None	4.58071e-06	None	2.41693e-06	0.41643	NA	copresence	nan	nan	nan	nan	nan	nan	nan	4.58071e-05	0.000155623	0.00282403	2	2	FALSE	FALSE	TRUE	TRUE
Hard_palate|Campylobacteraceae-Campylobacter	Hard-palate	Campylobacteraceae-Campylobacter	Hard_palate|Bacteroidales-Prevotellaceae	Hard-palate	Bacteroidales-Prevotellaceae	None	None	None	None	0.0729757	None	None	None	7.4777e-05	1.21519e-05	1.98322e-08	0.0131178	0.0240667	nan	nan	nan	nan	copresence	nan	nan	nan	0.000121519	1.95218e-06	0.00664306	3	3	FALSE	TRUE	TRUE	TRUE
Hard_palate|Campylobacteraceae-Campylobacter	Hard-palate	Campylobacteraceae-Campylobacter	Tongue_dorsum|Epsilonproteobacteria-Campylobacterales	Tongue-dorsum	Epsilonproteobacteria-Campylobacterales	0.0185178	None	None	None	None	None	None	None	3.23592e-12	0.0102131	3.97534e-13	0.329756	0.225575	copresence	nan	nan	nan	nan	nan	nan	nan	3.23592e-11	8.48939e-11	6.59943e-09	3	3	FALSE	FALSE	TRUE	TRUE
Throat|Spirochaetaceae-unclassified	Throat	Spirochaetaceae-unclassified	Throat|Bacteroidales-unclassified	Throat	Bacteroidales-unclassified	None	None	None	None	None	None	None	None	1.17913e-06	0.00655421	1.5208e-07	0.0210561	0.0265625	nan	nan	nan	nan	nan	nan	nan	nan	1.17913e-05	1.26908e-05	0.000843236	2	2	FALSE	TRUE	TRUE	FALSE
Buccal_mucosa|Lactobacillales-Streptococcaceae	Buccal-mucosa	Lactobacillales-Streptococcaceae	Keratinized_gingiva|Firmicutes-Bacilli	Keratinized-gingiva	Firmicutes-Bacilli	None	None	0.0575761	0.0113178	None	None	1.34382e-05	1.70653e-09	None	None	1.56641e-13	NA	NA	nan	nan	copresence	copresence	nan	nan	copresence	copresence	1.70653e-08	3.50338e-11	2.14968e-06	4	4	FALSE	FALSE	FALSE	TRUE
Buccal_mucosa|Lactobacillales-Streptococcaceae	Buccal-mucosa	Lactobacillales-Streptococcaceae	Buccal_mucosa|Bacteroidia-Bacteroidales	Buccal-mucosa	Bacteroidia-Bacteroidales	0.00370041	2.1323e-05	None	None	0.0158497	0.000976028	None	None	None	None	4.69334e-09	NA	NA	mutualExclusion	mutualExclusion	nan	nan	mutualExclusion	mutualExclusion	nan	nan	0.00021323	5.18519e-07	0.0107078	4	-4	FALSE	TRUE	FALSE	TRUE
[truncated: 1,960 more rows]
