# Supplementary material for: Microbial Co-occurrence Relationships in the Human Microbiome
Source: PLoS Comput Biol. 2012 Jul 12;8(7):e1002606. doi: 10.1371/journal.pcbi.1002606 (PMC3395616; doi:10.1371/journal.pcbi.1002606)
Supplement: Table S3 — Negative and positive association degrees of individual body site clades' nodes. For each clade in the network, the number of total, positive and negative links to other clades is listed in descending order. In addition, each clade's number of intra- and cross-body-site links is given. The top hub nodes highlighted in Figure 3A thus appear as the first four table rows. (XLSX) [file pcbi.1002606.s012.xlsx]

## Sheet: Sheet1
Number of relationships	Number of positive relationships	Number of negative relationships	Number of intra-bodysite relationships	Number of cross-bodysite relationships	Clade	Bodysite
56	15	41	14	42	Bacteria-Firmicutes	Tongue-dorsum
45	15	30	16	29	Porphyromonadaceae-Porphyromonas	Tongue-dorsum
41	20	21	16	25	Bacteroidales-Porphyromonadaceae	Tongue-dorsum
40	14	26	16	24	Bacteria-Proteobacteria	Tongue-dorsum
39	13	26	15	24	Clostridiales-Veillonellaceae	Tongue-dorsum
38	8	30	5	33	Lactobacillales-Streptococcaceae	Tongue-dorsum
37	15	22	14	23	Clostridia-Clostridiales	Tongue-dorsum
37	25	12	6	31	Porphyromonadaceae-Porphyromonas	Hard-palate
36	6	30	10	26	Clostridiales-Veillonellaceae	Saliva
35	11	24	9	26	Streptococcaceae-Streptococcus	Tongue-dorsum
34	13	21	11	23	Veillonellaceae-Veillonella	Tongue-dorsum
33	14	19	5	28	Bacteria-Firmicutes	Saliva
33	12	21	7	26	Veillonellaceae-Veillonella	Saliva
33	10	23	7	26	Firmicutes-Bacilli	Tongue-dorsum
33	12	21	15	18	Firmicutes-Clostridia	Tongue-dorsum
33	17	16	12	21	Clostridiales-Veillonellaceae	Hard-palate
32	11	21	21	11	Lactobacillales-Streptococcaceae	Hard-palate
31	17	14	8	23	Fusobacteriales-Fusobacteriaceae	Tongue-dorsum
31	10	21	9	22	Bacteroidales-Porphyromonadaceae	Saliva
31	16	15	12	19	Fusobacteria-Fusobacteriales	Hard-palate
30	17	13	10	20	Fusobacteriaceae-Fusobacterium	Tongue-dorsum
30	14	16	13	17	Coriobacteriaceae-Atopobium	Throat
29	17	12	8	21	Fusobacteriales-Fusobacteriaceae	Hard-palate
29	21	8	10	19	Fusobacteriaceae-Fusobacterium	Hard-palate
29	11	18	8	21	Porphyromonadaceae-Porphyromonas	Palatine-Tonsils
28	14	14	16	12	Coriobacteriaceae-Atopobium	Tongue-dorsum
28	14	14	16	12	Veillonellaceae-Megasphaera	Tongue-dorsum
28	13	15	3	25	Porphyromonadaceae-Porphyromonas	Throat
28	17	11	4	24	Neisseriaceae-Neisseria	Tongue-dorsum
27	7	20	11	16	Clostridiales-Veillonellaceae	Throat
27	11	16	16	11	Firmicutes-Bacilli	Hard-palate
26	15	11	3	23	Fusobacteriales-Fusobacteriaceae	Saliva
26	4	22	5	21	Bacilli-Lactobacillales	Tongue-dorsum
25	8	17	16	9	Coriobacteriales-Coriobacteriaceae	Tongue-dorsum
24	10	14	5	19	Bacteroidales-Porphyromonadaceae	Throat
24	10	14	12	12	Fusobacteria-Fusobacteriales	Tongue-dorsum
24	9	15	15	9	Prevotellaceae-Prevotella	Tongue-dorsum
24	13	11	11	13	Bacilli-Lactobacillales	Hard-palate
23	14	9	9	14	Bacteria-Firmicutes	Hard-palate
23	11	12	2	21	Proteobacteria-Betaproteobacteria	Tongue-dorsum
22	11	11	11	11	Coriobacteriales-Coriobacteriaceae	Throat
22	1	21	8	14	Bacteria-Proteobacteria	Throat
22	5	17	12	10	Clostridia-Clostridiales	Saliva
22	12	10	13	9	Flavobacteriales-Flavobacteriaceae	Tongue-dorsum
22	13	9	7	15	Bacteria-Firmicutes	Throat
22	15	7	6	16	Bacteria-Firmicutes	Palatine-Tonsils
21	19	2	15	6	Bacteroidales-Prevotellaceae	Hard-palate
21	13	8	1	20	Neisseriaceae-Neisseria	Throat
21	7	14	7	14	Bacteria-Proteobacteria	Palatine-Tonsils
20	16	4	10	10	Peptostreptococcaceae-Peptostreptococcus	Hard-palate
20	12	8	8	12	Streptococcaceae-Streptococcus	Hard-palate
20	8	12	12	8	Firmicutes-Bacilli	Buccal-mucosa
20	14	6	19	1	Veillonellaceae-Selenomonas	Supragingival-plaque
20	13	7	7	13	Bacilli-Lactobacillales	Keratinized-gingiva
20	7	13	13	7	Firmicutes-Clostridia	Saliva
20	11	9	4	16	Neisseriaceae-Neisseria	Saliva
19	9	10	11	8	Flavobacteria-Flavobacteriales	Tongue-dorsum
19	14	5	5	14	IncertaeSedisXI-Parvimonas	Hard-palate
19	14	5	7	12	Veillonellaceae-Megasphaera	Throat
19	10	9	7	12	Veillonellaceae-Megasphaera	Saliva
19	9	10	10	9	Bacilli-Lactobacillales	Buccal-mucosa
19	8	11	9	10	Clostridia-Clostridiales	Throat
19	11	8	1	18	Neisseriaceae-Neisseria	Hard-palate
19	17	2	14	5	Clostridiales-unclassified	Tongue-dorsum
19	7	12	5	14	Neisseriales-Neisseriaceae	Tongue-dorsum
19	9	10	8	11	Bacteroidales-unclassified	Hard-palate
18	11	7	0	18	Bacteroidales-Porphyromonadaceae	Hard-palate
18	8	10	3	15	Fusobacteriales-Fusobacteriaceae	Throat
18	6	12	12	6	Lactobacillales-Streptococcaceae	Supragingival-plaque
18	9	9	9	9	Bacteria-Firmicutes	Buccal-mucosa
18	6	12	4	14	Coriobacteriales-Coriobacteriaceae	Saliva
18	9	9	1	17	Neisseriales-Neisseriaceae	Throat
18	17	1	6	12	Clostridiales-Peptostreptococcaceae	Tongue-dorsum
18	5	13	5	13	Propionibacteriaceae-Propionibacterium	R-Retroauricular-crease
18	6	12	10	8	Firmicutes-Clostridia	Throat
18	13	5	4	14	Fusobacteria-Fusobacteriales	Saliva
18	14	4	6	12	Prevotellaceae-unclassified	Hard-palate
18	1	17	7	11	Bacteria-Bacteroidetes	Supragingival-plaque
17	15	2	7	10	Clostridiales-Peptostreptococcaceae	Hard-palate
17	13	4	11	6	Campylobacteraceae-Campylobacter	Hard-palate
17	6	11	14	3	Bacteroidales-Prevotellaceae	Tongue-dorsum
17	17	0	3	14	Proteobacteria-Epsilonproteobacteria	Saliva
17	6	11	10	7	Fusobacteria-Fusobacteriales	Supragingival-plaque
17	3	14	10	7	Bacilli-Lactobacillales	Supragingival-plaque
17	11	6	9	8	Veillonellaceae-Veillonella	Hard-palate
17	11	6	5	12	Bacteria-Firmicutes	Supragingival-plaque
17	10	7	0	17	Neisseriaceae-Neisseria	Palatine-Tonsils
17	6	11	9	8	Clostridiales-Veillonellaceae	Subgingival-plaque
16	4	12	5	11	Actinomycetales-Propionibacteriaceae	R-Retroauricular-crease
16	5	11	6	10	Bacteria-Firmicutes	R-Retroauricular-crease
16	13	3	10	6	Prevotellaceae-Prevotella	Hard-palate
16	14	2	8	8	Veillonellaceae-Megasphaera	Hard-palate
16	4	12	8	8	Firmicutes-Bacilli	L-Retroauricular-crease
16	1	15	11	5	Micrococcaceae-Rothia	Supragingival-plaque
16	5	11	7	9	Bacteria-Firmicutes	L-Retroauricular-crease
16	14	2	2	14	Bacteria-Firmicutes	Keratinized-gingiva
16	5	11	14	2	Flavobacteriaceae-unclassified	Tongue-dorsum
16	9	7	1	15	Fusobacteriaceae-Fusobacterium	Saliva
16	16	0	3	13	Epsilonproteobacteria-Campylobacterales	Saliva
16	14	2	3	13	IncertaeSedisXI-Parvimonas	Tongue-dorsum
15	10	5	10	5	Veillonellaceae-Megasphaera	Palatine-Tonsils
15	6	9	4	11	Actinobacteria-Actinobacteria	R-Retroauricular-crease
15	15	0	4	11	Bacteroidetes-unclassified	Tongue-dorsum
15	10	5	13	2	Veillonellaceae-unclassified	Supragingival-plaque
15	12	3	3	12	Firmicutes-Bacilli	Keratinized-gingiva
15	2	13	10	5	Bacteria-Bacteroidetes	Subgingival-plaque
15	4	11	7	8	Bacteria-Proteobacteria	Saliva
15	10	5	6	9	Clostridiales-Veillonellaceae	Supragingival-plaque
15	6	9	5	10	Actinobacteria-Actinobacteria	L-Retroauricular-crease
15	14	1	9	6	Peptococcaceae-Peptococcus	Tongue-dorsum
15	13	2	1	14	Bacteroidales-unclassified	Saliva
14	4	10	5	9	Propionibacteriaceae-Propionibacterium	L-Retroauricular-crease
14	9	5	6	8	Bacteria-Bacteroidetes	Tongue-dorsum
14	11	3	6	8	Clostridiales-IncertaeSedisXI	Tongue-dorsum
14	7	7	6	8	Bacteroidales-Porphyromonadaceae	Palatine-Tonsils
14	10	4	13	1	Clostridiales-Lachnospiraceae	Hard-palate
14	4	10	5	9	Actinomycetales-Propionibacteriaceae	L-Retroauricular-crease
14	13	1	12	2	Lachnospiraceae-Oribacterium	Hard-palate
14	13	1	9	5	Bacteroidales-unclassified	Tongue-dorsum
14	5	9	1	13	Fusobacteriaceae-Fusobacterium	Throat
14	4	10	12	2	Bacteroidia-Bacteroidales	Subgingival-plaque
14	6	8	1	13	Neisseriales-Neisseriaceae	Palatine-Tonsils
14	13	1	7	7	Proteobacteria-Epsilonproteobacteria	Tongue-dorsum
14	10	4	5	9	Prevotellaceae-unclassified	Palatine-Tonsils
14	7	7	7	7	Porphyromonadaceae-Porphyromonas	Saliva
13	8	5	8	5	Leptotrichiaceae-Leptotrichia	Subgingival-plaque
13	2	11	12	1	Prevotellaceae-Prevotella	Palatine-Tonsils
13	4	9	2	11	Veillonellaceae-Veillonella	Throat
13	2	11	8	5	Bacilli-Lactobacillales	Subgingival-plaque
13	12	1	11	2	Prevotellaceae-Prevotella	Supragingival-plaque
13	10	3	3	10	Bacteria-Proteobacteria	Supragingival-plaque
13	12	1	1	12	SR1generaincertaesedis-unclassified	Saliva
13	7	6	1	12	Actinobacteria-Actinomycetales	R-Retroauricular-crease
13	6	7	5	8	Bacilli-Lactobacillales	Palatine-Tonsils
13	3	10	8	5	Lactobacillales-Streptococcaceae	Subgingival-plaque
13	10	3	6	7	Coriobacteriaceae-Atopobium	Hard-palate
13	6	7	8	5	Prevotellaceae-Prevotella	Throat
13	8	5	5	8	Lactobacillales-Streptococcaceae	Buccal-mucosa
13	7	6	3	10	Staphylococcaceae-Staphylococcus	L-Retroauricular-crease
13	8	5	9	4	Fusobacteriales-Leptotrichiaceae	Supragingival-plaque
13	2	11	5	8	Bacteria-Proteobacteria	Hard-palate
13	6	7	7	6	Fusobacteriaceae-Fusobacterium	Supragingival-plaque
12	4	8	4	8	Firmicutes-Bacilli	R-Retroauricular-crease
12	0	12	12	0	Bacteroidaceae-Bacteroides	Stool
12	11	1	4	8	Clostridiales-IncertaeSedisXI	Hard-palate
12	11	1	3	9	SR1generaincertaesedis-unclassified	Tongue-dorsum
12	7	5	5	7	Firmicutes-Clostridia	Palatine-Tonsils
12	8	4	11	1	Clostridia-Clostridiales	Hard-palate
12	11	1	8	4	Lachnospiraceae-unclassified	Tongue-dorsum
12	1	11	11	1	Bacteroidia-Bacteroidales	Stool
12	5	7	2	10	Actinobacteria-Actinomycetales	L-Retroauricular-crease
12	4	8	5	7	Lactobacillales-Streptococcaceae	Palatine-Tonsils
12	3	9	7	5	Firmicutes-Bacilli	Subgingival-plaque
12	10	2	9	3	TM7generaincertaesedis-unclassified	Tongue-dorsum
11	6	5	9	2	Firmicutes-Clostridia	Hard-palate
11	8	3	0	11	Proteobacteria-Betaproteobacteria	Throat
11	3	8	4	7	Bacilli-Bacillales	R-Retroauricular-crease
11	6	5	1	10	Peptostreptococcaceae-Peptostreptococcus	Saliva
11	9	2	11	0	Veillonellaceae-unclassified	Tongue-dorsum
11	11	0	10	1	Bacteroidales-Prevotellaceae	Supragingival-plaque
11	4	7	7	4	Bacteria-Bacteroidetes	Hard-palate
11	6	5	4	7	Proteobacteria-Betaproteobacteria	Saliva
11	11	0	5	6	Campylobacterales-Campylobacteraceae	Tongue-dorsum
11	11	0	9	2	Actinomycetales-unclassified	Tongue-dorsum
11	7	4	6	5	Pasteurellaceae-unclassified	Saliva
11	10	1	9	2	IncertaeSedisXIII-Mogibacterium	Tongue-dorsum
11	10	1	6	5	Peptostreptococcaceae-Peptostreptococcus	Tongue-dorsum
11	10	1	6	5	Eubacteriaceae-Eubacterium	Tongue-dorsum
11	5	6	4	7	Pasteurellaceae-Haemophilus	Tongue-dorsum
11	10	1	3	8	Campylobacteraceae-Campylobacter	Supragingival-plaque
11	9	2	9	2	Clostridiales-Lachnospiraceae	Tongue-dorsum
11	5	6	5	6	Bacteria-Proteobacteria	R-Retroauricular-crease
11	1	10	10	1	Bacteria-Bacteroidetes	Stool
11	3	8	4	7	Bacillales-Staphylococcaceae	R-Retroauricular-crease
11	1	10	10	1	Lactobacillales-Streptococcaceae	Keratinized-gingiva
11	5	6	4	7	Coriobacteriaceae-Atopobium	Saliva
11	9	2	7	4	Fusobacteriales-Leptotrichiaceae	Subgingival-plaque
11	4	7	4	7	Clostridiales-Veillonellaceae	Palatine-Tonsils
11	4	7	7	4	Fusobacteriales-Fusobacteriaceae	Palatine-Tonsils
10	8	2	3	7	Prevotellaceae-unclassified	Tongue-dorsum
10	7	3	3	7	Bacteroidia-Bacteroidales	Tongue-dorsum
10	3	7	8	2	Fusobacteria-Fusobacteriales	Palatine-Tonsils
10	5	5	5	5	Pasteurellales-Pasteurellaceae	Tongue-dorsum
10	5	5	6	4	Leptotrichiaceae-Leptotrichia	Supragingival-plaque
10	8	2	9	1	Lachnospiraceae-unclassified	Hard-palate
10	6	4	4	6	Clostridia-Clostridiales	Palatine-Tonsils
10	5	5	4	6	Bacteria-Bacteroidetes	Throat
10	1	9	9	1	Streptococcaceae-Streptococcus	Keratinized-gingiva
10	0	10	10	0	Streptococcaceae-Streptococcus	Supragingival-plaque
10	3	7	7	3	Proteobacteria-Gammaproteobacteria	Tongue-dorsum
10	10	0	8	2	IncertaeSedisXIII-Mogibacterium	Hard-palate
10	7	3	7	3	Prevotellaceae-Prevotella	Buccal-mucosa
10	7	3	5	5	Coriobacteriales-Coriobacteriaceae	Hard-palate
10	10	0	0	10	Bacteria-Firmicutes	Posterior-fornix
9	2	7	0	9	Micrococcaceae-Rothia	Subgingival-plaque
9	3	6	6	3	Fusobacteria-Fusobacteriales	Subgingival-plaque
9	7	2	8	1	Eubacteriaceae-Eubacterium	Hard-palate
9	2	7	5	4	Prevotellaceae-unclassified	Stool
9	9	0	0	9	Streptococcaceae-Streptococcus	Buccal-mucosa
9	8	1	0	9	Veillonellaceae-Veillonella	Supragingival-plaque
9	2	7	3	6	Bacillales-Staphylococcaceae	L-Retroauricular-crease
9	9	0	0	9	Bacilli-Lactobacillales	Posterior-fornix
9	2	7	3	6	Staphylococcaceae-Staphylococcus	R-Retroauricular-crease
9	8	1	4	5	Flavobacteriaceae-Capnocytophaga	Tongue-dorsum
9	3	6	7	2	Fusobacteriales-Fusobacteriaceae	Supragingival-plaque
9	4	5	6	3	Clostridiales-Lachnospiraceae	Supragingival-plaque
9	3	6	4	5	Neisseriales-Neisseriaceae	Saliva
9	8	1	6	3	Bacteria-unclassified	Tongue-dorsum
9	8	1	3	6	Pasteurellaceae-unclassified	Palatine-Tonsils
9	9	0	0	9	Firmicutes-Bacilli	Posterior-fornix
9	1	8	8	1	Firmicutes-Bacilli	Supragingival-plaque
9	2	7	7	2	Bacteroidales-Prevotellaceae	Subgingival-plaque
9	0	9	3	6	Actinomycetales-Micrococcaceae	Subgingival-plaque
8	5	3	2	6	Bacteria-Proteobacteria	L-Retroauricular-crease
8	2	6	6	2	Firmicutes-Bacilli	Palatine-Tonsils
8	8	0	2	6	IncertaeSedisXIII-Anaerovorax	Saliva
8	4	4	6	2	Prevotellaceae-Prevotella	Saliva
8	1	7	8	0	Staphylococcaceae-Gemella	Tongue-dorsum
8	6	2	8	0	Porphyromonadaceae-Tannerella	Supragingival-plaque
8	8	0	3	5	Campylobacteraceae-Campylobacter	Saliva
8	4	4	6	2	Actinomycetales-Actinomycetaceae	Tongue-dorsum
8	6	2	4	4	Clostridiales-unclassified	Saliva
8	7	1	3	5	Lachnospiraceae-Oribacterium	Tongue-dorsum
8	7	1	8	0	Veillonellaceae-unclassified	Saliva
8	2	6	5	3	Streptococcaceae-Streptococcus	Palatine-Tonsils
8	2	6	5	3	Actinobacteria-Actinobacteria	Subgingival-plaque
8	7	1	0	8	SR1generaincertaesedis-unclassified	Throat
8	2	6	5	3	Actinobacteria-Actinomycetales	Subgingival-plaque
8	8	0	3	5	Pasteurellaceae-unclassified	Subgingival-plaque
8	7	1	1	7	Flavobacteriaceae-Capnocytophaga	Palatine-Tonsils
8	5	3	3	5	Bacteria-Bacteroidetes	Saliva
8	1	7	3	5	Bacilli-Bacillales	L-Retroauricular-crease
8	6	2	0	8	Proteobacteria-Betaproteobacteria	Palatine-Tonsils
8	2	6	7	1	Bacilli-Bacillales	Tongue-dorsum
8	5	3	7	1	Lachnospiraceae-unclassified	Supragingival-plaque
8	8	0	3	5	Bacteroidales-unclassified	Throat
8	8	0	6	2	Lachnospiraceae-Catonella	Saliva
8	3	5	7	1	Firmicutes-Clostridia	Supragingival-plaque
8	4	4	6	2	Bacteroidales-Prevotellaceae	Throat
8	8	0	5	3	Epsilonproteobacteria-Campylobacterales	Tongue-dorsum
8	7	1	7	1	Veillonellaceae-Centipeda	Palatine-Tonsils
8	3	5	5	3	Bacteria-Bacteroidetes	Keratinized-gingiva
8	5	3	3	5	Bacteroidia-Bacteroidales	Palatine-Tonsils
8	7	1	6	2	Leptotrichiaceae-Leptotrichia	Palatine-Tonsils
8	7	1	0	8	Peptostreptococcaceae-Peptostreptococcus	Throat
8	6	2	5	3	Lachnospiraceae-Catonella	Hard-palate
7	5	2	5	2	Lactobacillales-unclassified	Tongue-dorsum
7	3	4	1	6	Proteobacteria-Betaproteobacteria	Subgingival-plaque
7	4	3	2	5	Veillonellaceae-Veillonella	Palatine-Tonsils
7	7	0	5	2	Veillonellaceae-Centipeda	Hard-palate
7	4	3	5	2	Pasteurellaceae-unclassified	Throat
7	4	3	2	5	Bacteria-Proteobacteria	Subgingival-plaque
7	7	0	3	4	Campylobacterales-Campylobacteraceae	Saliva
7	4	3	4	3	Bacteroidia-Bacteroidales	Keratinized-gingiva
7	2	5	3	4	Actinomycetaceae-Actinomyces	Supragingival-plaque
7	6	1	7	0	Lachnospiraceae-unclassified	Stool
7	5	2	2	5	Neisseriaceae-Neisseria	Subgingival-plaque
7	4	3	4	3	Clostridia-Clostridiales	Supragingival-plaque
7	0	7	3	4	Staphylococcaceae-Gemella	Hard-palate
7	6	1	1	6	Campylobacteraceae-Campylobacter	Tongue-dorsum
7	4	3	3	4	Bacteroidales-Porphyromonadaceae	Supragingival-plaque
7	6	1	4	3	Lachnospiraceae-unclassified	Throat
7	7	0	0	7	IncertaeSedisXI-Parvimonas	Saliva
7	2	5	5	2	Fusobacteriaceae-Fusobacterium	Palatine-Tonsils
7	2	5	6	1	Fusobacteria-Fusobacteriales	Throat
7	6	1	0	7	Campylobacteraceae-Campylobacter	Subgingival-plaque
7	7	0	6	1	Clostridiales-IncertaeSedisXIII	Tongue-dorsum
7	5	2	4	3	Pasteurellaceae-unclassified	Tongue-dorsum
7	5	2	1	6	Lachnospiraceae-Catonella	Throat
7	5	2	1	6	Neisseriales-Neisseriaceae	R-Retroauricular-crease
7	7	0	1	6	Spirochaetes-Spirochaetales	Buccal-mucosa
7	6	1	2	5	Neisseriaceae-Neisseria	Supragingival-plaque
7	2	5	5	2	Bacteria-Bacteroidetes	Palatine-Tonsils
7	4	3	0	7	Pasteurellales-Pasteurellaceae	Palatine-Tonsils
7	0	7	7	0	Bacilli-Bacillales	Throat
7	3	4	4	3	Carnobacteriaceae-Granulicatella	Tongue-dorsum
7	5	2	7	0	Pasteurellaceae-Actinobacillus	Tongue-dorsum
7	5	2	0	7	Neisseriales-Neisseriaceae	L-Retroauricular-crease
7	6	1	5	2	Betaproteobacteria-unclassified	Supragingival-plaque
7	7	0	2	5	Neisseriaceae-unclassified	Anterior-nares
7	4	3	7	0	Bacteria-unclassified	Stool
7	5	2	5	2	Lachnospiraceae-Moryella	Throat
7	4	3	7	0	Fusobacteriales-Fusobacteriaceae	Buccal-mucosa
7	3	4	3	4	Flavobacteriaceae-unclassified	Supragingival-plaque
7	3	4	3	4	Bacteroidales-Prevotellaceae	Buccal-mucosa
7	1	6	4	3	Streptococcaceae-Streptococcus	Subgingival-plaque
7	7	0	3	4	Veillonellaceae-Selenomonas	Subgingival-plaque
6	5	1	2	4	IncertaeSedisXIII-unclassified	Saliva
6	6	0	4	2	Lachnospiraceae-unclassified	Palatine-Tonsils
6	5	1	5	1	Spirochaetes-Spirochaetales	Subgingival-plaque
6	5	1	6	0	Fusobacteriales-Leptotrichiaceae	Palatine-Tonsils
6	4	2	5	1	Pasteurellaceae-Actinobacillus	Saliva
6	6	0	0	6	Proteobacteria-Epsilonproteobacteria	Throat
6	6	0	3	3	Betaproteobacteria-unclassified	Subgingival-plaque
6	5	1	5	1	Bacteroidetes-unclassified	Subgingival-plaque
6	4	2	6	0	Spirochaetales-Spirochaetaceae	Subgingival-plaque
6	5	1	0	6	Proteobacteria-Betaproteobacteria	L-Retroauricular-crease
6	3	3	2	4	Bacteroidia-Bacteroidales	Hard-palate
6	5	1	0	6	Proteobacteria-Gammaproteobacteria	Supragingival-plaque
6	5	1	2	4	Pasteurellaceae-Pasteurella	Palatine-Tonsils
6	6	0	6	0	Firmicutes-unclassified	Tongue-dorsum
6	4	2	2	4	Actinobacteria-Actinobacteria	Anterior-nares
6	6	0	1	5	SR1generaincertaesedis-unclassified	Hard-palate
6	1	5	4	2	Flavobacteriales-Flavobacteriaceae	Palatine-Tonsils
6	6	0	2	4	Porphyromonadaceae-Tannerella	Tongue-dorsum
6	5	1	1	5	Lactobacillales-Lactobacillaceae	Mid-vagina
6	4	2	2	4	Lachnospiraceae-unclassified	Subgingival-plaque
6	6	0	6	0	Erysipelotrichales-Erysipelotrichaceae	Tongue-dorsum
6	6	0	6	0	Clostridiales-Ruminococcaceae	Anterior-nares
6	1	5	3	3	Actinomycetales-Micrococcaceae	Supragingival-plaque
6	6	0	2	4	Neisseriaceae-unclassified	L-Retroauricular-crease
6	6	0	5	1	Actinomycetaceae-Actinomyces	Hard-palate
6	2	4	4	2	Firmicutes-Clostridia	Keratinized-gingiva
6	2	4	2	4	Actinobacteria-Actinobacteria	Supragingival-plaque
6	6	0	5	1	Clostridiales-IncertaeSedisXIII	Hard-palate
6	3	3	3	3	Bacteroidia-Bacteroidales	Throat
6	2	4	1	5	Pasteurellales-Pasteurellaceae	Supragingival-plaque
6	4	2	2	4	Proteobacteria-Betaproteobacteria	Supragingival-plaque
6	2	4	0	6	Actinomycetales-Propionibacteriaceae	L-Antecubital-fossa
6	2	4	1	5	Bacteroidetes-unclassified	Hard-palate
6	5	1	2	4	Spirochaetaceae-unclassified	Saliva
6	4	2	2	4	Coriobacteriaceae-Atopobium	Palatine-Tonsils
6	6	0	4	2	Bacteria-unclassified	Keratinized-gingiva
6	1	5	6	0	Bacteroidales-Prevotellaceae	Palatine-Tonsils
6	5	1	2	4	Spirochaetaceae-Treponema	Saliva
6	5	1	4	2	Actinomycetales-Actinomycetaceae	Hard-palate
6	1	5	4	2	Actinomycetales-Actinomycetaceae	Supragingival-plaque
6	6	0	3	3	TM7generaincertaesedis-unclassified	Throat
6	2	4	5	1	Bacteroidales-Prevotellaceae	Saliva
6	0	6	6	0	Firmicutes-Bacilli	Throat
6	4	2	3	3	Neisseriaceae-unclassified	Tongue-dorsum
6	4	2	5	1	Clostridiales-Eubacteriaceae	Hard-palate
6	6	0	2	4	Spirochaetales-Spirochaetaceae	Saliva
5	5	0	3	2	Flavobacteriaceae-Capnocytophaga	Saliva
5	2	3	5	0	Clostridiales-Lachnospiraceae	Throat
5	2	3	2	3	Alcaligenaceae-Parasutterella	Stool
5	4	1	5	0	Veillonellaceae-Centipeda	Tongue-dorsum
5	4	1	4	1	Flavobacteria-Flavobacteriales	Saliva
5	1	4	4	1	Prevotellaceae-Prevotella	Stool
5	0	5	5	0	Lactobacillales-Streptococcaceae	Throat
5	5	0	0	5	Proteobacteria-Betaproteobacteria	Hard-palate
5	5	0	0	5	Actinomycetales-Corynebacteriaceae	Supragingival-plaque
5	5	0	2	3	Pasteurellaceae-unclassified	Hard-palate
5	3	2	3	2	Bacteroidales-Prevotellaceae	Keratinized-gingiva
5	5	0	5	0	Veillonellaceae-unclassified	Palatine-Tonsils
5	5	0	4	1	Lachnospiraceae-Butyrivibrio	Saliva
5	5	0	5	0	Leptotrichiaceae-Leptotrichia	Hard-palate
5	2	3	2	3	Bacteroidales-Porphyromonadaceae	Subgingival-plaque
5	5	0	5	0	Lachnospiraceae-Catonella	Supragingival-plaque
5	5	0	5	0	Lactobacillales-unclassified	Saliva
5	3	2	1	4	Lactobacillales-Streptococcaceae	Saliva
5	3	2	2	3	Firmicutes-Bacilli	Vaginal-introitus
5	5	0	4	1	Porphyromonadaceae-unclassified	Tongue-dorsum
5	2	3	3	2	Bacteria-Proteobacteria	Buccal-mucosa
5	5	0	4	1	Campylobacterales-Campylobacteraceae	Hard-palate
5	5	0	0	5	Lactobacillaceae-Lactobacillus	Mid-vagina
5	5	0	0	5	Spirochaetaceae-Treponema	Hard-palate
5	4	1	4	1	Epsilonproteobacteria-Campylobacterales	Hard-palate
5	4	1	5	0	Bacteroidetes-unclassified	Keratinized-gingiva
5	5	0	4	1	Veillonellaceae-Megasphaera	Buccal-mucosa
5	5	0	0	5	Bacilli-Lactobacillales	Mid-vagina
5	1	4	0	5	IncertaeSedisXIII-unclassified	Palatine-Tonsils
5	4	1	1	4	Firmicutes-Bacilli	Mid-vagina
5	3	2	1	4	Peptostreptococcaceae-Filifactor	Tongue-dorsum
5	5	0	0	5	Pasteurellaceae-Pasteurella	Saliva
5	3	2	3	2	Micrococcaceae-Rothia	Tongue-dorsum
5	0	5	5	0	Bacillales-Staphylococcaceae	Throat
5	5	0	5	0	Clostridia-unclassified	Throat
5	4	1	3	2	Epsilonproteobacteria-Campylobacterales	Supragingival-plaque
5	3	2	5	0	Firmicutes-Clostridia	Vaginal-introitus
5	0	5	5	0	Actinobacteria-Actinomycetales	Hard-palate
5	4	1	1	4	Neisseriaceae-Neisseria	Buccal-mucosa
5	5	0	2	3	Fusobacteriales-Leptotrichiaceae	Hard-palate
5	3	2	0	5	Prevotellaceae-unclassified	Saliva
5	3	2	1	4	TM7generaincertaesedis-unclassified	Buccal-mucosa
5	5	0	0	5	Lactobacillaceae-Lactobacillus	Posterior-fornix
5	4	1	1	4	Clostridiales-Peptococcaceae	Hard-palate
5	5	0	0	5	Pasteurellales-Pasteurellaceae	Subgingival-plaque
5	1	4	4	1	Prevotellaceae-Prevotella	Subgingival-plaque
5	2	3	0	5	Actinobacteria-Actinomycetales	R-Antecubital-fossa
5	5	0	4	1	Veillonellaceae-Dialister	Vaginal-introitus
5	4	1	1	4	Corynebacteriaceae-Corynebacterium	Supragingival-plaque
5	4	1	2	3	Neisseriaceae-unclassified	Supragingival-plaque
5	5	0	1	4	Spirochaetes-Spirochaetales	Saliva
5	3	2	0	5	Proteobacteria-Gammaproteobacteria	Palatine-Tonsils
5	4	1	2	3	Clostridia-unclassified	Saliva
5	3	2	1	4	Actinomycetaceae-Actinomyces	Subgingival-plaque
5	4	1	0	5	Flavobacteriaceae-Capnocytophaga	Throat
5	3	2	5	0	Clostridiales-unclassified	Stool
5	2	3	4	1	Flavobacteriaceae-Capnocytophaga	Subgingival-plaque
5	5	0	1	4	Carnobacteriaceae-Granulicatella	Hard-palate
5	4	1	4	1	Erysipelotrichaceae-Solobacterium	Throat
5	5	0	0	5	Neisseriaceae-unclassified	R-Retroauricular-crease
5	0	5	4	1	Proteobacteria-Gammaproteobacteria	Saliva
5	5	0	4	1	Porphyromonadaceae-Tannerella	Hard-palate
5	5	0	3	2	Lactobacillales-unclassified	Hard-palate
5	4	1	2	3	Burkholderiales-unclassified	Subgingival-plaque
5	4	1	0	5	Campylobacteraceae-Campylobacter	Throat
5	5	0	5	0	Fusobacteriales-Leptotrichiaceae	L-Retroauricular-crease
4	4	0	4	0	Clostridiales-unclassified	Throat
4	2	2	1	3	Bacteria-Firmicutes	Subgingival-plaque
4	4	0	0	4	Lachnospiraceae-Catonella	Tongue-dorsum
4	4	0	3	1	Veillonellaceae-Centipeda	Throat
4	1	3	3	1	Staphylococcaceae-Gemella	Saliva
4	0	4	2	2	Pseudomonadales-Moraxellaceae	Anterior-nares
4	4	0	4	0	Clostridiales-unclassified	Anterior-nares
4	4	0	4	0	Coriobacteriales-Coriobacteriaceae	Buccal-mucosa
4	2	2	2	2	Clostridia-Clostridiales	Keratinized-gingiva
4	3	1	2	2	Veillonellaceae-Centipeda	Supragingival-plaque
4	3	1	4	0	Clostridiales-IncertaeSedisXI	Palatine-Tonsils
4	2	2	4	0	Lactobacillales-Carnobacteriaceae	Palatine-Tonsils
4	1	3	4	0	Bacilli-Bacillales	Palatine-Tonsils
4	0	4	4	0	Fusobacteriaceae-Fusobacterium	Buccal-mucosa
4	2	2	4	0	Proteobacteria-Epsilonproteobacteria	Supragingival-plaque
4	4	0	2	2	Leptotrichiaceae-Leptotrichia	Tongue-dorsum
4	4	0	1	3	Pasteurellaceae-unclassified	Supragingival-plaque
4	1	3	3	1	Neisseriales-Neisseriaceae	Hard-palate
4	3	1	4	0	Veillonellaceae-Centipeda	Saliva
4	2	2	3	1	Pasteurellaceae-unclassified	Buccal-mucosa
4	3	1	1	3	TM7generaincertaesedis-unclassified	Hard-palate
4	0	4	3	1	Bacteroidetes-unclassified	Stool
4	3	1	4	0	Spirochaetaceae-Treponema	Subgingival-plaque
4	4	0	0	4	Proteobacteria-Gammaproteobacteria	Subgingival-plaque
4	2	2	4	0	Micrococcaceae-Rothia	Buccal-mucosa
4	0	4	4	0	Bacteria-Firmicutes	Stool
4	2	2	2	2	Bacteroidia-Bacteroidales	Supragingival-plaque
4	0	4	3	1	Bacillales-Staphylococcaceae	Hard-palate
4	4	0	4	0	Veillonellaceae-unclassified	Hard-palate
4	3	1	1	3	Carnobacteriaceae-unclassified	Tongue-dorsum
4	4	0	2	2	Actinomycetales-Corynebacteriaceae	Subgingival-plaque
4	4	0	1	3	Clostridiales-IncertaeSedisXI	Throat
4	3	1	4	0	Flavobacteriales-Flavobacteriaceae	Saliva
4	4	0	3	1	Veillonellaceae-Selenomonas	Hard-palate
4	2	2	3	1	Clostridiales-unclassified	Palatine-Tonsils
4	1	3	4	0	Porphyromonadaceae-Porphyromonas	Keratinized-gingiva
4	2	2	3	1	Lactobacillales-Carnobacteriaceae	Keratinized-gingiva
4	4	0	2	2	Proteobacteria-Epsilonproteobacteria	Hard-palate
4	0	4	1	3	Pasteurellaceae-Aggregatibacter	Palatine-Tonsils
4	1	3	0	4	Flavobacteriaceae-unclassified	Hard-palate
4	4	0	0	4	Clostridiales-Peptostreptococcaceae	Saliva
4	4	0	2	2	Clostridia-unclassified	Tongue-dorsum
4	4	0	2	2	Clostridiales-IncertaeSedisXI	Saliva
4	1	3	3	1	Bacilli-Lactobacillales	Throat
4	4	0	0	4	Lactobacillales-Lactobacillaceae	Posterior-fornix
4	3	1	4	0	Bacteria-Bacteroidetes	Vaginal-introitus
4	3	1	4	0	Prevotellaceae-unclassified	Keratinized-gingiva
4	4	0	0	4	Burkholderiales-unclassified	Hard-palate
4	4	0	4	0	Actinomycetales-Micrococcaceae	L-Retroauricular-crease
4	0	4	4	0	Fusobacteria-Fusobacteriales	Buccal-mucosa
4	4	0	0	4	Clostridiales-unclassified	Hard-palate
4	0	4	4	0	Fusobacteria-Fusobacteriales	Keratinized-gingiva
4	4	0	0	4	Porphyromonadaceae-unclassified	Palatine-Tonsils
4	4	0	3	1	Lactobacillales-unclassified	Palatine-Tonsils
4	4	0	0	4	Epsilonproteobacteria-Campylobacterales	Throat
4	4	0	0	4	Proteobacteria-Betaproteobacteria	R-Retroauricular-crease
4	3	1	1	3	Lactobacillaceae-Lactobacillus	Vaginal-introitus
4	3	1	2	2	Carnobacteriaceae-Granulicatella	Keratinized-gingiva
4	4	0	2	2	Betaproteobacteria-Burkholderiales	Supragingival-plaque
4	3	1	3	1	Porphyromonadaceae-Porphyromonas	Supragingival-plaque
4	4	0	4	0	Clostridiales-Eubacteriaceae	Tongue-dorsum
4	4	0	2	2	Campylobacterales-Campylobacteraceae	Supragingival-plaque
4	4	0	3	1	Bacteroidales-unclassified	Palatine-Tonsils
4	4	0	2	2	IncertaeSedisXIII-unclassified	Throat
4	3	1	0	4	Prevotellaceae-unclassified	Buccal-mucosa
4	4	0	3	1	Bacteroidetes-unclassified	Supragingival-plaque
4	3	1	0	4	Actinobacteria-Actinomycetales	Supragingival-plaque
4	0	4	4	0	Bacteroidia-Bacteroidales	Buccal-mucosa
4	2	2	0	4	Actinobacteria-Actinobacteria	L-Antecubital-fossa
4	0	4	4	0	Staphylococcaceae-Gemella	Throat
4	4	0	0	4	Peptostreptococcaceae-Filifactor	Hard-palate
4	0	4	4	0	Bacteria-Bacteroidetes	Buccal-mucosa
4	1	3	3	1	Clostridia-Clostridiales	Buccal-mucosa
4	3	1	1	3	Neisseriaceae-unclassified	Subgingival-plaque
4	3	1	1	3	Cardiobacteriaceae-Cardiobacterium	Subgingival-plaque
4	1	3	2	2	Lactobacillales-Carnobacteriaceae	Tongue-dorsum
4	0	4	4	0	Bacillales-Staphylococcaceae	Tongue-dorsum
3	3	0	3	0	Leptotrichiaceae-Leptotrichia	Throat
3	1	2	2	1	Lachnospiraceae-Butyrivibrio	Throat
3	3	0	3	0	Firmicutes-unclassified	Saliva
3	3	0	0	3	Neisseriaceae-Simonsiella	Saliva
3	0	3	3	0	Clostridiales-IncertaeSedisXIII	Stool
3	1	2	0	3	Pasteurellaceae-Haemophilus	Supragingival-plaque
3	1	2	1	2	Pasteurellaceae-Haemophilus	Palatine-Tonsils
3	2	1	2	1	Clostridia-Clostridiales	L-Antecubital-fossa
3	3	0	1	2	Aerococcaceae-Abiotrophia	Subgingival-plaque
3	3	0	1	2	Pasteurellaceae-Pasteurella	Tongue-dorsum
3	2	1	0	3	Clostridiales-Veillonellaceae	Keratinized-gingiva
3	3	0	3	0	Spirochaetaceae-Treponema	Supragingival-plaque
3	3	0	1	2	TM7generaincertaesedis-unclassified	Saliva
3	3	0	0	3	Lactobacillales-Aerococcaceae	Supragingival-plaque
3	2	1	2	1	Veillonellaceae-Centipeda	Subgingival-plaque
3	3	0	3	0	Actinomycetaceae-Actinomyces	L-Retroauricular-crease
3	3	0	3	0	Bacteroidaceae-Bacteroides	Anterior-nares
3	3	0	3	0	Pasteurellaceae-Aggregatibacter	Saliva
3	3	0	3	0	Spirochaetes-Spirochaetales	Supragingival-plaque
3	1	2	3	0	Fusobacteriales-Fusobacteriaceae	Keratinized-gingiva
3	0	3	3	0	Pasteurellales-Pasteurellaceae	Saliva
3	0	3	2	1	Actinobacteria-Actinobacteria	Tongue-dorsum
3	2	1	2	1	Lactobacillales-Carnobacteriaceae	Subgingival-plaque
3	3	0	1	2	Burkholderiales-unclassified	Supragingival-plaque
3	3	0	1	2	Betaproteobacteria-Burkholderiales	Subgingival-plaque
3	3	0	0	3	IncertaeSedisXI-Parvimonas	Throat
3	2	1	1	2	Coriobacteriales-Coriobacteriaceae	Palatine-Tonsils
3	3	0	0	3	Neisseriales-Neisseriaceae	Subgingival-plaque
3	1	2	3	0	Flavobacteriaceae-unclassified	Palatine-Tonsils
3	2	1	0	3	Actinomycetales-Corynebacteriaceae	R-Retroauricular-crease
3	0	3	3	0	Flavobacteria-Flavobacteriales	Supragingival-plaque
3	2	1	3	0	Bacteroidales-unclassified	Keratinized-gingiva
3	0	3	2	1	Actinomycetales-Actinomycetaceae	Subgingival-plaque
3	0	3	3	0	Clostridiales-Ruminococcaceae	Stool
3	0	3	3	0	Veillonellaceae-Veillonella	Stool
3	0	3	3	0	Staphylococcaceae-Gemella	Palatine-Tonsils
3	1	2	3	0	Ruminococcaceae-Sporobacter	Stool
3	3	0	3	0	Actinomycetaceae-unclassified	Hard-palate
3	2	1	1	2	Bacteria-unclassified	Saliva
3	3	0	3	0	Veillonellaceae-Selenomonas	Saliva
3	2	1	3	0	Bacteroidia-Bacteroidales	Vaginal-introitus
3	3	0	3	0	Micrococcaceae-Rothia	L-Retroauricular-crease
3	3	0	3	0	Actinomycetales-Actinomycetaceae	L-Retroauricular-crease
3	3	0	0	3	Lactobacillales-Carnobacteriaceae	Hard-palate
3	3	0	3	0	Prevotellaceae-Prevotella	Keratinized-gingiva
3	2	1	0	3	Proteobacteria-Betaproteobacteria	Anterior-nares
3	3	0	3	0	Lachnospiraceae-unclassified	Anterior-nares
3	3	0	1	2	Betaproteobacteria-unclassified	Anterior-nares
3	2	1	0	3	Pseudomonadales-Moraxellaceae	L-Retroauricular-crease
3	3	0	0	3	Lactobacillales-Lactobacillaceae	Vaginal-introitus
3	3	0	0	3	Mycoplasmataceae-Ureaplasma	Vaginal-introitus
3	2	1	3	0	Porphyromonadaceae-unclassified	Supragingival-plaque
3	3	0	3	0	Spirochaetales-Spirochaetaceae	Supragingival-plaque
3	2	1	0	3	Proteobacteria-Epsilonproteobacteria	Subgingival-plaque
3	2	1	3	0	Bacteroidales-unclassified	Stool
3	0	3	3	0	Clostridia-Clostridiales	Stool
3	2	1	0	3	Actinobacteria-Actinobacteria	R-Antecubital-fossa
3	3	0	1	2	Carnobacteriaceae-unclassified	Hard-palate
3	3	0	0	3	Pasteurellales-Pasteurellaceae	Hard-palate
3	3	0	2	1	Flavobacteriales-Flavobacteriaceae	Hard-palate
3	0	3	3	0	Flavobacteriaceae-Capnocytophaga	Supragingival-plaque
3	1	2	3	0	Lactobacillales-Carnobacteriaceae	Saliva
3	2	1	0	3	Pasteurellaceae-Aggregatibacter	Supragingival-plaque
3	0	3	0	3	Micrococcaceae-unclassified	Palatine-Tonsils
3	3	0	3	0	IncertaeSedisXI-Anaerococcus	Vaginal-introitus
3	0	3	3	0	Bacilli-Bacillales	Anterior-nares
3	3	0	0	3	Bacilli-Lactobacillales	Vaginal-introitus
3	0	3	3	0	Firmicutes-Clostridia	Stool
3	1	2	2	1	Porphyromonadaceae-Parabacteroides	Anterior-nares
3	3	0	3	0	Neisseriaceae-Kingella	Tongue-dorsum
3	0	3	3	0	Flavobacteriales-Flavobacteriaceae	Supragingival-plaque
3	1	2	2	1	Fusobacteriales-Fusobacteriaceae	Subgingival-plaque
3	3	0	3	0	Proteobacteria-unclassified	Supragingival-plaque
3	3	0	0	3	Clostridia-Clostridiales	Subgingival-plaque
3	3	0	0	3	Bacteria-Firmicutes	Vaginal-introitus
3	3	0	0	3	Cardiobacteriaceae-Cardiobacterium	Supragingival-plaque
3	3	0	3	0	Mycoplasmataceae-Mycoplasma	Saliva
3	0	3	3	0	Bacillales-Staphylococcaceae	Palatine-Tonsils
3	3	0	2	1	Lactobacillales-Carnobacteriaceae	Supragingival-plaque
3	3	0	2	1	TM7generaincertaesedis-unclassified	Palatine-Tonsils
3	1	2	0	3	Actinomycetales-Corynebacteriaceae	L-Retroauricular-crease
3	3	0	0	3	Spirochaetaceae-Treponema	Tongue-dorsum
3	3	0	0	3	Pasteurellaceae-Pasteurella	Supragingival-plaque
3	3	0	1	2	Porphyromonadaceae-Tannerella	Throat
3	2	1	3	0	Ruminococcaceae-unclassified	Stool
3	3	0	0	3	Firmicutes-Clostridia	Subgingival-plaque
3	2	1	1	2	Burkholderiales-Comamonadaceae	Subgingival-plaque
3	3	0	0	3	Bacteria-Firmicutes	Mid-vagina
3	1	2	0	3	Corynebacteriaceae-Corynebacterium	L-Retroauricular-crease
3	3	0	0	3	Aerococcaceae-Abiotrophia	Supragingival-plaque
3	0	3	3	0	Proteobacteria-Gammaproteobacteria	Throat
3	2	1	0	3	Peptococcaceae-Peptococcus	Throat
3	0	3	3	0	Bacilli-Lactobacillales	Anterior-nares
3	3	0	0	3	Lactobacillales-Aerococcaceae	Subgingival-plaque
3	3	0	3	0	Neisseriaceae-unclassified	Saliva
3	3	0	3	0	Clostridiales-Lachnospiraceae	Anterior-nares
3	3	0	3	0	Lactobacillales-unclassified	Subgingival-plaque
3	3	0	3	0	Coriobacteriaceae-Atopobium	Buccal-mucosa
3	3	0	0	3	Synergistaceae-unclassified	Supragingival-plaque
3	3	0	2	1	Comamonadaceae-unclassified	Palatine-Tonsils
3	3	0	0	3	Campylobacterales-Campylobacteraceae	Throat
3	1	2	2	1	Actinobacteria-Actinobacteria	Buccal-mucosa
3	3	0	3	0	Clostridiales-Lachnospiraceae	R-Retroauricular-crease
3	0	3	3	0	Pasteurellales-Pasteurellaceae	Throat
3	3	0	1	2	Pasteurellaceae-Actinobacillus	Hard-palate
3	3	0	1	2	Flavobacteriaceae-Capnocytophaga	Hard-palate
3	0	3	0	3	Clostridiales-Veillonellaceae	Buccal-mucosa
3	3	0	3	0	Clostridiales-Peptococcaceae	Tongue-dorsum
2	1	1	0	2	Leptotrichiaceae-Streptobacillus	Tongue-dorsum
2	2	0	2	0	Spirochaetales-Spirochaetaceae	Tongue-dorsum
2	2	0	2	0	Clostridiales-unclassified	Supragingival-plaque
2	2	0	2	0	Lachnospiraceae-Moryella	Tongue-dorsum
2	2	0	2	0	Lachnospiraceae-Syntrophococcus	Palatine-Tonsils
2	1	1	2	0	Carnobacteriaceae-Granulicatella	Subgingival-plaque
2	2	0	2	0	Actinomycetaceae-Actinomyces	Throat
2	0	2	0	2	Micrococcaceae-Rothia	Hard-palate
2	2	0	1	1	Peptococcaceae-Peptococcus	Saliva
2	2	0	0	2	Peptococcaceae-Peptococcus	Hard-palate
2	2	0	0	2	Aerococcaceae-Abiotrophia	Throat
2	0	2	2	0	Porphyromonadaceae-unclassified	Stool
2	0	2	2	0	Verrucomicrobiales-Verrucomicrobiaceae	Stool
2	2	0	2	0	Veillonellaceae-Dialister	Buccal-mucosa
2	2	0	1	1	Bacteroidales-Prevotellaceae	L-Antecubital-fossa
2	1	1	1	1	SR1generaincertaesedis-unclassified	Palatine-Tonsils
2	2	0	0	2	Micrococcaceae-Rothia	Throat
2	1	1	2	0	Propionibacteriaceae-unclassified	Subgingival-plaque
2	2	0	2	0	Erysipelotrichales-Erysipelotrichaceae	Throat
2	0	2	2	0	Bacteria-Bacteroidetes	L-Retroauricular-crease
2	2	0	0	2	Corynebacteriaceae-Corynebacterium	Tongue-dorsum
2	0	2	2	0	Clostridiales-Lachnospiraceae	Buccal-mucosa
2	2	0	2	0	Bacteroidia-Bacteroidales	L-Antecubital-fossa
2	2	0	0	2	Veillonellaceae-Veillonella	Subgingival-plaque
2	2	0	2	0	Bacteria-Bacteroidetes	Anterior-nares
2	2	0	0	2	Aerococcaceae-Abiotrophia	Saliva
2	1	1	1	1	Bacteroidetes-unclassified	Palatine-Tonsils
2	2	0	2	0	IncertaeSedisXI-Finegoldia	Vaginal-introitus
2	0	2	1	1	Alcaligenaceae-Sutterella	Stool
2	1	1	2	0	Bacteroidales-Prevotellaceae	Mid-vagina
2	1	1	0	2	Proteobacteria-Gammaproteobacteria	Buccal-mucosa
2	2	0	0	2	Micrococcaceae-Micrococcus	L-Antecubital-fossa
2	0	2	2	0	Verrucomicrobiaceae-Akkermansia	Stool
2	2	0	0	2	Neisseriales-Neisseriaceae	Supragingival-plaque
2	0	2	1	1	Enterobacteriales-Enterobacteriaceae	Anterior-nares
2	2	0	1	1	Pasteurellaceae-Actinobacillus	Supragingival-plaque
2	2	0	1	1	Prevotellaceae-Prevotella	R-Antecubital-fossa
2	2	0	1	1	Bifidobacteriaceae-Alloscardovia	Hard-palate
2	0	2	2	0	Bacteria-Verrucomicrobia	Stool
2	2	0	2	0	Bacteroidaceae-Bacteroides	R-Retroauricular-crease
2	0	2	0	2	Veillonellaceae-Veillonella	Buccal-mucosa
2	2	0	2	0	Veillonellaceae-Dialister	Supragingival-plaque
2	1	1	2	0	Actinomycetaceae-Mobiluncus	Throat
2	0	2	0	2	Propionibacteriaceae-Propionibacterium	Throat
2	1	1	0	2	TM7generaincertaesedis-unclassified	Supragingival-plaque
2	2	0	2	0	Firmicutes-unclassified	Palatine-Tonsils
2	1	1	1	1	Micrococcaceae-Rothia	Palatine-Tonsils
2	2	0	2	0	Erysipelotrichaceae-Solobacterium	Tongue-dorsum
2	0	2	1	1	Bacteria-Proteobacteria	Keratinized-gingiva
2	2	0	1	1	Prevotellaceae-unclassified	Throat
2	0	2	2	0	IncertaeSedisXIII-Anaerovorax	Stool
2	2	0	0	2	Lachnospiraceae-Johnsonella	Saliva
2	0	2	2	0	Flavobacteriaceae-unclassified	Subgingival-plaque
2	2	0	1	1	Burkholderiales-unclassified	Palatine-Tonsils
2	2	0	1	1	Lachnospiraceae-Butyrivibrio	Tongue-dorsum
2	2	0	2	0	Actinomycetales-Micrococcaceae	Tongue-dorsum
2	2	0	2	0	Bacilli-Bacillales	Supragingival-plaque
2	2	0	1	1	Clostridiales-Lachnospiraceae	Palatine-Tonsils
2	2	0	1	1	Veillonellaceae-unclassified	Subgingival-plaque
2	0	2	2	0	Bacteria-Proteobacteria	Stool
2	2	0	1	1	Pasteurellaceae-Actinobacillus	Subgingival-plaque
2	0	2	2	0	Bacillales-Staphylococcaceae	Anterior-nares
2	2	0	2	0	Micrococcaceae-unclassified	Hard-palate
2	2	0	0	2	Actinobacteria-Actinomycetales	Anterior-nares
2	2	0	2	0	Clostridia-unclassified	Palatine-Tonsils
2	2	0	0	2	Cardiobacteriales-Cardiobacteriaceae	Supragingival-plaque
2	0	2	0	2	Bacteria-Firmicutes	L-Antecubital-fossa
2	1	1	2	0	Porphyromonadaceae-Barnesiella	Stool
2	0	2	0	2	Bacteria-unclassified	Hard-palate
2	2	0	2	0	Ruminococcaceae-unclassified	Anterior-nares
2	1	1	1	1	Bacteroidales-Porphyromonadaceae	L-Retroauricular-crease
2	2	0	0	2	Comamonadaceae-unclassified	Supragingival-plaque
2	2	0	2	0	Pasteurellales-Pasteurellaceae	L-Antecubital-fossa
2	2	0	2	0	Clostridia-Clostridiales	Vaginal-introitus
2	0	2	2	0	Actinobacteria-Actinobacteria	Palatine-Tonsils
2	2	0	2	0	IncertaeSedisXI-Peptoniphilus	Anterior-nares
2	2	0	2	0	Staphylococcaceae-Gemella	Supragingival-plaque
2	2	0	1	1	Leptotrichiaceae-unclassified	Hard-palate
2	2	0	2	0	Lactobacillales-unclassified	Keratinized-gingiva
2	0	2	1	1	Porphyromonadaceae-unclassified	Saliva
2	0	2	2	0	Campylobacteraceae-Campylobacter	Palatine-Tonsils
2	0	2	2	0	Ruminococcaceae-Faecalibacterium	Stool
2	1	1	1	1	Veillonellaceae-Selenomonas	Keratinized-gingiva
2	0	2	0	2	Pasteurellales-Pasteurellaceae	Keratinized-gingiva
2	2	0	0	2	Aerococcaceae-Abiotrophia	Hard-palate
2	0	2	0	2	Erysipelotrichaceae-Solobacterium	Hard-palate
2	2	0	2	0	Bacteria-unclassified	Subgingival-plaque
2	0	2	2	0	Bacilli-Bacillales	Hard-palate
2	2	0	0	2	IncertaeSedisXIV-Howardella	Mid-vagina
2	1	1	2	0	Pasteurellaceae-Haemophilus	Throat
2	2	0	2	0	Fusobacteriales-unclassified	Palatine-Tonsils
2	2	0	2	0	Lachnospiraceae-Syntrophococcus	Tongue-dorsum
2	2	0	1	1	IncertaeSedisXI-Parvimonas	Buccal-mucosa
2	2	0	0	2	Mycoplasmatales-Mycoplasmataceae	Posterior-fornix
2	2	0	2	0	IncertaeSedisXI-Peptoniphilus	Vaginal-introitus
2	2	0	2	0	Clostridia-unclassified	Stool
2	1	1	1	1	Spirochaetaceae-Treponema	Buccal-mucosa
2	2	0	2	0	Carnobacteriaceae-Granulicatella	Supragingival-plaque
2	2	0	0	2	Burkholderiales-Comamonadaceae	Supragingival-plaque
2	0	2	2	0	Firmicutes-Clostridia	Buccal-mucosa
2	1	1	2	0	Firmicutes-unclassified	Stool
2	2	0	2	0	IncertaeSedisXI-Finegoldia	Anterior-nares
2	2	0	0	2	IncertaeSedisXIII-unclassified	Tongue-dorsum
2	2	0	2	0	Lactobacillales-unclassified	Buccal-mucosa
2	2	0	1	1	Spirochaetales-Spirochaetaceae	Buccal-mucosa
2	2	0	0	2	Burkholderiales-unclassified	Saliva
2	2	0	0	2	Mycoplasmataceae-Ureaplasma	Posterior-fornix
2	2	0	0	2	Spirochaetales-Spirochaetaceae	Hard-palate
2	2	0	0	2	Coriobacteriaceae-Atopobium	Supragingival-plaque
2	2	0	2	0	Clostridia-unclassified	Subgingival-plaque
2	1	1	1	1	Corynebacteriaceae-Corynebacterium	Saliva
2	2	0	0	2	Campylobacterales-Campylobacteraceae	Subgingival-plaque
2	2	0	1	1	IncertaeSedisXIII-Anaerovorax	Throat
2	0	2	1	1	Streptococcaceae-Streptococcus	Saliva
2	2	0	2	0	Burkholderiaceae-Ralstonia	R-Antecubital-fossa
2	1	1	2	0	Veillonellaceae-Selenomonas	Tongue-dorsum
2	2	0	2	0	Rhodocyclaceae-Propionivibrio	Subgingival-plaque
2	0	2	0	2	Pasteurellales-Pasteurellaceae	Buccal-mucosa
2	2	0	1	1	Fusobacteriales-Leptotrichiaceae	Tongue-dorsum
2	0	2	2	0	Flavobacteria-Flavobacteriales	Throat
2	2	0	0	2	Lactobacillales-Aerococcaceae	Hard-palate
2	2	0	0	2	Aerococcaceae-Abiotrophia	Buccal-mucosa
2	2	0	0	2	Actinobacteria-Actinomycetales	L-Antecubital-fossa
2	2	0	0	2	IncertaeSedisXIII-Mogibacterium	Throat
2	1	1	1	1	Flavobacteria-Flavobacteriales	Palatine-Tonsils
2	1	1	0	2	Clostridiales-Eubacteriaceae	Saliva
2	2	0	0	2	Corynebacteriaceae-Corynebacterium	Subgingival-plaque
2	2	0	1	1	Porphyromonadaceae-Tannerella	Palatine-Tonsils
2	2	0	0	2	Mycoplasmataceae-Ureaplasma	Mid-vagina
2	2	0	2	0	Synergistaceae-unclassified	Subgingival-plaque
2	2	0	2	0	Porphyromonadaceae-Porphyromonas	Buccal-mucosa
2	2	0	2	0	Clostridiales-Veillonellaceae	R-Antecubital-fossa
2	2	0	2	0	Bacteroidales-unclassified	Supragingival-plaque
2	0	2	2	0	Actinomycetales-Corynebacteriaceae	Anterior-nares
2	2	0	1	1	Neisseriaceae-Stenoxybacter	L-Retroauricular-crease
2	1	1	2	0	Actinobacteria-Actinomycetales	Tongue-dorsum
2	2	0	2	0	Lachnospiraceae-Syntrophococcus	Supragingival-plaque
1	0	1	0	1	Flavobacteria-Flavobacteriales	R-Retroauricular-crease
1	1	0	0	1	Proteobacteria-Gammaproteobacteria	Keratinized-gingiva
1	1	0	0	1	Fusobacteriaceae-unclassified	Tongue-dorsum
1	0	1	1	0	Actinomycetales-Propionibacteriaceae	Subgingival-plaque
1	0	1	0	1	Clostridia-Clostridiales	R-Antecubital-fossa
1	1	0	1	0	Xanthomonadaceae-Stenotrophomonas	Vaginal-introitus
1	1	0	1	0	Bacteroidia-Bacteroidales	Anterior-nares
1	1	0	1	0	Lachnospiraceae-Oribacterium	Buccal-mucosa
1	1	0	1	0	Ruminococcaceae-Ruminococcus	Stool
1	1	0	0	1	Clostridiaceae-unclassified	Mid-vagina
1	1	0	0	1	Bifidobacteriales-Bifidobacteriaceae	Mid-vagina
1	1	0	0	1	Staphylococcaceae-unclassified	Anterior-nares
1	0	1	0	1	Ruminococcaceae-Ruminococcus	Buccal-mucosa
1	1	0	1	0	Actinomycetales-Actinomycetaceae	Palatine-Tonsils
1	1	0	1	0	Bacteria-unclassified	Supragingival-plaque
1	0	1	1	0	Eubacteriaceae-Eubacterium	Stool
1	1	0	1	0	Clostridiales-Ruminococcaceae	R-Retroauricular-crease
1	1	0	0	1	Pseudomonadales-Moraxellaceae	R-Retroauricular-crease
1	1	0	1	0	Bacteroidales-Prevotellaceae	R-Antecubital-fossa
1	1	0	1	0	IncertaeSedisXI-Peptoniphilus	L-Retroauricular-crease
1	1	0	0	1	Gammaproteobacteria-Pseudomonadales	R-Retroauricular-crease
1	1	0	1	0	Neisseriaceae-Conchiformibius	L-Antecubital-fossa
1	1	0	0	1	Erysipelotrichaceae-Solobacterium	Saliva
1	1	0	1	0	Veillonellaceae-unclassified	Throat
1	1	0	0	1	Proteobacteria-unclassified	Buccal-mucosa
1	1	0	1	0	Firmicutes-unclassified	Keratinized-gingiva
1	1	0	0	1	Micrococcaceae-Micrococcus	R-Antecubital-fossa
1	0	1	1	0	Bacteroidales-Prevotellaceae	Stool
1	1	0	1	0	Carnobacteriaceae-unclassified	Buccal-mucosa
1	0	1	1	0	Veillonellaceae-Dialister	Stool
1	0	1	1	0	Bacteroidales-Porphyromonadaceae	Stool
1	1	0	1	0	Clostridiaceae-unclassified	Vaginal-introitus
1	1	0	0	1	Peptococcaceae-Peptococcus	Vaginal-introitus
1	0	1	0	1	Pasteurellaceae-Haemophilus	Anterior-nares
1	1	0	0	1	Proteobacteria-Epsilonproteobacteria	Palatine-Tonsils
1	1	0	0	1	Neisseriaceae-unclassified	L-Antecubital-fossa
1	1	0	0	1	Spirochaetaceae-unclassified	Palatine-Tonsils
1	1	0	1	0	Porphyromonadaceae-unclassified	Hard-palate
1	1	0	1	0	Lachnospiraceae-Pseudobutyrivibrio	Stool
1	1	0	0	1	Comamonadaceae-unclassified	Subgingival-plaque
1	0	1	0	1	Firmicutes-Bacilli	Saliva
1	0	1	1	0	Proteobacteria-Gammaproteobacteria	Stool
1	1	0	1	0	Actinomycetaceae-Mobiluncus	Hard-palate
1	1	0	1	0	Bacteroidales-Prevotellaceae	Vaginal-introitus
1	1	0	0	1	Clostridiales-Veillonellaceae	L-Antecubital-fossa
1	1	0	0	1	TM7generaincertaesedis-unclassified	Subgingival-plaque
1	1	0	0	1	Epsilonproteobacteria-Campylobacterales	Subgingival-plaque
1	0	1	1	0	Flavobacteria-Flavobacteriales	Subgingival-plaque
1	1	0	0	1	Spirochaetes-Spirochaetales	Hard-palate
1	0	1	0	1	Burkholderiaceae-Ralstonia	L-Retroauricular-crease
1	1	0	0	1	IncertaeSedisXI-Anaerococcus	Mid-vagina
1	1	0	0	1	Pasteurellaceae-Pasteurella	Subgingival-plaque
1	1	0	1	0	Proteobacteria-unclassified	Stool
1	1	0	0	1	Cardiobacteriales-Cardiobacteriaceae	Subgingival-plaque
1	1	0	0	1	Clostridiales-IncertaeSedisXI	L-Retroauricular-crease
1	1	0	1	0	Veillonellaceae-Selenomonas	Palatine-Tonsils
1	1	0	1	0	Lachnospiraceae-Syntrophococcus	Hard-palate
1	1	0	1	0	Porphyromonadaceae-unclassified	Buccal-mucosa
1	1	0	1	0	Mycoplasmatales-Mycoplasmataceae	Saliva
1	1	0	0	1	Lactobacillaceae-Lactobacillus	Hard-palate
1	1	0	0	1	Clostridiales-Lachnospiraceae	Saliva
1	1	0	1	0	Enterococcaceae-unclassified	Tongue-dorsum
1	1	0	1	0	Fusobacteriaceae-Fusobacterium	Vaginal-introitus
1	1	0	1	0	Porphyromonadaceae-unclassified	Subgingival-plaque
1	1	0	1	0	Veillonellaceae-Dialister	Mid-vagina
1	1	0	0	1	Bacteroidales-unclassified	Buccal-mucosa
1	1	0	0	1	Pasteurellaceae-Pasteurella	Throat
1	1	0	0	1	Pasteurellaceae-Actinobacillus	Keratinized-gingiva
1	1	0	1	0	Bacteroidales-unclassified	Subgingival-plaque
1	1	0	1	0	Campylobacterales-unclassified	Tongue-dorsum
1	0	1	0	1	Firmicutes-Clostridia	R-Antecubital-fossa
1	1	0	1	0	Bacilli-unclassified	Supragingival-plaque
1	1	0	0	1	Actinomycetaceae-unclassified	Tongue-dorsum
1	1	0	1	0	Clostridiales-IncertaeSedisXIV	Stool
1	0	1	1	0	Spirochaetes-Spirochaetales	Palatine-Tonsils
1	1	0	1	0	Porphyromonadaceae-Tannerella	Subgingival-plaque
1	1	0	1	0	Oxalobacteraceae-Oxalobacter	Stool
1	1	0	1	0	Firmicutes-Clostridia	L-Antecubital-fossa
1	0	1	1	0	Veillonellaceae-Phascolarctobacterium	Stool
1	1	0	0	1	Clostridiales-Peptostreptococcaceae	Throat
1	0	1	0	1	Neisseriaceae-Neisseria	R-Retroauricular-crease
1	1	0	1	0	Bacteroidales-Porphyromonadaceae	Anterior-nares
1	1	0	0	1	Leptotrichiaceae-Streptobacillus	Saliva
1	1	0	1	0	Veillonellaceae-unclassified	Keratinized-gingiva
1	1	0	0	1	Corynebacteriaceae-Corynebacterium	R-Retroauricular-crease
1	1	0	1	0	Clostridiales-Lachnospiraceae	Keratinized-gingiva
1	1	0	1	0	IncertaeSedisXI-Anaerococcus	L-Retroauricular-crease
1	1	0	1	0	Erysipelotrichales-Erysipelotrichaceae	Saliva
1	1	0	0	1	IncertaeSedisXI-unclassified	L-Retroauricular-crease
1	1	0	0	1	Lachnospiraceae-Oribacterium	Palatine-Tonsils
1	1	0	1	0	Veillonellaceae-Dialister	Palatine-Tonsils
1	0	1	0	1	Lactobacillales-Lactobacillaceae	Buccal-mucosa
1	1	0	0	1	Intrasporangiaceae-Janibacter	R-Antecubital-fossa
1	1	0	1	0	Bacteroidaceae-Bacteroides	Tongue-dorsum
1	1	0	1	0	Neisseriaceae-Kingella	Saliva
1	1	0	1	0	Actinomycetaceae-Actinomyces	Anterior-nares
1	0	1	1	0	Rikenellaceae-unclassified	Stool
1	1	0	0	1	Propionibacteriaceae-unclassified	Saliva
1	1	0	1	0	Clostridiaceae-Clostridium	Vaginal-introitus
1	0	1	0	1	Clostridiales-Ruminococcaceae	Vaginal-introitus
1	1	0	1	0	Pasteurellaceae-Pasteurella	Hard-palate
1	1	0	0	1	Clostridiales-Lachnospiraceae	Subgingival-plaque
1	1	0	1	0	Spirochaetaceae-unclassified	Throat
1	1	0	0	1	IncertaeSedisXI-Peptoniphilus	Mid-vagina
1	1	0	0	1	Intrasporangiaceae-Janibacter	L-Antecubital-fossa
1	1	0	0	1	Neisseriaceae-Kingella	Supragingival-plaque
1	0	1	0	1	Bifidobacteriales-Bifidobacteriaceae	Hard-palate
1	1	0	0	1	Microbacteriaceae-Zimmermannella	R-Antecubital-fossa
1	1	0	1	0	Micrococcaceae-unclassified	Buccal-mucosa
1	0	1	1	0	Staphylococcaceae-Staphylococcus	Anterior-nares
1	1	0	1	0	Proteobacteria-unclassified	Saliva
1	1	0	1	0	Actinomycetaceae-Mobiluncus	Palatine-Tonsils
1	0	1	0	1	IncertaeSedisXIII-Anaerovorax	Palatine-Tonsils
1	0	1	0	1	Bacteria-Firmicutes	R-Antecubital-fossa
1	1	0	0	1	Ruminococcaceae-Faecalibacterium	Posterior-fornix
1	1	0	0	1	Clostridiales-IncertaeSedisXIV	Posterior-fornix
1	1	0	1	0	Streptococcaceae-Streptococcus	L-Antecubital-fossa
1	0	1	1	0	Bifidobacteriales-Bifidobacteriaceae	Vaginal-introitus
1	1	0	1	0	Lachnospiraceae-Syntrophococcus	Throat
1	0	1	1	0	Actinobacteria-Actinobacteria	Hard-palate
1	1	0	0	1	Veillonellaceae-Anaeroglobus	Palatine-Tonsils
1	1	0	1	0	Clostridiales-Veillonellaceae	L-Retroauricular-crease
1	1	0	1	0	Bacilli-unclassified	Tongue-dorsum
1	0	1	0	1	Burkholderiales-Comamonadaceae	L-Retroauricular-crease
1	0	1	0	1	Bifidobacteriaceae-unclassified	Posterior-fornix
1	1	0	1	0	Fusobacteria-Fusobacteriales	L-Antecubital-fossa
1	1	0	1	0	Betaproteobacteria-unclassified	L-Retroauricular-crease
1	0	1	0	1	Lactobacillales-Aerococcaceae	Throat
1	1	0	1	0	Porphyromonadaceae-unclassified	Keratinized-gingiva
1	1	0	0	1	Carnobacteriaceae-Granulicatella	Buccal-mucosa
1	1	0	1	0	Prevotellaceae-unclassified	Vaginal-introitus
1	1	0	1	0	Enterobacteriaceae-Raoultella	Anterior-nares
1	1	0	1	0	Pasteurellaceae-Actinobacillus	Palatine-Tonsils
1	1	0	1	0	Comamonadaceae-Pelomonas	R-Antecubital-fossa
1	1	0	0	1	Peptococcaceae-unclassified	Hard-palate
1	1	0	0	1	Campylobacterales-Campylobacteraceae	Mid-vagina
1	1	0	1	0	IncertaeSedisXI-Anaerococcus	Anterior-nares
1	1	0	1	0	Carnobacteriaceae-Granulicatella	R-Antecubital-fossa
1	1	0	1	0	Pasteurellaceae-Actinobacillus	Buccal-mucosa
1	0	1	1	0	Bacteroidia-Bacteroidales	Mid-vagina
1	1	0	0	1	Epsilonproteobacteria-Campylobacterales	Buccal-mucosa
1	1	0	0	1	Lachnospiraceae-Coprococcus	Mid-vagina
1	1	0	0	1	Lachnospiraceae-unclassified	Saliva
1	1	0	0	1	Burkholderiales-unclassified	Throat
1	0	1	0	1	Actinobacteria-Actinobacteria	Saliva
1	0	1	1	0	Bacteria-Firmicutes	Anterior-nares
1	1	0	1	0	Bacteria-unclassified	Palatine-Tonsils
1	1	0	0	1	Fusobacteriaceae-Fusobacterium	Subgingival-plaque
1	0	1	0	1	Coriobacteriaceae-Olsenella	Subgingival-plaque
1	1	0	0	1	Pasteurellaceae-unclassified	Keratinized-gingiva
1	0	1	0	1	Bacteria-unclassified	Mid-vagina
1	1	0	1	0	Neisseriaceae-Stenoxybacter	Anterior-nares
1	1	0	1	0	Bacteroidales-Porphyromonadaceae	L-Antecubital-fossa
1	1	0	1	0	Streptophyta-unclassified	Saliva
1	0	1	0	1	Actinomycetales-Propionibacteriaceae	Supragingival-plaque
1	0	1	1	0	Streptococcaceae-Streptococcus	Throat
1	1	0	0	1	Neisseriales-Neisseriaceae	Anterior-nares
1	0	1	0	1	Cardiobacteriales-Cardiobacteriaceae	Anterior-nares
1	1	0	1	0	Micrococcaceae-unclassified	Saliva
1	1	0	1	0	Coriobacteriaceae-Atopobium	Subgingival-plaque
1	1	0	1	0	Propionibacteriaceae-unclassified	Supragingival-plaque
1	1	0	1	0	Erysipelotrichales-Erysipelotrichaceae	Palatine-Tonsils
1	0	1	1	0	Erysipelotrichales-Erysipelotrichaceae	Hard-palate
1	1	0	1	0	Carnobacteriaceae-unclassified	Saliva
1	1	0	0	1	Lachnospiraceae-Dorea	Mid-vagina
1	0	1	0	1	Eubacteriaceae-Eubacterium	Saliva
1	1	0	1	0	Firmicutes-unclassified	Supragingival-plaque
1	0	1	0	1	Propionibacteriaceae-Propionibacterium	R-Antecubital-fossa
1	0	1	1	0	Spirochaetaceae-Treponema	Palatine-Tonsils
1	1	0	1	0	Betaproteobacteria-Burkholderiales	Vaginal-introitus
1	0	1	0	1	Betaproteobacteria-unclassified	Throat
1	1	0	0	1	Betaproteobacteria-Burkholderiales	Saliva
1	1	0	1	0	Aerococcaceae-unclassified	Buccal-mucosa
1	0	1	0	1	Corynebacteriaceae-Corynebacterium	Keratinized-gingiva
1	1	0	0	1	Lachnospiraceae-Moryella	Hard-palate
1	1	0	1	0	Erysipelotrichaceae-Solobacterium	Palatine-Tonsils
1	1	0	0	1	Pasteurellaceae-Haemophilus	Hard-palate
1	1	0	1	0	Lachnospiraceae-Syntrophococcus	Saliva
1	1	0	1	0	Veillonellaceae-Dialister	Saliva
1	0	1	0	1	Bacteroidia-Bacteroidales	Saliva
1	1	0	0	1	Neisseriaceae-Kingella	Subgingival-plaque
1	1	0	0	1	Actinomycetaceae-unclassified	Saliva
1	1	0	1	0	Enterobacteriaceae-unclassified	Anterior-nares
1	1	0	1	0	IncertaeSedisXIII-Anaerovorax	Tongue-dorsum
1	1	0	0	1	Ruminococcaceae-Butyricicoccus	Vaginal-introitus
1	0	1	1	0	Bacillales-Staphylococcaceae	Saliva
1	1	0	0	1	Erysipelotrichaceae-unclassified	Tongue-dorsum
1	1	0	1	0	Pasteurellaceae-Haemophilus	Subgingival-plaque
1	1	0	1	0	Oxalobacteraceae-unclassified	Stool
1	0	1	0	1	Actinomycetales-Micrococcaceae	Saliva
1	0	1	1	0	Firmicutes-Clostridia	L-Retroauricular-crease
1	1	0	1	0	Actinomycetales-Micrococcaceae	Anterior-nares
1	0	1	0	1	Porphyromonadaceae-Porphyromonas	L-Retroauricular-crease
1	0	1	1	0	Bacilli-Lactobacillales	Saliva
1	1	0	0	1	Neisseriaceae-unclassified	Palatine-Tonsils
1	1	0	1	0	Lachnospiraceae-Oribacterium	Throat
1	1	0	1	0	Flavobacteriaceae-Capnocytophaga	L-Retroauricular-crease
1	1	0	0	1	Propionibacteriaceae-Tessaracoccus	Supragingival-plaque
1	1	0	1	0	Lachnospiraceae-Catonella	Buccal-mucosa
1	1	0	0	1	IncertaeSedisXIV-Howardella	Posterior-fornix
1	0	1	1	0	Veillonellaceae-unclassified	Stool
1	0	1	1	0	Clostridia-Clostridiales	L-Retroauricular-crease
1	1	0	1	0	Clostridia-unclassified	Hard-palate
1	1	0	0	1	Propionibacteriaceae-Tessaracoccus	Subgingival-plaque
1	1	0	1	0	Firmicutes-unclassified	Throat
1	0	1	0	1	Bacteroidaceae-Bacteroides	L-Retroauricular-crease
1	1	0	1	0	Ruminococcaceae-Oscillibacter	Stool
1	1	0	1	0	Spirochaetes-Spirochaetales	Tongue-dorsum
1	1	0	1	0	Clostridiales-Peptostreptococcaceae	Palatine-Tonsils
1	1	0	0	1	Veillonellaceae-Veillonella	Keratinized-gingiva
1	1	0	1	0	Peptostreptococcaceae-unclassified	Stool
1	1	0	1	0	Enterobacteriaceae-Enterobacter	Anterior-nares
1	1	0	1	0	Erysipelotrichaceae-unclassified	Throat
1	1	0	1	0	Bacteria-Bacteroidetes	R-Retroauricular-crease
1	1	0	1	0	Peptococcaceae-Peptococcus	Subgingival-plaque
1	1	0	1	0	Clostridiales-IncertaeSedisXIV	Anterior-nares
1	1	0	1	0	Veillonellaceae-Veillonella	R-Antecubital-fossa
1	1	0	1	0	Lactobacillales-Streptococcaceae	L-Antecubital-fossa
1	1	0	0	1	Clostridiales-Clostridiaceae	Vaginal-introitus
1	1	0	1	0	Lachnospiraceae-Johnsonella	Buccal-mucosa
1	0	1	1	0	Carnobacteriaceae-Granulicatella	Palatine-Tonsils
1	1	0	1	0	Pasteurellaceae-Actinobacillus	Throat
1	1	0	0	1	Fusobacteriales-unclassified	Subgingival-plaque
1	0	1	0	1	Propionibacteriaceae-Propionibacterium	L-Antecubital-fossa
1	1	0	1	0	Burkholderiales-Comamonadaceae	R-Antecubital-fossa
1	1	0	1	0	Porphyromonadaceae-Barnesiella	Anterior-nares
1	1	0	1	0	Pasteurellaceae-Haemophilus	Saliva
1	1	0	1	0	Lentisphaerae-Lentisphaeria	Stool
1	0	1	0	1	Actinomycetales-Microbacteriaceae	Anterior-nares
1	1	0	0	1	Porphyromonadaceae-Porphyromonas	Subgingival-plaque
1	1	0	1	0	Corynebacteriaceae-unclassified	Saliva
1	1	0	0	1	Leptotrichiaceae-unclassified	Tongue-dorsum
1	1	0	1	0	Ruminococcaceae-Oscillibacter	Anterior-nares
1	1	0	0	1	IncertaeSedisXI-Anaerococcus	R-Retroauricular-crease
1	1	0	0	1	IncertaeSedisXI-unclassified	R-Retroauricular-crease
1	0	1	1	0	Bacteroidales-Porphyromonadaceae	Buccal-mucosa
1	1	0	1	0	Peptococcaceae-unclassified	Tongue-dorsum
1	1	0	1	0	Fusobacteriaceae-Fusobacterium	Keratinized-gingiva
1	0	1	1	0	Flavobacteriaceae-unclassified	Saliva
1	1	0	1	0	Clostridiales-unclassified	Subgingival-plaque
1	1	0	1	0	Bacteria-Bacteroidetes	L-Antecubital-fossa
1	1	0	0	1	Epsilonproteobacteria-Campylobacterales	Posterior-fornix
1	1	0	1	0	Peptococcaceae-unclassified	Stool
1	1	0	1	0	Clostridiales-Eubacteriaceae	Palatine-Tonsils
1	1	0	0	1	Neisseriaceae-unclassified	R-Antecubital-fossa
1	0	1	0	1	Bacteroidaceae-Bacteroides	Keratinized-gingiva
1	0	1	0	1	Actinomycetales-Corynebacteriaceae	Tongue-dorsum
1	0	1	0	1	Burkholderiales-unclassified	Keratinized-gingiva
1	1	0	0	1	Corynebacteriaceae-unclassified	Supragingival-plaque
1	1	0	1	0	Proteobacteria-unclassified	Keratinized-gingiva
1	1	0	1	0	Carnobacteriaceae-unclassified	Palatine-Tonsils
1	1	0	1	0	Burkholderiales-Alcaligenaceae	Anterior-nares
1	1	0	1	0	Aerococcaceae-unclassified	Supragingival-plaque
1	0	1	0	1	Fusobacteriales-Leptotrichiaceae	Keratinized-gingiva
1	1	0	1	0	Fusobacteriales-unclassified	Tongue-dorsum
1	1	0	0	1	Veillonellaceae-Schwartzia	Saliva
1	1	0	1	0	Lachnospiraceae-Oribacterium	Saliva
1	1	0	1	0	Lachnospiraceae-Roseburia	Stool
1	0	1	0	1	Actinomycetales-Propionibacteriaceae	Throat
1	0	1	0	1	Leptotrichiaceae-Leptotrichia	Buccal-mucosa
1	1	0	1	0	Clostridiales-unclassified	R-Retroauricular-crease
1	1	0	1	0	Eubacteriaceae-Eubacterium	Palatine-Tonsils
